# Supplementary material for: Crystal structures and conformations of two Diels–Alder adduct derivatives: 1,8-bis­(thio­phen-2-yl)-14-oxa­tetra­cyclo­[6.5.1.02,7.09,13]tetra­deca-2(7),3,5-trien-10-one and 1,8-diphenyl-14-oxa­tetra­cyclo[6.5.1.02,7.09,13] tetra­deca-2,4,6-trien-10-one
Source: Acta Crystallogr E Crystallogr Commun. 2015 Jan 24;71(Pt 2):213–6. doi: 10.1107/S2056989015001073 (PMC4384542; doi:10.1107/S2056989015001073)
Supplement: Supplementary file 1 [file e-71-00213-sup1.cif]

##############################################################################
#                                                                            #
# This CIF contains the data in a paper accepted for publication in          #
# Acta Crystallographica Section E. It conforms to the requirements of       #
# Notes for Authors for Acta Crystallographica Section E, and has been       #
# peer reviewed under the auspices of the IUCr Commission on Journals.       #
#                                                                            #
# Full details of the Crystallographic Information File format               #
# are given in the paper "The Crystallographic Information File (CIF):       #
# a New Standard Archive File for Crystallography" by S. R. Hall, F. H.      #
# Allen and I. D. Brown [Acta Cryst. (1991), A47, 655-685].                  #
#                                                                            #
# The current version of the core CIF dictionary is obtainable from          #
# ftp://ftp.iucr.org/pub/cif_core.dic.                                       #
#                                                                            #
# Software is freely available for graphical display of the structure(s)     #
# in this CIF. For information consult the CIF software page                 #
# http://www.iucr.org/resources/cif/software.                                #
#                                                                            #
# This file may be used for bona fide research purposes within the           #
# scientific community so long as proper attribution is given to the journal # 
# article from which it was obtained.                                        #
#                                                                            #
##############################################################################
data_I
_audit_creation_method     SHELXL-97
_chemical_name_systematic
;\
1,8-Bis(thiophen-2-yl)-14-oxatetracyclo[6.5.1.0^2,7^.0^9,13^]\
tetradeca-2(7),3,5-trien-10-one
;
_chemical_name_common     ?
_chemical_formula_moiety     'C21 H16 O2 S2'
_chemical_formula_sum     'C21 H16 O2 S2'
_chemical_formula_iupac     'C21 H16 O2 S2'
_chemical_formula_weight     364.46
_chemical_melting_point     ?
_symmetry_cell_setting     triclinic
_symmetry_space_group_name_H-M     'P -1'
_symmetry_space_group_name_Hall     '-P 1'
loop_
    _symmetry_equiv_pos_as_xyz
    'x, y, z'
    '-x, -y, -z'
_cell_length_a     7.1679(11)
_cell_length_b     10.9915(17)
_cell_length_c     11.2041(16)
_cell_angle_alpha     75.491(4)
_cell_angle_beta     83.148(5)
_cell_angle_gamma     86.424(5)
_cell_volume     848.0(2)
_cell_formula_units_Z     2
_cell_measurement_reflns_used     3661
_cell_measurement_theta_min     1.91
_cell_measurement_theta_max     27.00
_cell_measurement_temperature     296(2)
_exptl_crystal_description     block
_exptl_crystal_colour     colourless
_exptl_crystal_size_max     0.35
_exptl_crystal_size_mid     0.30
_exptl_crystal_size_min     0.25
_exptl_crystal_density_diffrn     1.427
_exptl_crystal_density_meas     ?
_exptl_crystal_density_method     'not measured'
_exptl_crystal_F_000     380
_exptl_absorpt_coefficient_mu     0.326
_exptl_absorpt_correction_type     multi-scan
_exptl_absorpt_process_details
;
(SADABS; Bruker, 2008)
;
_exptl_absorpt_correction_T_min     0.892
_exptl_absorpt_correction_T_max     0.922
_exptl_special_details     ?
_diffrn_ambient_temperature     296(2)
_diffrn_radiation_type     MoK\a
_diffrn_radiation_wavelength     0.71073
_diffrn_radiation_source     'fine-focus sealed tube'
_diffrn_radiation_monochromator     graphite
_diffrn_measurement_device_type     'Bruker APEXII CCD diffractometer'
_diffrn_measurement_method     '\w & \f scans'
_diffrn_detector_area_resol_mean     ?
_diffrn_reflns_number     15428
_diffrn_reflns_av_R_equivalents     0.0000
_diffrn_reflns_av_sigmaI/netI     0.0667
_diffrn_reflns_theta_min     1.91
_diffrn_reflns_theta_max     27.00
_diffrn_reflns_theta_full     27.00
_diffrn_measured_fraction_theta_max     0.990
_diffrn_measured_fraction_theta_full     0.990
_diffrn_reflns_limit_h_min     -9
_diffrn_reflns_limit_h_max     9
_diffrn_reflns_limit_k_min     -14
_diffrn_reflns_limit_k_max     14
_diffrn_reflns_limit_l_min     -14
_diffrn_reflns_limit_l_max     14
_diffrn_standards_number     ?
_diffrn_standards_interval_count     ?
_diffrn_standards_interval_time     ?
_diffrn_standards_decay_%     ?
_refine_special_details
;
Refinement of <i>F</i>^2^ against ALL reflections. The weighted <i>R</i>-factor
<i>wR</i> and goodness of fit <i>S</i> are based on <i>F</i>^2^, conventional
<i>R</i>-factors <i>R</i> are based on <i>F</i>, with <i>F</i> set to zero for
negative <i>F</i>^2^. The threshold expression of <i>F</i>^2^ >
\s(<i>F</i>^2^) is used only for calculating <i>R</i>-factors(gt) <i>etc</i>.
and is not relevant to the choice of reflections for refinement.
<i>R</i>-factors based on <i>F</i>^2^ are statistically about twice as large
as those based on <i>F</i>, and <i>R</i>- factors based on ALL data will be
even larger.
;
_reflns_number_total     3661
_reflns_number_gt     12676
_reflns_threshold_expression     >2sigma(I)
_refine_ls_structure_factor_coef     Fsqd
_refine_ls_matrix_type     full
_refine_ls_R_factor_all     0.0747
_refine_ls_R_factor_gt     0.0638
_refine_ls_wR_factor_gt     0.1914
_refine_ls_wR_factor_ref     0.2061
_refine_ls_goodness_of_fit_ref     1.080
_refine_ls_restrained_S_all     1.093
_refine_ls_number_reflns     15439
_refine_ls_number_parameters     305
_refine_ls_number_restraints     130
_refine_ls_hydrogen_treatment     constr
_refine_ls_weighting_scheme     calc
_refine_ls_weighting_details
         'calc w=1/[\s^2^(Fo^2^)+(0.1228P)^2^+0.3791P] where P=(Fo^2^+2Fc^2^)/3'
_atom_sites_solution_hydrogens     geom
_atom_sites_solution_primary     direct
_atom_sites_solution_secondary     difmap
_refine_ls_shift/su_max     0.001
_refine_ls_shift/su_mean     0.000
_refine_diff_density_max     0.378
_refine_diff_density_min     -0.331
_refine_ls_extinction_method     SHELXL
_refine_ls_extinction_coef     0.042(4)
_refine_ls_extinction_expression
                                  'Fc^*^=kFc[1+0.001xFc^2^\l^3^/sin(2\q)]^-1/4^'
loop_
    _atom_type_symbol
    _atom_type_description
    _atom_type_scat_dispersion_real
    _atom_type_scat_dispersion_imag
    _atom_type_scat_source
    'C' 'C' 0.0033 0.0016
                         'International Tables Vol C Tables 4.2.6.8 and 6.1.1.4'
    'H' 'H' 0.0000 0.0000
                         'International Tables Vol C Tables 4.2.6.8 and 6.1.1.4'
    'O' 'O' 0.0106 0.0060
                         'International Tables Vol C Tables 4.2.6.8 and 6.1.1.4'
    'S' 'S' 0.1246 0.1234
                         'International Tables Vol C Tables 4.2.6.8 and 6.1.1.4'
_computing_data_collection
;
APEX2 (Bruker, 2008)
;
_computing_cell_refinement
;
SAINT (Bruker, 2008)
;
_computing_data_reduction
;
SAINT (Bruker, 2008)
;
_computing_structure_solution
;
SHELXS97 (Sheldrick, 2008)
;
_computing_structure_refinement
;
SHELXL97 (Sheldrick, 2015)
;
_computing_molecular_graphics
;
ORTEP-3 for Windows (Farrugia, 2012) and Mercury (Macrae <i>et al.</i>,
2008)
;
_computing_publication_material
;
SHELXL97 (Sheldrick, 2015) and  PLATON  (Spek, 2009)
;
loop_
    _atom_site_type_symbol
    _atom_site_label
    _atom_site_fract_x
    _atom_site_fract_y
    _atom_site_fract_z
    _atom_site_U_iso_or_equiv
    _atom_site_adp_type
    _atom_site_calc_flag
    _atom_site_refinement_flags
    _atom_site_occupancy
    _atom_site_symmetry_multiplicity
    _atom_site_disorder_assembly
    _atom_site_disorder_group
    C C1 0.2966(2) 0.24768(14) 0.80312(15) 0.0320(4) Uani d . 1 1 B .
    C C2 0.2533(3) 0.12787(16) 0.87127(18) 0.0427(4) Uani d . 1 1 . .
    H H2 0.2332 0.0645 0.8332 0.051 Uiso calc R 1 1 . .
    C C3 0.2410(3) 0.10627(18) 1.00035(19) 0.0512(5) Uani d . 1 1 . .
    H H3 0.2098 0.0270 1.0493 0.061 Uiso calc R 1 1 . .
    C C4 0.2738(3) 0.19886(19) 1.05641(18) 0.0503(5) Uani d . 1 1 . .
    H H4 0.2651 0.1813 1.1425 0.060 Uiso calc R 1 1 . .
    C C5 0.3203(2) 0.32007(17) 0.98616(15) 0.0408(4) Uani d . 1 1 . .
    H H5 0.3443 0.3830 1.0239 0.049 Uiso calc R 1 1 . .
    C C6 0.3291(2) 0.34209(14) 0.85894(14) 0.0316(4) Uani d . 1 1 . .
    C C7 0.3858(2) 0.45424(14) 0.75414(14) 0.0303(3) Uani d D 1 1 A .
    C C8 0.5885(2) 0.42773(15) 0.69561(15) 0.0341(4) Uani d . 1 1 . .
    H H8 0.6300 0.5003 0.6290 0.041 Uiso calc R 1 1 . .
    C C9 0.5583(2) 0.31589(15) 0.64140(15) 0.0343(4) Uani d . 1 1 B .
    H H9 0.6011 0.3340 0.5525 0.041 Uiso calc R 1 1 . .
    C C10 0.3398(2) 0.30417(14) 0.66561(14) 0.0313(4) Uani d D 1 1 . .
    C C13 0.7396(3) 0.38703(18) 0.78606(18) 0.0465(4) Uani d . 1 1 . .
    H H13A 0.8594 0.4223 0.7482 0.056 Uiso calc R 1 1 . .
    H H13B 0.7034 0.4151 0.8613 0.056 Uiso calc R 1 1 . .
    C C12 0.7534(3) 0.24352(18) 0.81505(19) 0.0506(5) Uani d . 1 1 B .
    H H12A 0.8837 0.2142 0.8171 0.061 Uiso calc R 1 1 . .
    H H12B 0.6851 0.2077 0.8951 0.061 Uiso calc R 1 1 . .
    C C11 0.6688(3) 0.20498(17) 0.71388(19) 0.0439(4) Uani d . 1 1 . .
    O O1 0.27812(15) 0.43350(9) 0.65757(10) 0.0315(3) Uani d . 1 1 A .
    O O2 0.6807(2) 0.10143(13) 0.69681(16) 0.0662(4) Uani d . 1 1 B .
    C C14 0.3464(2) 0.58158(14) 0.77580(15) 0.0331(4) Uani d D 1 1 . .
    S S1 0.14784(9) 0.61494(6) 0.86444(6) 0.0503(2) Uani d PDU 0.901(2) 1 A 1
    C C15 0.4516(7) 0.6859(4) 0.7309(5) 0.0425(9) Uani d PDU 0.901(2) 1 A 1
    H H15 0.5648 0.6863 0.6806 0.051 Uiso calc PR 0.901(2) 1 A 1
    C C16 0.3716(4) 0.7938(3) 0.7684(3) 0.0460(7) Uani d PDU 0.901(2) 1 A 1
    H H16 0.4258 0.8721 0.7460 0.055 Uiso calc PR 0.901(2) 1 A 1
    C C17 0.2080(4) 0.7687(2) 0.8404(3) 0.0466(7) Uani d PDU 0.901(2) 1 A 1
    H H17 0.1354 0.8280 0.8735 0.056 Uiso calc PR 0.901(2) 1 A 1
    S S1' 0.483(2) 0.7018(12) 0.7053(15) 0.062(3) Uani d PDU 0.099(2) 1 A 2
    C C15' 0.216(3) 0.5936(18) 0.8800(16) 0.0425(9) Uani d PDU 0.099(2) 1 A 2
    H H15' 0.1643 0.5290 0.9438 0.051 Uiso calc PR 0.099(2) 1 A 2
    C C16' 0.181(4) 0.7267(17) 0.865(3) 0.039(4) Uani d PDU 0.099(2) 1 A 2
    H H16' 0.0845 0.7639 0.9085 0.047 Uiso calc PR 0.099(2) 1 A 2
    C C17' 0.319(3) 0.793(3) 0.772(3) 0.042(5) Uani d PDU 0.099(2) 1 A 2
    H H17' 0.3205 0.8799 0.7489 0.051 Uiso calc PR 0.099(2) 1 A 2
    S S2 0.0599(2) 0.3235(2) 0.50935(18) 0.0465(4) Uani d PDU 0.666(2) 1 B 1
    C C18 0.2491(7) 0.2522(5) 0.5765(5) 0.0325(12) Uani d PDU 0.666(2) 1 B 1
    C C19 0.3072(13) 0.1376(7) 0.5464(7) 0.056(2) Uani d PDU 0.666(2) 1 B 1
    H H19 0.4085 0.0855 0.5742 0.067 Uiso calc PR 0.666(2) 1 B 1
    C C20 0.1796(9) 0.1168(7) 0.4643(6) 0.0585(14) Uani d PDU 0.666(2) 1 B 1
    H H20 0.1901 0.0457 0.4328 0.070 Uiso calc PR 0.666(2) 1 B 1
    C C21 0.0425(11) 0.2074(5) 0.4352(7) 0.0541(14) Uani d PDU 0.666(2) 1 B 1
    H H21 -0.0478 0.2061 0.3824 0.065 Uiso calc PR 0.666(2) 1 B 1
    S S2' 0.2950(8) 0.1143(4) 0.5432(5) 0.0558(9) Uani d PDU 0.334(2) 1 B 2
    C C18' 0.2398(16) 0.2505(10) 0.5834(11) 0.047(3) Uani d PDU 0.334(2) 1 B 2
    C C19' 0.0888(17) 0.3156(14) 0.5201(12) 0.054(3) Uani d PDU 0.334(2) 1 B 2
    H H19' 0.0359 0.3928 0.5289 0.065 Uiso calc PR 0.334(2) 1 B 2
    C C20' 0.030(2) 0.2443(11) 0.4405(13) 0.052(3) Uani d PDU 0.334(2) 1 B 2
    H H20' -0.0670 0.2724 0.3911 0.062 Uiso calc PR 0.334(2) 1 B 2
    C C21' 0.1282(16) 0.1300(14) 0.4422(11) 0.047(2) Uani d PDU 0.334(2) 1 B 2
    H H21' 0.1070 0.0730 0.3968 0.057 Uiso calc PR 0.334(2) 1 B 2
loop_
    _atom_site_aniso_label
    _atom_site_aniso_U_11
    _atom_site_aniso_U_22
    _atom_site_aniso_U_33
    _atom_site_aniso_U_12
    _atom_site_aniso_U_13
    _atom_site_aniso_U_23
    C1 0.0279(8) 0.0281(8) 0.0361(9) 0.0034(6) -0.0017(6) -0.0028(7)
    C2 0.0422(10) 0.0311(9) 0.0500(11) -0.0004(7) 0.0003(8) -0.0039(8)
    C3 0.0519(12) 0.0392(10) 0.0481(11) -0.0016(9) 0.0018(9) 0.0128(9)
    C4 0.0492(11) 0.0563(12) 0.0337(9) 0.0028(9) 0.0014(8) 0.0070(9)
    C5 0.0453(10) 0.0435(10) 0.0306(9) 0.0000(8) -0.0037(7) -0.0039(8)
    C6 0.0274(8) 0.0333(8) 0.0313(8) 0.0014(6) -0.0012(6) -0.0043(7)
    C7 0.0335(8) 0.0287(8) 0.0280(8) -0.0007(6) -0.0042(6) -0.0052(6)
    C8 0.0326(9) 0.0304(8) 0.0357(9) -0.0016(7) 0.0012(7) -0.0037(7)
    C9 0.0369(9) 0.0310(8) 0.0325(8) -0.0008(7) 0.0020(7) -0.0061(7)
    C10 0.0356(9) 0.0229(7) 0.0327(8) 0.0015(6) -0.0034(7) -0.0025(6)
    C13 0.0374(10) 0.0515(11) 0.0514(11) 0.0012(8) -0.0059(8) -0.0142(9)
    C12 0.0412(11) 0.0531(12) 0.0532(12) 0.0095(9) -0.0098(9) -0.0055(9)
    C11 0.0364(10) 0.0370(10) 0.0531(11) 0.0045(7) 0.0094(8) -0.0090(8)
    O1 0.0387(6) 0.0243(5) 0.0313(6) 0.0015(4) -0.0071(5) -0.0056(4)
    O2 0.0718(10) 0.0432(8) 0.0817(11) 0.0155(7) -0.0040(8) -0.0182(8)
    C14 0.0363(9) 0.0294(8) 0.0326(8) 0.0028(7) -0.0051(7) -0.0062(7)
    S1 0.0510(4) 0.0399(3) 0.0587(4) 0.0006(3) 0.0117(3) -0.0180(3)
    C15 0.0459(18) 0.0312(17) 0.048(2) -0.0016(12) -0.0048(16) -0.0055(14)
    C16 0.0471(16) 0.0316(12) 0.0608(16) -0.0015(12) -0.0115(13) -0.0114(11)
    C17 0.0575(17) 0.0288(13) 0.0560(17) 0.0017(13) -0.0049(13) -0.0167(12)
    S1' 0.092(7) 0.034(4) 0.057(6) -0.014(4) 0.010(4) -0.013(4)
    C15' 0.0459(18) 0.0312(17) 0.048(2) -0.0016(12) -0.0048(16) -0.0055(14)
    C16' 0.044(7) 0.027(6) 0.050(8) -0.011(6) -0.012(6) -0.011(6)
    C17' 0.044(10) 0.024(7) 0.059(10) -0.007(7) -0.011(8) -0.005(7)
    S2 0.0436(5) 0.0523(7) 0.0469(7) -0.0053(5) -0.0108(5) -0.0146(5)
    C18 0.036(2) 0.033(3) 0.029(2) -0.009(2) 0.0018(18) -0.010(2)
    C19 0.073(3) 0.056(4) 0.044(3) -0.010(3) -0.007(2) -0.020(3)
    C20 0.081(4) 0.052(2) 0.052(3) -0.027(2) 0.000(2) -0.028(2)
    C21 0.060(3) 0.060(3) 0.055(2) -0.022(3) -0.0015(19) -0.036(3)
    S2' 0.0763(18) 0.0347(12) 0.0595(18) -0.0008(11) -0.0097(14) -0.0163(10)
    C18' 0.071(6) 0.029(5) 0.041(6) 0.004(5) -0.007(5) -0.006(4)
    C19' 0.079(7) 0.051(5) 0.044(5) -0.007(4) -0.017(4) -0.028(4)
    C20' 0.059(4) 0.060(6) 0.043(4) -0.006(4) -0.009(3) -0.023(4)
    C21' 0.055(6) 0.056(5) 0.041(5) -0.022(4) -0.003(4) -0.026(4)
_geom_special_details
;
All e.s.d.'s (except the e.s.d. in the dihedral angle between two l.s. planes)
are estimated using the full covariance matrix. The cell e.s.d.'s are taken
into account individually in the estimation of e.s.d.'s in distances, angles
and torsion angles; correlations between e.s.d.'s in cell parameters are only
used when they are defined by crystal symmetry. An approximate (isotropic)
treatment of cell e.s.d.'s is used for estimating e.s.d.'s involving l.s.
planes.
;
loop_
    _geom_bond_atom_site_label_1
    _geom_bond_atom_site_label_2
    _geom_bond_site_symmetry_2
    _geom_bond_distance
    _geom_bond_publ_flag
    C1 C2 . 1.380(2) ?
    C1 C6 . 1.383(2) ?
    C1 C10 . 1.512(2) ?
    C2 C3 . 1.398(3) ?
    C2 H2 . 0.9300 ?
    C3 C4 . 1.368(3) ?
    C3 H3 . 0.9300 ?
    C4 C5 . 1.405(2) ?
    C4 H4 . 0.9300 ?
    C5 C6 . 1.379(2) ?
    C5 H5 . 0.9300 ?
    C6 C7 . 1.512(2) ?
    C7 O1 . 1.4709(18) ?
    C7 C14 . 1.484(2) ?
    C7 C8 . 1.562(2) ?
    C8 C9 . 1.538(2) ?
    C8 C13 . 1.541(3) ?
    C8 H8 . 0.9800 ?
    C9 C11 . 1.520(2) ?
    C9 C10 . 1.565(2) ?
    C9 H9 . 0.9800 ?
    C10 O1 . 1.4462(17) ?
    C10 C18' . 1.481(6) ?
    C10 C18 . 1.494(3) ?
    C13 C12 . 1.528(2) ?
    C13 H13A . 0.9700 ?
    C13 H13B . 0.9700 ?
    C12 C11 . 1.506(3) ?
    C12 H12A . 0.9700 ?
    C12 H12B . 0.9700 ?
    C11 O2 . 1.197(2) ?
    C14 C15 . 1.365(4) ?
    C14 C15' . 1.435(10) ?
    C14 S1' . 1.667(9) ?
    C14 S1 . 1.7109(17) ?
    S1 C17 . 1.718(2) ?
    C15 C16 . 1.421(5) ?
    C15 H15 . 0.9300 ?
    C16 C17 . 1.343(3) ?
    C16 H16 . 0.9300 ?
    C17 H17 . 0.9300 ?
    S1' C17' . 1.715(10) ?
    C15' C16' . 1.440(10) ?
    C15' H15' . 0.9300 ?
    C16' C17' . 1.437(10) ?
    C16' H16' . 0.9300 ?
    C17' H17' . 0.9300 ?
    S2 C18 . 1.684(5) ?
    S2 C21 . 1.706(5) ?
    C18 C19 . 1.410(7) ?
    C19 C20 . 1.437(8) ?
    C19 H19 . 0.9300 ?
    C20 C21 . 1.362(6) ?
    C20 H20 . 0.9300 ?
    C21 H21 . 0.9300 ?
    S2' C18' . 1.680(7) ?
    S2' C21' . 1.714(8) ?
    C18' C19' . 1.420(9) ?
    C19' C20' . 1.438(9) ?
    C19' H19' . 0.9300 ?
    C20' C21' . 1.399(9) ?
    C20' H20' . 0.9300 ?
    C21' H21' . 0.9300 ?
loop_
    _geom_angle_atom_site_label_1
    _geom_angle_atom_site_label_2
    _geom_angle_atom_site_label_3
    _geom_angle_site_symmetry_1
    _geom_angle_site_symmetry_3
    _geom_angle
    _geom_angle_publ_flag
    C2 C1 C6 . . 121.96(16) ?
    C2 C1 C10 . . 132.73(15) ?
    C6 C1 C10 . . 104.99(13) ?
    C1 C2 C3 . . 116.87(17) ?
    C1 C2 H2 . . 121.6 ?
    C3 C2 H2 . . 121.6 ?
    C4 C3 C2 . . 121.60(17) ?
    C4 C3 H3 . . 119.2 ?
    C2 C3 H3 . . 119.2 ?
    C3 C4 C5 . . 121.10(17) ?
    C3 C4 H4 . . 119.5 ?
    C5 C4 H4 . . 119.5 ?
    C6 C5 C4 . . 117.33(16) ?
    C6 C5 H5 . . 121.3 ?
    C4 C5 H5 . . 121.3 ?
    C5 C6 C1 . . 121.12(15) ?
    C5 C6 C7 . . 132.87(15) ?
    C1 C6 C7 . . 105.81(13) ?
    O1 C7 C14 . . 111.68(12) ?
    O1 C7 C6 . . 100.32(11) ?
    C14 C7 C6 . . 118.01(13) ?
    O1 C7 C8 . . 99.09(12) ?
    C14 C7 C8 . . 116.34(13) ?
    C6 C7 C8 . . 108.61(12) ?
    C9 C8 C13 . . 107.84(13) ?
    C9 C8 C7 . . 101.82(12) ?
    C13 C8 C7 . . 116.37(14) ?
    C9 C8 H8 . . 110.1 ?
    C13 C8 H8 . . 110.1 ?
    C7 C8 H8 . . 110.1 ?
    C11 C9 C8 . . 106.05(14) ?
    C11 C9 C10 . . 114.47(13) ?
    C8 C9 C10 . . 101.93(12) ?
    C11 C9 H9 . . 111.3 ?
    C8 C9 H9 . . 111.3 ?
    C10 C9 H9 . . 111.3 ?
    O1 C10 C18' . . 110.3(4) ?
    O1 C10 C18 . . 110.6(2) ?
    O1 C10 C1 . . 100.81(12) ?
    C18' C10 C1 . . 115.8(5) ?
    C18 C10 C1 . . 118.9(3) ?
    O1 C10 C9 . . 101.51(11) ?
    C18' C10 C9 . . 119.8(5) ?
    C18 C10 C9 . . 116.4(2) ?
    C1 C10 C9 . . 106.12(13) ?
    C12 C13 C8 . . 106.01(14) ?
    C12 C13 H13A . . 110.5 ?
    C8 C13 H13A . . 110.5 ?
    C12 C13 H13B . . 110.5 ?
    C8 C13 H13B . . 110.5 ?
    H13A C13 H13B . . 108.7 ?
    C11 C12 C13 . . 107.02(16) ?
    C11 C12 H12A . . 110.3 ?
    C13 C12 H12A . . 110.3 ?
    C11 C12 H12B . . 110.3 ?
    C13 C12 H12B . . 110.3 ?
    H12A C12 H12B . . 108.6 ?
    O2 C11 C12 . . 124.99(19) ?
    O2 C11 C9 . . 125.42(19) ?
    C12 C11 C9 . . 109.52(15) ?
    C10 O1 C7 . . 97.08(11) ?
    C15 C14 C15' . . 111.7(9) ?
    C15 C14 C7 . . 128.0(3) ?
    C15' C14 C7 . . 118.0(8) ?
    C15' C14 S1' . . 118.7(10) ?
    C7 C14 S1' . . 121.8(6) ?
    C15 C14 S1 . . 110.6(3) ?
    C7 C14 S1 . . 121.36(12) ?
    S1' C14 S1 . . 116.7(6) ?
    C14 S1 C17 . . 91.77(12) ?
    C14 C15 C16 . . 113.5(4) ?
    C14 C15 H15 . . 123.3 ?
    C16 C15 H15 . . 123.3 ?
    C17 C16 C15 . . 111.7(4) ?
    C17 C16 H16 . . 124.2 ?
    C15 C16 H16 . . 124.2 ?
    C16 C17 S1 . . 112.4(3) ?
    C16 C17 H17 . . 123.8 ?
    S1 C17 H17 . . 123.8 ?
    C14 S1' C17' . . 85.9(13) ?
    C14 C15' C16' . . 105.4(17) ?
    C14 C15' H15' . . 127.3 ?
    C16' C15' H15' . . 127.3 ?
    C17' C16' C15' . . 109(3) ?
    C17' C16' H16' . . 125.6 ?
    C15' C16' H16' . . 125.6 ?
    C16' C17' S1' . . 117(2) ?
    C16' C17' H17' . . 121.7 ?
    S1' C17' H17' . . 121.7 ?
    C18 S2 C21 . . 92.4(3) ?
    C19 C18 C10 . . 123.5(5) ?
    C19 C18 S2 . . 114.5(5) ?
    C10 C18 S2 . . 122.0(3) ?
    C18 C19 C20 . . 106.7(8) ?
    C18 C19 H19 . . 126.6 ?
    C20 C19 H19 . . 126.6 ?
    C21 C20 C19 . . 116.1(7) ?
    C21 C20 H20 . . 121.9 ?
    C19 C20 H20 . . 121.9 ?
    C20 C21 S2 . . 110.3(6) ?
    C20 C21 H21 . . 124.8 ?
    S2 C21 H21 . . 124.8 ?
    C18' S2' C21' . . 96.1(7) ?
    C19' C18' C10 . . 122.6(8) ?
    C19' C18' S2' . . 110.9(8) ?
    C10 C18' S2' . . 126.3(7) ?
    C18' C19' C20' . . 109.8(13) ?
    C18' C19' H19' . . 125.1 ?
    C20' C19' H19' . . 125.1 ?
    C21' C20' C19' . . 115.6(15) ?
    C21' C20' H20' . . 122.2 ?
    C19' C20' H20' . . 122.2 ?
    C20' C21' S2' . . 107.5(12) ?
    C20' C21' H21' . . 126.3 ?
    S2' C21' H21' . . 126.3 ?
loop_
    _geom_torsion_atom_site_label_1
    _geom_torsion_atom_site_label_2
    _geom_torsion_atom_site_label_3
    _geom_torsion_atom_site_label_4
    _geom_torsion_site_symmetry_1
    _geom_torsion_site_symmetry_2
    _geom_torsion_site_symmetry_3
    _geom_torsion_site_symmetry_4
    _geom_torsion
    _geom_torsion_publ_flag
    C6 C1 C2 C3 . . . . 0.9(2) ?
    C10 C1 C2 C3 . . . . 173.29(18) ?
    C1 C2 C3 C4 . . . . -1.2(3) ?
    C2 C3 C4 C5 . . . . 0.3(3) ?
    C3 C4 C5 C6 . . . . 0.8(3) ?
    C4 C5 C6 C1 . . . . -1.1(2) ?
    C4 C5 C6 C7 . . . . -175.18(16) ?
    C2 C1 C6 C5 . . . . 0.3(2) ?
    C10 C1 C6 C5 . . . . -173.95(15) ?
    C2 C1 C6 C7 . . . . 175.76(15) ?
    C10 C1 C6 C7 . . . . 1.51(16) ?
    C5 C6 C7 O1 . . . . -154.30(17) ?
    C1 C6 C7 O1 . . . . 31.01(15) ?
    C5 C6 C7 C14 . . . . -32.8(2) ?
    C1 C6 C7 C14 . . . . 152.48(14) ?
    C5 C6 C7 C8 . . . . 102.4(2) ?
    C1 C6 C7 C8 . . . . -72.33(15) ?
    O1 C7 C8 C9 . . . . -39.30(14) ?
    C14 C7 C8 C9 . . . . -159.08(13) ?
    C6 C7 C8 C9 . . . . 64.90(15) ?
    O1 C7 C8 C13 . . . . -156.24(13) ?
    C14 C7 C8 C13 . . . . 83.98(18) ?
    C6 C7 C8 C13 . . . . -52.04(17) ?
    C13 C8 C9 C11 . . . . 8.25(17) ?
    C7 C8 C9 C11 . . . . -114.71(14) ?
    C13 C8 C9 C10 . . . . 128.33(14) ?
    C7 C8 C9 C10 . . . . 5.38(15) ?
    C2 C1 C10 O1 . . . . 152.40(17) ?
    C6 C1 C10 O1 . . . . -34.24(15) ?
    C2 C1 C10 C18' . . . . 33.4(5) ?
    C6 C1 C10 C18' . . . . -153.2(5) ?
    C2 C1 C10 C18 . . . . 31.4(3) ?
    C6 C1 C10 C18 . . . . -155.2(3) ?
    C2 C1 C10 C9 . . . . -102.1(2) ?
    C6 C1 C10 C9 . . . . 71.22(15) ?
    C11 C9 C10 O1 . . . . 144.99(13) ?
    C8 C9 C10 O1 . . . . 30.99(14) ?
    C11 C9 C10 C18' . . . . -93.4(6) ?
    C8 C9 C10 C18' . . . . 152.7(6) ?
    C11 C9 C10 C18 . . . . -94.9(3) ?
    C8 C9 C10 C18 . . . . 151.1(3) ?
    C11 C9 C10 C1 . . . . 40.03(17) ?
    C8 C9 C10 C1 . . . . -73.96(14) ?
    C9 C8 C13 C12 . . . . -16.94(19) ?
    C7 C8 C13 C12 . . . . 96.62(17) ?
    C8 C13 C12 C11 . . . . 19.1(2) ?
    C13 C12 C11 O2 . . . . 168.38(19) ?
    C13 C12 C11 C9 . . . . -14.4(2) ?
    C8 C9 C11 O2 . . . . -179.04(18) ?
    C10 C9 C11 O2 . . . . 69.4(2) ?
    C8 C9 C11 C12 . . . . 3.79(18) ?
    C10 C9 C11 C12 . . . . -107.75(17) ?
    C18' C10 O1 C7 . . . . 175.2(6) ?
    C18 C10 O1 C7 . . . . 179.1(3) ?
    C1 C10 O1 C7 . . . . 52.34(13) ?
    C9 C10 O1 C7 . . . . -56.77(13) ?
    C14 C7 O1 C10 . . . . -177.00(13) ?
    C6 C7 O1 C10 . . . . -51.13(13) ?
    C8 C7 O1 C10 . . . . 59.83(12) ?
    O1 C7 C14 C15 . . . . -99.5(3) ?
    C6 C7 C14 C15 . . . . 145.1(3) ?
    C8 C7 C14 C15 . . . . 13.3(4) ?
    O1 C7 C14 C15' . . . . 99.5(11) ?
    C6 C7 C14 C15' . . . . -15.9(11) ?
    C8 C7 C14 C15' . . . . -147.8(11) ?
    O1 C7 C14 S1' . . . . -95.0(8) ?
    C6 C7 C14 S1' . . . . 149.6(8) ?
    C8 C7 C14 S1' . . . . 17.8(8) ?
    O1 C7 C14 S1 . . . . 79.51(16) ?
    C6 C7 C14 S1 . . . . -35.94(19) ?
    C8 C7 C14 S1 . . . . -167.75(12) ?
    C15 C14 S1 C17 . . . . 0.0(3) ?
    C15' C14 S1 C17 . . . . 97(3) ?
    C7 C14 S1 C17 . . . . -179.14(16) ?
    S1' C14 S1 C17 . . . . -4.4(8) ?
    C15' C14 C15 C16 . . . . -18.8(11) ?
    C7 C14 C15 C16 . . . . 179.1(2) ?
    S1' C14 C15 C16 . . . . 147(7) ?
    S1 C14 C15 C16 . . . . 0.1(4) ?
    C14 C15 C16 C17 . . . . -0.1(3) ?
    C15 C16 C17 S1 . . . . 0.14(18) ?
    C14 S1 C17 C16 . . . . -0.08(19) ?
    C15 C14 S1' C17' . . . . -35(7) ?
    C15' C14 S1' C17' . . . . -20.5(18) ?
    C7 C14 S1' C17' . . . . 174.1(10) ?
    S1 C14 S1' C17' . . . . -0.6(12) ?
    C15 C14 C15' C16' . . . . 25.8(18) ?
    C7 C14 C15' C16' . . . . -170.2(12) ?
    S1' C14 C15' C16' . . . . 24(2) ?
    S1 C14 C15' C16' . . . . -64(2) ?
    C14 C15' C16' C17' . . . . -13.3(12) ?
    C15' C16' C17' S1' . . . . 0.0(2) ?
    C14 S1' C17' C16' . . . . 11.0(10) ?
    O1 C10 C18 C19 . . . . 167.7(3) ?
    C18' C10 C18 C19 . . . . -106(10) ?
    C1 C10 C18 C19 . . . . -76.4(4) ?
    C9 C10 C18 C19 . . . . 52.5(4) ?
    O1 C10 C18 S2 . . . . -15.6(4) ?
    C18' C10 C18 S2 . . . . 71(10) ?
    C1 C10 C18 S2 . . . . 100.3(4) ?
    C9 C10 C18 S2 . . . . -130.7(3) ?
    C21 S2 C18 C19 . . . . -0.18(14) ?
    C21 S2 C18 C10 . . . . -177.2(5) ?
    C10 C18 C19 C20 . . . . 176.7(6) ?
    S2 C18 C19 C20 . . . . -0.26(18) ?
    C18 C19 C20 C21 . . . . 0.7(4) ?
    C19 C20 C21 S2 . . . . -0.9(4) ?
    C18 S2 C21 C20 . . . . 0.6(3) ?
    O1 C10 C18' C19' . . . . -7.4(8) ?
    C18 C10 C18' C19' . . . . -102(10) ?
    C1 C10 C18' C19' . . . . 106.2(6) ?
    C9 C10 C18' C19' . . . . -124.6(5) ?
    O1 C10 C18' S2' . . . . 167.7(7) ?
    C18 C10 C18' S2' . . . . 73(10) ?
    C1 C10 C18' S2' . . . . -78.6(10) ?
    C9 C10 C18' S2' . . . . 50.5(11) ?
    C21' S2' C18' C19' . . . . -0.10(15) ?
    C21' S2' C18' C10 . . . . -175.7(12) ?
    C10 C18' C19' C20' . . . . 175.6(12) ?
    S2' C18' C19' C20' . . . . -0.16(19) ?
    C18' C19' C20' C21' . . . . 0.4(4) ?
    C19' C20' C21' S2' . . . . -0.5(4) ?
    C18' S2' C21' C20' . . . . 0.3(3) ?
loop_
    _geom_hbond_atom_site_label_D
    _geom_hbond_atom_site_label_H
    _geom_hbond_atom_site_label_A
    _geom_hbond_site_symmetry_A
    _geom_hbond_distance_DH
    _geom_hbond_distance_HA
    _geom_hbond_distance_DA
    _geom_hbond_angle_DHA
    C19 H19 O2 ----- 0.93 2.55 3.282(9) 135
    C20 H20 O2 2_656 0.93 2.50 3.384(8) 159
    C15 H15 Cg2 2_666 0.93 2.74 3.605(6) 154
    C21 H21 Cg1 2_566 0.93 2.86 3.731(8) 156
_iucr_refine_instructions_details
;
TITL NAREN1 in P-1
CELL  0.71073   7.1679  10.9915  11.2041   75.491   83.148   86.424
ZERR     2.00   0.0011   0.0017   0.0016    0.004    0.005    0.005
LATT   1
SFAC  C    H    O    S
UNIT  42   32   4    4
MERG   0
OMIT    -2.00  54.00
OMIT     4  -3   5
OMIT    -1  -1   0
OMIT    -2   8  -2
OMIT     0   0  -1
OMIT     0   0   1
OMIT     1   1   0
DFIX  1.45 0.01 C18 C19 C18' C19'
DFIX  1.45 0.01 C20 C21 C20' C21'
DFIX  1.45 0.01 C19 C20 C19' C20'
DFIX  1.72 0.01 C18 S2
DFIX  1.72 0.01 C18' S2'
DFIX  1.72 0.01 C21 S2
DFIX  1.72 0.01 C21' S2'
SADI  0.01 C10 C18 C10 C18'
SIMU  0.01 S2 > C21
SIMU  0.01 S2' > C21'
DELU  0.01 S2 > C21
DELU  0.01 S2' > C21'
FLAT  0.01 S2 > C21
FLAT  0.01 S2' > C21'
DFIX 1.45 0.01 C14 C15 C14 C15'
DFIX 1.45 0.01 C15 C16 C15' C16'
DFIX 1.45 0.01 C16 C17 C16' C17'
DFIX 1.72 0.01 C14 S1 C14 S1'
DFIX 1.72 0.01 C17 S1 C17' S1'
SADI  0.01 C7 C18 C7 C18'
EADP C15 C15'
SIMU 0.01 S1 > C17
SIMU 0.01 S1' > C17'
DELU 0.01 S1 > C17
DELU 0.01 S1' > C17'
FLAT 0.01 S1 > C17
FLAT 0.01 S1' > C17'
FMAP   2
PLAN   20
ACTA
BOND   $H
CONF
L.S.  12
WGHT    0.122800    0.379100
EXTI    0.042123
BASF   0.27569
FVAR       1.14197   0.66629   0.90077
C1    1    0.296558    0.247676    0.803117    11.00000    0.02793    0.02811 =
         0.03612   -0.00277   -0.00167    0.00337
C2    1    0.253270    0.127872    0.871275    11.00000    0.04223    0.03114 =
         0.04999   -0.00386    0.00029   -0.00044
AFIX  43
H2    2    0.233195    0.064472    0.833166    11.00000   -1.20000
AFIX   0
C3    1    0.241005    0.106269    1.000347    11.00000    0.05189    0.03923 =
         0.04814    0.01285    0.00181   -0.00157
AFIX  43
H3    2    0.209808    0.027021    1.049253    11.00000   -1.20000
AFIX   0
C4    1    0.273775    0.198858    1.056412    11.00000    0.04915    0.05634 =
         0.03373    0.00701    0.00141    0.00284
AFIX  43
H4    2    0.265102    0.181270    1.142478    11.00000   -1.20000
AFIX   0
C5    1    0.320310    0.320068    0.986160    11.00000    0.04534    0.04349 =
         0.03062   -0.00389   -0.00370    0.00003
AFIX  43
H5    2    0.344264    0.382951    1.023924    11.00000   -1.20000
AFIX   0
C6    1    0.329052    0.342085    0.858938    11.00000    0.02736    0.03333 =
         0.03131   -0.00427   -0.00121    0.00142
C7    1    0.385836    0.454245    0.754142    11.00000    0.03350    0.02870 =
         0.02799   -0.00524   -0.00424   -0.00072
C8    1    0.588516    0.427734    0.695614    11.00000    0.03258    0.03043 =
         0.03573   -0.00366    0.00124   -0.00159
AFIX  13
H8    2    0.630039    0.500306    0.628984    11.00000   -1.20000
AFIX   0
C9    1    0.558275    0.315893    0.641397    11.00000    0.03691    0.03098 =
         0.03251   -0.00607    0.00195   -0.00077
AFIX  13
H9    2    0.601120    0.333975    0.552544    11.00000   -1.20000
AFIX   0
C10   1    0.339819    0.304168    0.665612    11.00000    0.03557    0.02290 =
         0.03274   -0.00250   -0.00344    0.00152
C13   1    0.739572    0.387033    0.786063    11.00000    0.03741    0.05153 =
         0.05143   -0.01425   -0.00585    0.00120
AFIX  23
H13A  2    0.859433    0.422349    0.748203    11.00000   -1.20000
H13B  2    0.703361    0.415141    0.861260    11.00000   -1.20000
AFIX   0
C12   1    0.753352    0.243515    0.815053    11.00000    0.04117    0.05312 =
         0.05322   -0.00554   -0.00978    0.00946
AFIX  23
H12A  2    0.883703    0.214244    0.817056    11.00000   -1.20000
H12B  2    0.685076    0.207712    0.895083    11.00000   -1.20000
AFIX   0
C11   1    0.668758    0.204979    0.713882    11.00000    0.03635    0.03701 =
         0.05309   -0.00901    0.00937    0.00447
O1    3    0.278121    0.433501    0.657574    11.00000    0.03874    0.02433 =
         0.03127   -0.00565   -0.00711    0.00155
O2    3    0.680685    0.101433    0.696811    11.00000    0.07180    0.04321 =
         0.08169   -0.01816   -0.00395    0.01549
C14   1    0.346439    0.581575    0.775805    11.00000    0.03635    0.02943 =
         0.03260   -0.00622   -0.00507    0.00284
PART    1
S1    4    0.147845    0.614935    0.864439    31.00000    0.05100    0.03991 =
         0.05865   -0.01801    0.01168    0.00063
C15   1    0.451638    0.685870    0.730915    31.00000    0.04586    0.03118 =
         0.04804   -0.00552   -0.00483   -0.00158
AFIX  43
H15   2    0.564752    0.686272    0.680641    31.00000   -1.20000
AFIX   0
C16   1    0.371562    0.793770    0.768447    31.00000    0.04709    0.03156 =
         0.06076   -0.01137   -0.01153   -0.00152
AFIX  43
H16   2    0.425759    0.872076    0.745965    31.00000   -1.20000
AFIX   0
C17   1    0.207987    0.768705    0.840380    31.00000    0.05751    0.02884 =
         0.05597   -0.01668   -0.00490    0.00169
AFIX  43
H17   2    0.135416    0.827967    0.873455    31.00000   -1.20000
AFIX   0
PART    2
S1'   4    0.482780    0.701837    0.705273   -31.00000    0.09196    0.03421 =
         0.05666   -0.01330    0.01024   -0.01426
C15'  1    0.215665    0.593570    0.880036   -31.00000    0.04586    0.03118 =
         0.04804   -0.00552   -0.00483   -0.00158
AFIX  43
H15'  2    0.164304    0.529001    0.943755   -31.00000   -1.20000
AFIX   0
C16'  1    0.180810    0.726695    0.865090   -31.00000    0.04364    0.02726 =
         0.04979   -0.01081   -0.01166   -0.01124
AFIX  43
H16'  2    0.084524    0.763894    0.908544   -31.00000   -1.20000
AFIX   0
C17'  1    0.319452    0.792565    0.771904   -31.00000    0.04358    0.02367 =
         0.05931   -0.00533   -0.01108   -0.00696
AFIX  43
H17'  2    0.320547    0.879922    0.748908   -31.00000   -1.20000
AFIX   0
PART    1
S2    4    0.059881    0.323484    0.509346    21.00000    0.04364    0.05231 =
         0.04695   -0.01458   -0.01084   -0.00530
C18   1    0.249107    0.252153    0.576515    21.00000    0.03606    0.03331 =
         0.02887   -0.00954    0.00179   -0.00870
C19   1    0.307218    0.137582    0.546367    21.00000    0.07269    0.05584 =
         0.04416   -0.01981   -0.00688   -0.01043
AFIX  43
H19   2    0.408508    0.085499    0.574214    21.00000   -1.20000
AFIX   0
C20   1    0.179644    0.116834    0.464270    21.00000    0.08109    0.05183 =
         0.05220   -0.02780   -0.00033   -0.02729
AFIX  43
H20   2    0.190141    0.045723    0.432836    21.00000   -1.20000
AFIX   0
C21   1    0.042490    0.207386    0.435193    21.00000    0.05964    0.06030 =
         0.05540   -0.03605   -0.00147   -0.02163
AFIX  43
H21   2   -0.047779    0.206103    0.382430    21.00000   -1.20000
AFIX   0
PART    2
S2'   4    0.295007    0.114271    0.543189   -21.00000    0.07632    0.03468 =
         0.05950   -0.01630   -0.00972   -0.00084
C18'  1    0.239778    0.250517    0.583356   -21.00000    0.07098    0.02850 =
         0.04054   -0.00642   -0.00715    0.00396
C19'  1    0.088799    0.315640    0.520143   -21.00000    0.07927    0.05071 =
         0.04362   -0.02799   -0.01729   -0.00688
AFIX  43
H19'  2    0.035914    0.392771    0.528919   -21.00000   -1.20000
AFIX   0
C20'  1    0.030003    0.244342    0.440510   -21.00000    0.05866    0.06019 =
         0.04274   -0.02280   -0.00904   -0.00564
AFIX  43
H20'  2   -0.067027    0.272437    0.391105   -21.00000   -1.20000
AFIX   0
C21'  1    0.128246    0.130023    0.442212   -21.00000    0.05468    0.05615 =
         0.04058   -0.02591   -0.00251   -0.02228
AFIX  43
H21'  2    0.106973    0.072977    0.396844   -21.00000   -1.20000
HKLF 5
REM  NAREN1 in P-1
REM R1 =  0.0638 for  12676 Fo > 4sig(Fo)  and  0.0747 for all  15439 data
REM    305 parameters refined using    130 restraints
END
;
data_II
_audit_creation_method     SHELXL-97
_chemical_name_systematic
;
1,8-Diphenyl-14-oxatetracyclo[6.5.1.0^2,7^.0^9,13^] tetradeca-2,4,6-trien-10-one
;
_chemical_name_common     ?
_chemical_formula_moiety     'C25 H20 O2'
_chemical_formula_sum     'C25 H20 O2'
_chemical_formula_weight     352.41
_chemical_melting_point     ?
_symmetry_cell_setting     monoclinic
_symmetry_space_group_name_H-M     'P 21/n'
_symmetry_space_group_name_Hall     '-P 2yn'
loop_
    _symmetry_equiv_pos_as_xyz
    'x, y, z'
    '-x+1/2, y+1/2, -z+1/2'
    '-x, -y, -z'
    'x-1/2, -y-1/2, z-1/2'
_cell_length_a     7.8610(2)
_cell_length_b     16.7327(5)
_cell_length_c     14.2260(4)
_cell_angle_alpha     90.00
_cell_angle_beta     91.583(2)
_cell_angle_gamma     90.00
_cell_volume     1870.51(9)
_cell_formula_units_Z     4
_cell_measurement_reflns_used     4077
_cell_measurement_theta_min     1.88
_cell_measurement_theta_max     26.99
_cell_measurement_temperature     296(2)
_exptl_crystal_description     block
_exptl_crystal_colour     colourless
_exptl_crystal_size_max     0.35
_exptl_crystal_size_mid     0.30
_exptl_crystal_size_min     0.25
_exptl_crystal_density_diffrn     1.251
_exptl_crystal_density_meas     ?
_exptl_crystal_density_method     'not measured'
_exptl_crystal_F_000     744
_exptl_absorpt_coefficient_mu     0.078
_exptl_absorpt_correction_type     multi-scan
_exptl_absorpt_process_details
;
(SADABS; Bruker, 2008)
;
_exptl_absorpt_correction_T_min     0.973
_exptl_absorpt_correction_T_max     0.981
_exptl_special_details     ?
_diffrn_ambient_temperature     296(2)
_diffrn_radiation_type     MoK\a
_diffrn_radiation_wavelength     0.71073
_diffrn_radiation_source     'fine-focus sealed tube'
_diffrn_radiation_monochromator     graphite
_diffrn_measurement_device_type     'Bruker APEXII CCD diffractometer'
_diffrn_measurement_method     '\w & \f scans'
_diffrn_detector_area_resol_mean     ?
_diffrn_reflns_number     16290
_diffrn_reflns_av_R_equivalents     0.0301
_diffrn_reflns_av_sigmaI/netI     0.0272
_diffrn_reflns_theta_min     1.88
_diffrn_reflns_theta_max     26.99
_diffrn_reflns_theta_full     26.99
_diffrn_measured_fraction_theta_max     1.000
_diffrn_measured_fraction_theta_full     1.000
_diffrn_reflns_limit_h_min     -9
_diffrn_reflns_limit_h_max     10
_diffrn_reflns_limit_k_min     -19
_diffrn_reflns_limit_k_max     21
_diffrn_reflns_limit_l_min     -18
_diffrn_reflns_limit_l_max     18
_diffrn_standards_number     ?
_diffrn_standards_interval_count     ?
_diffrn_standards_interval_time     ?
_diffrn_standards_decay_%     ?
_refine_special_details
;
Refinement of <i>F</i>^2^ against ALL reflections. The weighted <i>R</i>-factor
<i>wR</i> and goodness of fit <i>S</i> are based on <i>F</i>^2^, conventional
<i>R</i>-factors <i>R</i> are based on <i>F</i>, with <i>F</i> set to zero for
negative <i>F</i>^2^. The threshold expression of <i>F</i>^2^ >
\s(<i>F</i>^2^) is used only for calculating <i>R</i>-factors(gt) <i>etc</i>.
and is not relevant to the choice of reflections for refinement.
<i>R</i>-factors based on <i>F</i>^2^ are statistically about twice as large
as those based on <i>F</i>, and <i>R</i>- factors based on ALL data will be
even larger.
;
_reflns_number_total     4077
_reflns_number_gt     2892
_reflns_threshold_expression     >2sigma(I)
_refine_ls_structure_factor_coef     Fsqd
_refine_ls_matrix_type     full
_refine_ls_R_factor_all     0.0724
_refine_ls_R_factor_gt     0.0479
_refine_ls_wR_factor_gt     0.1195
_refine_ls_wR_factor_ref     0.1415
_refine_ls_goodness_of_fit_ref     1.019
_refine_ls_restrained_S_all     1.019
_refine_ls_number_reflns     4077
_refine_ls_number_parameters     266
_refine_ls_number_restraints     6
_refine_ls_hydrogen_treatment     mixed
_refine_ls_weighting_scheme     calc
_refine_ls_weighting_details
         'calc w=1/[\s^2^(Fo^2^)+(0.0536P)^2^+0.6324P] where P=(Fo^2^+2Fc^2^)/3'
_atom_sites_solution_hydrogens     geom
_atom_sites_solution_primary     direct
_atom_sites_solution_secondary     difmap
_refine_ls_shift/su_max     0.000
_refine_ls_shift/su_mean     0.000
_refine_diff_density_max     0.435
_refine_diff_density_min     -0.255
_refine_ls_extinction_method     none
_refine_ls_extinction_coef     ?
loop_
    _atom_type_symbol
    _atom_type_description
    _atom_type_scat_dispersion_real
    _atom_type_scat_dispersion_imag
    _atom_type_scat_source
    'C' 'C' 0.0033 0.0016
                         'International Tables Vol C Tables 4.2.6.8 and 6.1.1.4'
    'H' 'H' 0.0000 0.0000
                         'International Tables Vol C Tables 4.2.6.8 and 6.1.1.4'
    'O' 'O' 0.0106 0.0060
                         'International Tables Vol C Tables 4.2.6.8 and 6.1.1.4'
_computing_data_collection
;
APEX2 (Bruker, 2008)
;
_computing_cell_refinement
;
SAINT (Bruker, 2008)
;
_computing_data_reduction
;
SAINT (Bruker, 2008)
;
_computing_structure_solution
;
SHELXS97 (Sheldrick, 2008)
;
_computing_structure_refinement
;
SHELXL97 (Sheldrick, 2015)
;
_computing_molecular_graphics
;
ORTEP-3 for Windows (Farrugia, 2012) and Mercury (Macrae <i>et al.</i>,
2008)
;
_computing_publication_material
;
SHELXL97 (Sheldrick, 2015) and  PLATON  (Spek, 2009)
;
loop_
    _atom_site_type_symbol
    _atom_site_label
    _atom_site_fract_x
    _atom_site_fract_y
    _atom_site_fract_z
    _atom_site_U_iso_or_equiv
    _atom_site_adp_type
    _atom_site_calc_flag
    _atom_site_refinement_flags
    _atom_site_occupancy
    _atom_site_symmetry_multiplicity
    _atom_site_disorder_assembly
    _atom_site_disorder_group
    C C5 0.1799(2) 0.33834(11) 0.02163(16) 0.0658(5) Uani d . 1 1 . .
    H H5 0.1817 0.3370 -0.0437 0.079 Uiso calc R 1 1 . .
    C C4 0.1426(3) 0.40825(12) 0.0699(2) 0.0815(7) Uani d . 1 1 . .
    H H4 0.1182 0.4546 0.0361 0.098 Uiso calc R 1 1 . .
    C C3 0.1410(3) 0.41030(12) 0.1663(2) 0.0841(7) Uani d . 1 1 . .
    H H3 0.1149 0.4579 0.1963 0.101 Uiso calc R 1 1 . .
    C C2 0.1774(2) 0.34310(11) 0.21975(17) 0.0680(5) Uani d . 1 1 . .
    H H2 0.1772 0.3447 0.2851 0.082 Uiso calc R 1 1 . .
    C C1 0.2140(2) 0.27359(10) 0.17223(13) 0.0525(4) Uani d . 1 1 . .
    C C6 0.2141(2) 0.27118(9) 0.07483(13) 0.0514(4) Uani d . 1 1 . .
    C C7 0.2701(2) 0.18689(9) 0.05029(12) 0.0458(4) Uani d . 1 1 . .
    C C8 0.4653(2) 0.18451(10) 0.07563(12) 0.0502(4) Uani d . 1 1 A .
    H H8 0.5242 0.2310 0.0501 0.060 Uiso calc R 1 1 . .
    C C9 0.4652(2) 0.18675(9) 0.18437(12) 0.0493(4) Uani d . 1 1 A .
    H H9 0.5257 0.2337 0.2093 0.059 Uiso calc R 1 1 . .
    C C10 0.2700(2) 0.19076(9) 0.20431(12) 0.0472(4) Uani d . 1 1 . .
    C C20 0.2116(2) 0.16250(10) 0.29781(12) 0.0526(4) Uani d . 1 1 . .
    C C25 0.0743(3) 0.11180(11) 0.30508(14) 0.0629(5) Uani d . 1 1 . .
    H H25 0.0179 0.0937 0.2509 0.075 Uiso calc R 1 1 . .
    C C24 0.0199(3) 0.08766(13) 0.39196(16) 0.0801(7) Uani d . 1 1 . .
    H H24 -0.0735 0.0539 0.3960 0.096 Uiso calc R 1 1 . .
    C C23 0.1031(4) 0.11334(15) 0.47233(17) 0.0852(7) Uani d . 1 1 . .
    H H23 0.0671 0.0964 0.5308 0.102 Uiso calc R 1 1 . .
    C C22 0.2397(3) 0.16412(17) 0.46657(15) 0.0852(7) Uani d . 1 1 . .
    H H22 0.2960 0.1816 0.5211 0.102 Uiso calc R 1 1 . .
    C C21 0.2937(3) 0.18934(14) 0.37959(14) 0.0722(6) Uani d . 1 1 . .
    H H21 0.3851 0.2244 0.3759 0.087 Uiso calc R 1 1 . .
    C C14 0.2107(2) 0.15404(9) -0.04292(12) 0.0488(4) Uani d . 1 1 . .
    C C19 0.0741(2) 0.10191(11) -0.05016(13) 0.0571(4) Uani d . 1 1 . .
    H H19 0.0197 0.0856 0.0038 0.069 Uiso calc R 1 1 . .
    C C18 0.0180(3) 0.07400(12) -0.13688(14) 0.0695(5) Uani d . 1 1 . .
    H H18 -0.0738 0.0390 -0.1409 0.083 Uiso calc R 1 1 . .
    C C17 0.0967(3) 0.09743(13) -0.21708(14) 0.0713(6) Uani d . 1 1 . .
    H H17 0.0585 0.0784 -0.2753 0.086 Uiso calc R 1 1 . .
    C C16 0.2318(3) 0.14902(13) -0.21109(14) 0.0716(6) Uani d . 1 1 . .
    H H16 0.2854 0.1649 -0.2655 0.086 Uiso calc R 1 1 . .
    C C15 0.2892(3) 0.17770(12) -0.12477(13) 0.0626(5) Uani d . 1 1 . .
    H H15 0.3806 0.2130 -0.1214 0.075 Uiso calc R 1 1 . .
    O O1 0.20140(13) 0.14227(6) 0.12775(7) 0.0462(3) Uani d . 1 1 . .
    C C11 0.5511(3) 0.10887(12) 0.21700(14) 0.0602(5) Uani d D 1 1 . .
    C C12 0.5542(4) 0.05380(14) 0.13504(15) 0.0900(8) Uani d . 1 1 A .
    H H12A 0.4549 0.0193 0.1339 0.108 Uiso calc R 1 1 . .
    H H12B 0.6556 0.0208 0.1379 0.108 Uiso calc R 1 1 . .
    C C13 0.5538(3) 0.10651(13) 0.04969(14) 0.0639(5) Uani d D 1 1 . .
    O O2 0.5955(4) 0.09193(17) 0.29524(17) 0.0767(10) Uani d P 0.579(4) 1 A 1
    O O2' 0.6160(5) 0.0954(2) -0.0248(3) 0.0793(14) Uani d P 0.421(4) 1 A 2
    H H13A 0.505(5) 0.080(2) -0.0058(19) 0.095 Uiso d PD 0.579(4) 1 A 1
    H H13B 0.6752(15) 0.113(2) 0.044(3) 0.095 Uiso d PD 0.579(4) 1 A 1
    H H11A 0.662(3) 0.129(3) 0.238(4) 0.095 Uiso d PD 0.421(4) 1 A 2
    H H11B 0.498(7) 0.086(3) 0.272(2) 0.095 Uiso d PD 0.421(4) 1 A 2
loop_
    _atom_site_aniso_label
    _atom_site_aniso_U_11
    _atom_site_aniso_U_22
    _atom_site_aniso_U_33
    _atom_site_aniso_U_12
    _atom_site_aniso_U_13
    _atom_site_aniso_U_23
    C5 0.0512(10) 0.0493(10) 0.0966(15) 0.0025(8) -0.0028(10) 0.0124(10)
    C4 0.0635(13) 0.0455(11) 0.135(2) 0.0101(9) -0.0049(13) 0.0116(12)
    C3 0.0682(14) 0.0482(12) 0.136(2) 0.0126(10) 0.0028(14) -0.0180(13)
    C2 0.0527(11) 0.0538(11) 0.0975(15) 0.0043(8) 0.0039(10) -0.0190(10)
    C1 0.0395(8) 0.0436(9) 0.0745(12) 0.0005(7) 0.0014(8) -0.0080(8)
    C6 0.0384(8) 0.0418(9) 0.0739(12) 0.0000(6) 0.0008(7) 0.0016(8)
    C7 0.0424(8) 0.0382(8) 0.0568(9) -0.0018(6) 0.0035(7) 0.0041(7)
    C8 0.0432(9) 0.0430(9) 0.0645(10) -0.0013(7) 0.0044(7) 0.0030(7)
    C9 0.0414(9) 0.0424(8) 0.0640(10) -0.0015(6) -0.0011(7) -0.0076(7)
    C10 0.0425(8) 0.0422(8) 0.0567(9) -0.0024(6) -0.0004(7) -0.0088(7)
    C20 0.0506(10) 0.0519(10) 0.0553(10) 0.0085(7) 0.0036(8) -0.0076(8)
    C25 0.0728(13) 0.0538(11) 0.0626(11) -0.0048(9) 0.0116(9) -0.0071(9)
    C24 0.0997(18) 0.0633(13) 0.0789(15) -0.0023(11) 0.0314(13) 0.0009(11)
    C23 0.104(2) 0.0887(17) 0.0645(13) 0.0329(15) 0.0241(13) 0.0103(12)
    C22 0.0789(16) 0.121(2) 0.0553(12) 0.0354(15) -0.0007(11) -0.0150(12)
    C21 0.0566(11) 0.0944(16) 0.0655(12) 0.0067(10) 0.0003(9) -0.0165(11)
    C14 0.0484(9) 0.0442(9) 0.0539(9) 0.0052(7) 0.0007(7) 0.0049(7)
    C19 0.0592(11) 0.0538(10) 0.0581(10) -0.0036(8) -0.0017(8) 0.0008(8)
    C18 0.0728(13) 0.0664(12) 0.0684(13) -0.0021(10) -0.0132(10) -0.0056(10)
    C17 0.0818(15) 0.0737(13) 0.0576(11) 0.0183(11) -0.0129(10) -0.0064(10)
    C16 0.0791(14) 0.0835(15) 0.0524(11) 0.0246(12) 0.0061(10) 0.0137(10)
    C15 0.0590(11) 0.0667(12) 0.0624(11) 0.0037(9) 0.0040(9) 0.0114(9)
    O1 0.0462(6) 0.0423(6) 0.0501(6) -0.0068(5) 0.0018(5) -0.0020(5)
    C11 0.0576(11) 0.0595(11) 0.0632(12) 0.0123(9) -0.0045(9) -0.0026(9)
    C12 0.126(2) 0.0669(14) 0.0768(14) 0.0412(14) -0.0065(13) -0.0058(11)
    C13 0.0594(12) 0.0681(12) 0.0642(12) 0.0189(9) 0.0037(9) -0.0051(9)
    O2 0.0843(19) 0.0811(18) 0.0637(16) 0.0222(14) -0.0165(13) -0.0040(12)
    O2' 0.074(2) 0.089(3) 0.075(3) 0.0169(19) 0.0201(19) -0.0083(19)
_geom_special_details
;
All e.s.d.'s (except the e.s.d. in the dihedral angle between two l.s. planes)
are estimated using the full covariance matrix. The cell e.s.d.'s are taken
into account individually in the estimation of e.s.d.'s in distances, angles
and torsion angles; correlations between e.s.d.'s in cell parameters are only
used when they are defined by crystal symmetry. An approximate (isotropic)
treatment of cell e.s.d.'s is used for estimating e.s.d.'s involving l.s.
planes.
;
loop_
    _geom_bond_atom_site_label_1
    _geom_bond_atom_site_label_2
    _geom_bond_site_symmetry_2
    _geom_bond_distance
    _geom_bond_publ_flag
    C5 C6 . 1.377(2) ?
    C5 C4 . 1.392(3) ?
    C5 H5 . 0.9300 ?
    C4 C3 . 1.372(4) ?
    C4 H4 . 0.9300 ?
    C3 C2 . 1.383(3) ?
    C3 H3 . 0.9300 ?
    C2 C1 . 1.380(2) ?
    C2 H2 . 0.9300 ?
    C1 C6 . 1.386(3) ?
    C1 C10 . 1.520(2) ?
    C6 C7 . 1.521(2) ?
    C7 O1 . 1.4480(19) ?
    C7 C14 . 1.498(2) ?
    C7 C8 . 1.567(2) ?
    C8 C13 . 1.529(2) ?
    C8 C9 . 1.547(2) ?
    C8 H8 . 0.9800 ?
    C9 C11 . 1.534(2) ?
    C9 C10 . 1.570(2) ?
    C9 H9 . 0.9800 ?
    C10 O1 . 1.4500(18) ?
    C10 C20 . 1.496(2) ?
    C20 C25 . 1.379(3) ?
    C20 C21 . 1.389(3) ?
    C25 C24 . 1.380(3) ?
    C25 H25 . 0.9300 ?
    C24 C23 . 1.371(3) ?
    C24 H24 . 0.9300 ?
    C23 C22 . 1.374(4) ?
    C23 H23 . 0.9300 ?
    C22 C21 . 1.385(3) ?
    C22 H22 . 0.9300 ?
    C21 H21 . 0.9300 ?
    C14 C19 . 1.385(2) ?
    C14 C15 . 1.390(2) ?
    C19 C18 . 1.380(3) ?
    C19 H19 . 0.9300 ?
    C18 C17 . 1.370(3) ?
    C18 H18 . 0.9300 ?
    C17 C16 . 1.370(3) ?
    C17 H17 . 0.9300 ?
    C16 C15 . 1.382(3) ?
    C16 H16 . 0.9300 ?
    C15 H15 . 0.9300 ?
    C11 O2 . 1.191(3) ?
    C11 C12 . 1.487(3) ?
    C11 H11A . 0.975(10) ?
    C11 H11B . 0.975(10) ?
    C12 C13 . 1.501(3) ?
    C12 H12A . 0.9700 ?
    C12 H12B . 0.9700 ?
    C13 O2' . 1.194(4) ?
    C13 H13A . 0.973(10) ?
    C13 H13B . 0.967(10) ?
    O2 H11A . 1.16(5) ?
    O2 H11B . 0.83(5) ?
    O2' H13A . 0.95(4) ?
    O2' H13B . 1.11(4) ?
loop_
    _geom_angle_atom_site_label_1
    _geom_angle_atom_site_label_2
    _geom_angle_atom_site_label_3
    _geom_angle_site_symmetry_1
    _geom_angle_site_symmetry_3
    _geom_angle
    _geom_angle_publ_flag
    C6 C5 C4 . . 117.1(2) ?
    C6 C5 H5 . . 121.5 ?
    C4 C5 H5 . . 121.5 ?
    C3 C4 C5 . . 121.5(2) ?
    C3 C4 H4 . . 119.3 ?
    C5 C4 H4 . . 119.3 ?
    C4 C3 C2 . . 121.4(2) ?
    C4 C3 H3 . . 119.3 ?
    C2 C3 H3 . . 119.3 ?
    C1 C2 C3 . . 117.3(2) ?
    C1 C2 H2 . . 121.3 ?
    C3 C2 H2 . . 121.3 ?
    C2 C1 C6 . . 121.34(17) ?
    C2 C1 C10 . . 133.16(18) ?
    C6 C1 C10 . . 105.39(14) ?
    C5 C6 C1 . . 121.35(17) ?
    C5 C6 C7 . . 133.14(18) ?
    C1 C6 C7 . . 105.34(14) ?
    O1 C7 C14 . . 111.76(12) ?
    O1 C7 C6 . . 100.77(12) ?
    C14 C7 C6 . . 117.27(14) ?
    O1 C7 C8 . . 101.26(12) ?
    C14 C7 C8 . . 118.27(14) ?
    C6 C7 C8 . . 105.00(13) ?
    C13 C8 C9 . . 105.95(14) ?
    C13 C8 C7 . . 114.54(15) ?
    C9 C8 C7 . . 101.66(13) ?
    C13 C8 H8 . . 111.4 ?
    C9 C8 H8 . . 111.4 ?
    C7 C8 H8 . . 111.4 ?
    C11 C9 C8 . . 105.64(13) ?
    C11 C9 C10 . . 113.96(14) ?
    C8 C9 C10 . . 102.06(12) ?
    C11 C9 H9 . . 111.5 ?
    C8 C9 H9 . . 111.5 ?
    C10 C9 H9 . . 111.5 ?
    O1 C10 C20 . . 111.98(13) ?
    O1 C10 C1 . . 100.73(12) ?
    C20 C10 C1 . . 117.50(14) ?
    O1 C10 C9 . . 100.68(12) ?
    C20 C10 C9 . . 118.19(14) ?
    C1 C10 C9 . . 105.14(13) ?
    C25 C20 C21 . . 118.84(18) ?
    C25 C20 C10 . . 121.40(16) ?
    C21 C20 C10 . . 119.73(17) ?
    C20 C25 C24 . . 120.7(2) ?
    C20 C25 H25 . . 119.7 ?
    C24 C25 H25 . . 119.7 ?
    C23 C24 C25 . . 120.2(2) ?
    C23 C24 H24 . . 119.9 ?
    C25 C24 H24 . . 119.9 ?
    C24 C23 C22 . . 120.0(2) ?
    C24 C23 H23 . . 120.0 ?
    C22 C23 H23 . . 120.0 ?
    C23 C22 C21 . . 120.1(2) ?
    C23 C22 H22 . . 120.0 ?
    C21 C22 H22 . . 120.0 ?
    C22 C21 C20 . . 120.2(2) ?
    C22 C21 H21 . . 119.9 ?
    C20 C21 H21 . . 119.9 ?
    C19 C14 C15 . . 118.56(17) ?
    C19 C14 C7 . . 121.26(15) ?
    C15 C14 C7 . . 120.14(16) ?
    C18 C19 C14 . . 120.48(18) ?
    C18 C19 H19 . . 119.8 ?
    C14 C19 H19 . . 119.8 ?
    C17 C18 C19 . . 120.5(2) ?
    C17 C18 H18 . . 119.7 ?
    C19 C18 H18 . . 119.7 ?
    C18 C17 C16 . . 119.71(19) ?
    C18 C17 H17 . . 120.1 ?
    C16 C17 H17 . . 120.1 ?
    C17 C16 C15 . . 120.49(19) ?
    C17 C16 H16 . . 119.8 ?
    C15 C16 H16 . . 119.8 ?
    C16 C15 C14 . . 120.2(2) ?
    C16 C15 H15 . . 119.9 ?
    C14 C15 H15 . . 119.9 ?
    C7 O1 C10 . . 98.30(11) ?
    O2 C11 C12 . . 125.1(2) ?
    O2 C11 C9 . . 126.9(2) ?
    C12 C11 C9 . . 107.80(16) ?
    O2 C11 H11A . . 64(3) ?
    C12 C11 H11A . . 115(3) ?
    C9 C11 H11A . . 101(3) ?
    C12 C11 H11B . . 114(3) ?
    C9 C11 H11B . . 112(4) ?
    H11A C11 H11B . . 107(2) ?
    C11 C12 C13 . . 105.70(18) ?
    C11 C12 H12A . . 110.6 ?
    C13 C12 H12A . . 110.6 ?
    C11 C12 H12B . . 110.6 ?
    C13 C12 H12B . . 110.6 ?
    H12A C12 H12B . . 108.7 ?
    O2' C13 C12 . . 129.4(2) ?
    O2' C13 C8 . . 123.2(3) ?
    C12 C13 C8 . . 107.28(16) ?
    O2' C13 H13A . . 51(2) ?
    C12 C13 H13A . . 112(3) ?
    C8 C13 H13A . . 114(3) ?
    O2' C13 H13B . . 61(2) ?
    C12 C13 H13B . . 99(3) ?
    C8 C13 H13B . . 112(2) ?
    H13A C13 H13B . . 111(2) ?
    C11 O2 H11A . . 49.1(11) ?
    C11 O2 H11B . . 54.1(9) ?
    H11A O2 H11B . . 102.4(16) ?
    C13 O2' H13A . . 52.4(9) ?
    C13 O2' H13B . . 49.4(9) ?
    H13A O2' H13B . . 100.6(14) ?
loop_
    _geom_torsion_atom_site_label_1
    _geom_torsion_atom_site_label_2
    _geom_torsion_atom_site_label_3
    _geom_torsion_atom_site_label_4
    _geom_torsion_site_symmetry_1
    _geom_torsion_site_symmetry_2
    _geom_torsion_site_symmetry_3
    _geom_torsion_site_symmetry_4
    _geom_torsion
    _geom_torsion_publ_flag
    C6 C5 C4 C3 . . . . 0.4(3) ?
    C5 C4 C3 C2 . . . . 0.4(4) ?
    C4 C3 C2 C1 . . . . -0.6(3) ?
    C3 C2 C1 C6 . . . . -0.1(3) ?
    C3 C2 C1 C10 . . . . 175.47(18) ?
    C4 C5 C6 C1 . . . . -1.0(3) ?
    C4 C5 C6 C7 . . . . -175.42(18) ?
    C2 C1 C6 C5 . . . . 0.9(3) ?
    C10 C1 C6 C5 . . . . -175.74(15) ?
    C2 C1 C6 C7 . . . . 176.63(15) ?
    C10 C1 C6 C7 . . . . 0.02(16) ?
    C5 C6 C7 O1 . . . . -153.23(18) ?
    C1 C6 C7 O1 . . . . 31.73(15) ?
    C5 C6 C7 C14 . . . . -31.7(3) ?
    C1 C6 C7 C14 . . . . 153.24(14) ?
    C5 C6 C7 C8 . . . . 101.9(2) ?
    C1 C6 C7 C8 . . . . -73.15(16) ?
    O1 C7 C8 C13 . . . . 79.95(17) ?
    C14 C7 C8 C13 . . . . -42.5(2) ?
    C6 C7 C8 C13 . . . . -175.54(15) ?
    O1 C7 C8 C9 . . . . -33.79(14) ?
    C14 C7 C8 C9 . . . . -156.22(13) ?
    C6 C7 C8 C9 . . . . 70.72(15) ?
    C13 C8 C9 C11 . . . . -1.02(18) ?
    C7 C8 C9 C11 . . . . 118.98(14) ?
    C13 C8 C9 C10 . . . . -120.44(15) ?
    C7 C8 C9 C10 . . . . -0.44(14) ?
    C2 C1 C10 O1 . . . . 152.25(18) ?
    C6 C1 C10 O1 . . . . -31.71(16) ?
    C2 C1 C10 C20 . . . . 30.4(3) ?
    C6 C1 C10 C20 . . . . -153.59(14) ?
    C2 C1 C10 C9 . . . . -103.5(2) ?
    C6 C1 C10 C9 . . . . 72.57(15) ?
    C11 C9 C10 O1 . . . . -78.96(16) ?
    C8 C9 C10 O1 . . . . 34.42(14) ?
    C11 C9 C10 C20 . . . . 43.3(2) ?
    C8 C9 C10 C20 . . . . 156.64(14) ?
    C11 C9 C10 C1 . . . . 176.73(14) ?
    C8 C9 C10 C1 . . . . -69.90(15) ?
    O1 C10 C20 C25 . . . . -16.6(2) ?
    C1 C10 C20 C25 . . . . 99.27(19) ?
    C9 C10 C20 C25 . . . . -132.91(17) ?
    O1 C10 C20 C21 . . . . 165.24(15) ?
    C1 C10 C20 C21 . . . . -78.9(2) ?
    C9 C10 C20 C21 . . . . 48.9(2) ?
    C21 C20 C25 C24 . . . . -0.4(3) ?
    C10 C20 C25 C24 . . . . -178.60(18) ?
    C20 C25 C24 C23 . . . . -0.6(3) ?
    C25 C24 C23 C22 . . . . 0.9(4) ?
    C24 C23 C22 C21 . . . . -0.1(4) ?
    C23 C22 C21 C20 . . . . -1.0(3) ?
    C25 C20 C21 C22 . . . . 1.2(3) ?
    C10 C20 C21 C22 . . . . 179.41(18) ?
    O1 C7 C14 C19 . . . . 15.4(2) ?
    C6 C7 C14 C19 . . . . -100.16(19) ?
    C8 C7 C14 C19 . . . . 132.40(16) ?
    O1 C7 C14 C15 . . . . -166.71(14) ?
    C6 C7 C14 C15 . . . . 77.7(2) ?
    C8 C7 C14 C15 . . . . -49.7(2) ?
    C15 C14 C19 C18 . . . . 0.3(3) ?
    C7 C14 C19 C18 . . . . 178.16(16) ?
    C14 C19 C18 C17 . . . . 0.0(3) ?
    C19 C18 C17 C16 . . . . -0.1(3) ?
    C18 C17 C16 C15 . . . . -0.1(3) ?
    C17 C16 C15 C14 . . . . 0.4(3) ?
    C19 C14 C15 C16 . . . . -0.5(3) ?
    C7 C14 C15 C16 . . . . -178.37(16) ?
    C14 C7 O1 C10 . . . . -176.13(12) ?
    C6 C7 O1 C10 . . . . -50.81(14) ?
    C8 C7 O1 C10 . . . . 57.03(13) ?
    C20 C10 O1 C7 . . . . 176.51(12) ?
    C1 C10 O1 C7 . . . . 50.82(14) ?
    C9 C10 O1 C7 . . . . -57.02(13) ?
    C8 C9 C11 O2 . . . . 169.8(3) ?
    C10 C9 C11 O2 . . . . -79.0(3) ?
    C8 C9 C11 C12 . . . . -15.9(2) ?
    C10 C9 C11 C12 . . . . 95.3(2) ?
    O2 C11 C12 C13 . . . . -158.7(3) ?
    C9 C11 C12 C13 . . . . 26.8(2) ?
    C11 C12 C13 O2' . . . . 148.9(4) ?
    C11 C12 C13 C8 . . . . -27.4(2) ?
    C9 C8 C13 O2' . . . . -159.2(3) ?
    C7 C8 C13 O2' . . . . 89.6(4) ?
    C9 C8 C13 C12 . . . . 17.4(2) ?
    C7 C8 C13 C12 . . . . -93.8(2) ?
loop_
    _geom_hbond_atom_site_label_D
    _geom_hbond_atom_site_label_H
    _geom_hbond_atom_site_label_A
    _geom_hbond_site_symmetry_A
    _geom_hbond_distance_DH
    _geom_hbond_distance_HA
    _geom_hbond_distance_DA
    _geom_hbond_angle_DHA
    C5 H5 O2 4_565 0.93 2.65 3.472(3) 147.4
    C12 H12B Cg1 3_655 0.97 2.88 3.783(3) 156
_iucr_refine_instructions_details
;
TITL NARAYANAN in P2(1)/n
CELL  0.71073   7.8610  16.7327  14.2260   90.000   91.583   90.000
ZERR     4.00   0.0002   0.0005   0.0004    0.000    0.002    0.000
LATT   1
SYMM  1/2 - X, 1/2 + Y, 1/2 - Z
SFAC  C    H    O
UNIT  100  80   8
MERG   2
OMIT    -2.00  54.00
DFIX 0.97 0.01 C11 H11A C11 H11B
DFIX 1.58 0.02 H11A H11B
DFIX 0.97 0.01 C13 H13A C13 H13B
DFIX 1.58 0.02 H13A H13B
SUMP 1.00 0.001 1. 2. 1. 3.
EQIV $1 x-1/2, -y+1/2, +z-1/2
HTAB C5 O2_$1
FMAP   2
PLAN   20
ACTA
BOND   $H
CONF
L.S.  12
WGHT    0.053600    0.632400
FVAR       0.15146   0.57870
C5    1    0.179910    0.338338    0.021628    11.00000    0.05115    0.04930 =
         0.09665    0.01239   -0.00284    0.00246
AFIX  43
H5    2    0.181698    0.337043   -0.043693    11.00000   -1.20000
AFIX   0
C4    1    0.142571    0.408249    0.069938    11.00000    0.06351    0.04549 =
         0.13522    0.01160   -0.00487    0.01011
AFIX  43
H4    2    0.118154    0.454605    0.036115    11.00000   -1.20000
AFIX   0
C3    1    0.140982    0.410303    0.166288    11.00000    0.06820    0.04824 =
         0.13580   -0.01799    0.00279    0.01262
AFIX  43
H3    2    0.114858    0.457933    0.196333    11.00000   -1.20000
AFIX   0
C2    1    0.177377    0.343096    0.219750    11.00000    0.05269    0.05383 =
         0.09751   -0.01905    0.00394    0.00431
AFIX  43
H2    2    0.177196    0.344699    0.285093    11.00000   -1.20000
AFIX   0
C1    1    0.213959    0.273586    0.172232    11.00000    0.03948    0.04361 =
         0.07448   -0.00795    0.00135    0.00051
C6    1    0.214080    0.271185    0.074833    11.00000    0.03836    0.04183 =
         0.07387    0.00164    0.00083   -0.00004
C7    1    0.270135    0.186890    0.050286    11.00000    0.04244    0.03822 =
         0.05677    0.00413    0.00353   -0.00183
C8    1    0.465277    0.184508    0.075633    11.00000    0.04318    0.04301 =
         0.06446    0.00298    0.00444   -0.00126
AFIX  13
H8    2    0.524238    0.230966    0.050096    11.00000   -1.20000
AFIX   0
C9    1    0.465199    0.186747    0.184374    11.00000    0.04139    0.04243 =
         0.06405   -0.00765   -0.00109   -0.00154
AFIX  13
H9    2    0.525668    0.233738    0.209276    11.00000   -1.20000
AFIX   0
C10   1    0.269964    0.190764    0.204306    11.00000    0.04252    0.04215 =
         0.05668   -0.00878   -0.00044   -0.00242
C20   1    0.211631    0.162498    0.297814    11.00000    0.05057    0.05187 =
         0.05533   -0.00757    0.00356    0.00851
C25   1    0.074348    0.111803    0.305078    11.00000    0.07277    0.05382 =
         0.06262   -0.00708    0.01161   -0.00479
AFIX  43
H25   2    0.017870    0.093701    0.250857    11.00000   -1.20000
AFIX   0
C24   1    0.019916    0.087658    0.391957    11.00000    0.09971    0.06335 =
         0.07893    0.00091    0.03144   -0.00232
AFIX  43
H24   2   -0.073514    0.053860    0.396001    11.00000   -1.20000
AFIX   0
C23   1    0.103132    0.113335    0.472334    11.00000    0.10373    0.08868 =
         0.06446    0.01026    0.02406    0.03292
AFIX  43
H23   2    0.067114    0.096373    0.530774    11.00000   -1.20000
AFIX   0
C22   1    0.239728    0.164123    0.466565    11.00000    0.07891    0.12124 =
         0.05529   -0.01503   -0.00068    0.03543
AFIX  43
H22   2    0.296040    0.181593    0.521127    11.00000   -1.20000
AFIX   0
C21   1    0.293682    0.189340    0.379592    11.00000    0.05661    0.09442 =
         0.06551   -0.01646    0.00033    0.00672
AFIX  43
H21   2    0.385135    0.224354    0.375921    11.00000   -1.20000
AFIX   0
C14   1    0.210737    0.154038   -0.042916    11.00000    0.04839    0.04424 =
         0.05387    0.00489    0.00068    0.00521
C19   1    0.074075    0.101911   -0.050162    11.00000    0.05922    0.05375 =
         0.05811    0.00077   -0.00168   -0.00358
AFIX  43
H19   2    0.019699    0.085612    0.003817    11.00000   -1.20000
AFIX   0
C18   1    0.018049    0.074001   -0.136884    11.00000    0.07281    0.06639 =
         0.06844   -0.00565   -0.01325   -0.00209
AFIX  43
H18   2   -0.073794    0.039017   -0.140913    11.00000   -1.20000
AFIX   0
C17   1    0.096674    0.097428   -0.217080    11.00000    0.08185    0.07365 =
         0.05763   -0.00641   -0.01287    0.01826
AFIX  43
H17   2    0.058458    0.078391   -0.275341    11.00000   -1.20000
AFIX   0
C16   1    0.231837    0.149018   -0.211093    11.00000    0.07914    0.08346 =
         0.05236    0.01366    0.00606    0.02459
AFIX  43
H16   2    0.285410    0.164868   -0.265506    11.00000   -1.20000
AFIX   0
C15   1    0.289206    0.177698   -0.124768    11.00000    0.05904    0.06666 =
         0.06237    0.01141    0.00398    0.00365
AFIX  43
H15   2    0.380635    0.212952   -0.121437    11.00000   -1.20000
AFIX   0
O1    3    0.201401    0.142272    0.127750    11.00000    0.04619    0.04230 =
         0.05015   -0.00195    0.00180   -0.00677
C11   1    0.551093    0.108869    0.217003    11.00000    0.05763    0.05947 =
         0.06320   -0.00256   -0.00450    0.01235
C12   1    0.554153    0.053803    0.135043    11.00000    0.12583    0.06693 =
         0.07678   -0.00580   -0.00655    0.04116
AFIX  23
H12A  2    0.454920    0.019325    0.133857    11.00000   -1.20000
H12B  2    0.655550    0.020759    0.137871    11.00000   -1.20000
AFIX   0
C13   1    0.553772    0.106507    0.049688    11.00000    0.05943    0.06811 =
         0.06420   -0.00510    0.00371    0.01888
PART    1
O2    3    0.595478    0.091932    0.295237    21.00000    0.08430    0.08113 =
         0.06374   -0.00402   -0.01655    0.02221
PART    2
O2'   3    0.616011    0.095385   -0.024784   -21.00000    0.07436    0.08902 =
         0.07540   -0.00830    0.02011    0.01693
PART    1
H13A  2    0.505154    0.080121   -0.005763    21.00000   -1.20000
H13B  2    0.675219    0.113064    0.044050    21.00000   -1.20000
PART    2
H11A  2    0.662170    0.128764    0.238263   -21.00000   -1.20000
H11B  2    0.497875    0.086053    0.271944   -21.00000   -1.20000
HKLF 4
REM  NARAYANAN in P2(1)/n
REM R1 =  0.0479 for   2892 Fo > 4sig(Fo)  and  0.0724 for all   4077 data
REM    266 parameters refined using      6 restraints
END
;
data_global
_journal_date_recd_electronic     2014-12-11
_journal_date_accepted     2015-01-19
_journal_name_full     'Acta Crystallographica, Section E'
_journal_year     2015
_journal_volume     71
_journal_issue      2
_journal_page_first     213
_journal_page_last     216
_journal_paper_category     GO
_journal_paper_doi     10.1107/S2056989015001073
_journal_coeditor_code     BG2544
_publ_contact_author_name     'K. Sethusankar'
_publ_contact_author_address
;
   Department of Physics
   RKM Vivekananda College (Autonomous)
   Chennai - 600 004
   India.
;
_publ_contact_author_email     'ksethusankar@yahoo.co.in'
_publ_contact_author_fax     '044 091 2499 3057'
_publ_contact_author_phone     '044 091 24484170'
_publ_section_title
;\
Crystal structures and conformations of two Diels--Alder adduct derivatives:
1,8-bis(thiophen-2-yl)-14-oxatetracyclo[6.5.1.0^2,7^.0^9,13^]tetradeca-2(7),\
3,5-trien-10-one and 1,8-diphenyl-14-oxatetracyclo[6.5.1.0^2,7^.0^9,13^]
tetradeca-2,4,6-trien-10-one
;
loop_
    _publ_author_name
    _publ_author_address
    'S. Gopinath'
;  Department of Physics
   RKM Vivekananda College (Autonomous)
   Chennai 600 004
   India
;
    'P. Narayanan'
;  Department of Physics
   RKM Vivekananda College (Autonomous)
   Chennai 600 004
   India
;
    'K. Sethusankar'
;  Department of Physics
   RKM Vivekananda College (Autonomous)
   Chennai 600 004
   India
;
    'Meganathan Nandakumar'
;  Department of Organic Chemistry
   University of Madras
   Guindy Campus
   Chennai 600 025
   India
;
    'Arasambattu K. Mohanakrishnan'
;  Department of Organic Chemistry
   University of Madras
   Guindy Campus
   Chennai 600 025
   India
;
_publ_section_synopsis
;
The title compounds are the product of a tandem `pincer' Diels--Alder reaction
consisting of [2 + 2] cycloadditions between benzo[<i>c</i>]furan and
cyclopentanone. The molecules are linked <i>via</i> weak C---H...O
intermolecular hydrogen bonds, which generate <i>R</i>^2^~2~(16) ring motifs
in compound (I) and <i>C</i>(8) chains in compound (II). In both structures,
the crystal packing also features C---H...\p interactions.
;
