# Supplementary material for: Crystal structures and conformations of two Diels–Alder adduct derivatives: 1,8-bis­(thio­phen-2-yl)-14-oxa­tetra­cyclo­[6.5.1.02,7.09,13]tetra­deca-2(7),3,5-trien-10-one and 1,8-diphenyl-14-oxa­tetra­cyclo[6.5.1.02,7.09,13] tetra­deca-2,4,6-trien-10-one
Source: Acta Crystallogr E Crystallogr Commun. 2015 Jan 24;71(Pt 2):213–6. doi: 10.1107/S2056989015001073 (PMC4384542; doi:10.1107/S2056989015001073)
Supplement: Supplementary file 2 [file e-71-00213-Isup2.hkl]

# 
# h,k,l, Fc-squared, Fo-squared, sigma(Fo-squared) and status flag 
# 
data_I
_shelx_title ' NAREN1 in P-1' 
_shelx_refln_list_code          4 
_shelx_F_calc_maximum       91.91 
_exptl_crystal_F_000       380.00 
_reflns_d_resolution_high  0.7828 
 
loop_ 
 _symmetry_equiv_pos_as_xyz 
 'x, y, z' 
 '-x, -y, -z' 
 
_cell_length_a     7.1679 
_cell_length_b    10.9915 
_cell_length_c    11.2041 
_cell_angle_alpha  75.491 
_cell_angle_beta   83.148 
_cell_angle_gamma  86.424 
 
_shelx_F_squared_multiplier     1.000 
 
loop_ 
 _refln_index_h 
 _refln_index_k 
 _refln_index_l 
 _refln_F_squared_calc 
 _refln_F_squared_meas 
 _refln_F_squared_sigma 
 _refln_observed_status 
   1   0   0     1429.29     1067.38     63.51 o 
   1   0   0     1429.29     1035.05     63.46 o 
   1   0   0     1429.29     1063.90     63.27 o 
   1   0   0     1429.29     1109.61     63.25 o 
  -1   0   0     1429.29     1064.69     74.02 o 
  -1   0   0     1429.29     1131.87     63.54 o 
  -1   0   0     1429.29     1090.90     63.25 o 
  -1   0   0     1429.29     1203.88     63.36 o 
   1   0   0     1429.29     1063.90     63.51 o 
  -2   0   0     5782.95     7248.61    420.43 o 
   2   0   0     5782.95     7083.99    420.57 o 
   2   0   0     5782.95     7774.44    420.34 o 
  -2   0   0     5782.95     7337.53    421.94 o 
  -2   0   0     5782.95     7550.21    420.34 o 
   2   0   0     5782.95     6859.54    421.86 o 
   2   0   0     5782.95     7070.18    421.91 o 
   2   0   0     5782.95     7499.14    421.85 o 
   2   0   0     5782.95     8011.53    423.41 o 
  -2   0   0     5782.95     7122.47    492.07 o 
  -3   0   0     1348.27     1420.15     79.10 o 
   3   0   0     1348.27     1346.83     79.08 o 
  -3   0   0     1348.27     1367.85     79.34 o 
  -3   0   0     1348.27     1358.20     79.05 o 
  -3   0   0     1348.27     1404.51     92.24 o 
   3   0   0     1348.27     1354.51     79.39 o 
  -4   0   0        5.99        1.92      1.37 o 
   4   0   0        5.99        3.86      1.56 o 
  -4   0   0        5.99        2.77      1.46 o 
   4   0   0        5.99       -0.31      1.50 o 
   4   0   0        5.99        1.45      1.44 o 
  -4   0   0        5.99       -0.04      0.56 o 
  -4   0   0        5.99        1.29      1.42 o 
  -5   0   0      161.94      178.15     11.59 o 
   5   0   0      161.94      156.05     10.31 o 
   5   0   0      161.94      147.06     10.20 o 
   5   0   0      161.94      150.22     10.12 o 
  -5   0   0      161.94      158.11     10.17 o 
  -5   0   0      161.94      160.55     10.14 o 
   6   0   0        1.02       -0.15      1.53 o 
  -6   0   0        1.02        0.31      1.53 o 
   6   0   0        1.02        0.71      1.79 o 
  -6   0   0        1.02       -0.93      1.44 o 
   7   0   0       13.91       17.22      3.25 o 
  -7   0   0       13.91       10.66      2.66 o 
  -7   0   0       13.91       11.66      2.71 o 
  -8   0   0        3.64        1.83      2.21 o 
  -8   0   0        3.64        1.68      2.29 o 
  -9   0   0        6.45        5.54      2.85 o 
  -9   1   0       12.10       11.24      3.30 o 
  -8   1   0        3.52        0.57      2.24 o 
  -8   1   0        3.52        1.86      2.43 o 
  -7   1   0        1.22        1.07      2.13 o 
   7  -1   0        1.22        2.16      2.41 o 
  -7   1   0        1.22        2.74      2.15 o 
   6  -1   0        2.46        2.39      1.79 o 
  -6   1   0        2.46        0.03      1.74 o 
  -6   1   0        2.46       -0.33      1.75 o 
   6  -1   0        2.46        1.09      1.94 o 
   5  -1   0       96.52      103.59      6.95 o 
   5  -1   0       96.52      101.62      7.07 o 
  -5   1   0       96.52       98.80      6.94 o 
  -5   1   0       96.52      101.32      6.96 o 
  -4   1   0     2130.00     2290.70    131.60 o 
  -4   1   0     2130.00     2471.80    131.68 o 
  -4   1   0     2130.00     2411.14    153.69 o 
   4  -1   0     2130.00     2265.77    132.07 o 
   4  -1   0     2130.00     2165.37    131.53 o 
   4  -1   0     2130.00     2214.17    132.03 o 
  -4   1   0     2130.00     2226.45    132.03 o 
  -3   1   0      283.81      323.34     19.29 o 
  -3   1   0      283.81      319.99     19.36 o 
   3  -1   0      283.81      321.50     19.36 o 
   3  -1   0      283.81      326.15     19.28 o 
  -3   1   0      283.81      329.06     22.43 o 
  -3   1   0      283.81      345.47     19.34 o 
  -2   1   0      187.93      192.73     10.71 o 
  -2   1   0      187.93      169.39     10.77 o 
  -2   1   0      187.93      179.59     12.44 o 
   2  -1   0      187.93      172.74     10.74 o 
  -2   1   0      187.93      174.35     10.70 o 
   2  -1   0      187.93      181.05     10.71 o 
  -2   1   0      187.93      166.27     10.71 o 
   2  -1   0      187.93      193.47     10.71 o 
   2  -1   0      187.93      178.32     12.47 o 
   2  -1   0      187.93      174.55     10.71 o 
  -1   1   0      960.84     1171.61     63.16 o 
   1  -1   0      960.84     1094.74     63.61 o 
  -1   1   0      960.84     1062.29     63.18 o 
   1  -1   0      960.84     1178.67     63.43 o 
   1  -1   0      960.84     1165.58     63.20 o 
  -1   1   0      960.84     1139.91     63.68 o 
  -1   1   0      960.84     1067.24     63.41 o 
  -1   1   0      960.84     1077.71     73.80 o 
   1  -1   0      960.84     1046.73     63.13 o 
   1  -1   0      960.84     1051.21     73.82 o 
   1  -1   0      960.84     1040.97     63.36 o 
   0   1   0     2098.49      884.28     52.73 o 
   0   1   0     2098.49      827.14     52.88 o 
   0  -1   0     2098.49      996.05     62.05 o 
   2   1   0     5068.31      355.56     22.43 o 
   2   1   0      313.96      357.89     19.30 o 
  -2  -1   0      313.96      327.63     19.26 o 
  -2  -1   0      313.96      332.15     19.46 o 
   2   1   0      313.96      344.41     19.50 o 
   2   1   0      313.96      298.63     19.29 o 
   2   1   0      313.96      346.29     19.34 o 
  -2  -1   0      313.96      331.51     19.33 o 
  -2  -1   0      313.96      327.83     19.34 o 
   3   1   0      275.00      284.95     17.64 o 
  -3  -1   0      275.00      300.55     17.58 o 
  -3  -1   0      275.00      294.31     17.64 o 
  -3  -1   0      275.00      307.97     17.68 o 
   3   1   0      275.00      311.87     17.87 o 
  -3  -1   0      275.00      303.19     20.31 o 
   3   1   0      275.00      282.07     17.70 o 
  -4  -1   0      331.73      342.24     20.43 o 
  -4  -1   0      331.73      316.52     20.57 o 
  -4  -1   0      331.73      365.04     20.60 o 
   4   1   0      331.73      333.26     20.50 o 
   4   1   0      331.73      336.99     20.59 o 
  -4  -1   0      331.73      354.89     23.57 o 
  -4  -1   0      331.73      355.51     20.55 o 
   4   1   0      331.73      350.45     20.76 o 
   5   1   0      160.41      145.22      9.98 o 
  -5  -1   0      160.41      158.98     10.25 o 
   5   1   0      160.41      152.40     10.10 o 
   5   1   0      160.41      154.15     10.26 o 
  -5  -1   0      160.41      165.70     11.25 o 
  -5  -1   0      160.41      155.42      9.95 o 
  -5  -1   0      160.41      156.77     10.00 o 
   6   1   0        7.01        4.96      2.00 o 
  -6  -1   0        7.01        6.62      1.94 o 
  -6  -1   0        7.01        5.67      1.86 o 
   6   1   0        7.01        4.43      1.78 o 
  -7  -1   0       15.51       16.36      2.91 o 
   7   1   0       15.51       13.25      3.30 o 
  -7  -1   0       15.51       19.42      3.03 o 
  -8  -1   0        1.38        0.60      2.31 o 
  -8  -1   0        1.38        8.84      2.55 o 
   9   1   0       14.75       17.54      3.60 o 
  -9  -1   0       14.75       17.78      3.61 o 
  -8   2   0       75.02       71.94      6.15 o 
  -8   2   0       75.02       69.57      6.24 o 
  -7   2   0        4.35        3.96      2.22 o 
  -7   2   0        4.35        5.11      2.32 o 
  -6   2   0       78.97       72.40      5.60 o 
   6  -2   0       78.97       72.02      5.54 o 
  -6   2   0       78.97       66.86      5.64 o 
   5  -2   0       98.35      104.43      7.22 o 
  -5   2   0       98.35      109.17      7.24 o 
   5  -2   0       98.35      108.86      7.27 o 
  -5   2   0       98.35      107.35      7.22 o 
   5  -2   0       98.35       98.90      7.07 o 
  -4   2   0     1331.68     1436.56     93.39 o 
   4  -2   0     1331.68     1331.21     79.92 o 
   4  -2   0     1331.68     1362.28     80.25 o 
  -4   2   0     1331.68     1354.66     80.55 o 
  -4   2   0     1331.68     1353.17     79.99 o 
  -4   2   0     1331.68     1360.34     80.28 o 
  -4   2   0     1331.68     1515.51     80.07 o 
   3  -2   0      381.29      407.60     23.62 o 
  -3   2   0      381.29      391.72     23.61 o 
   3  -2   0      381.29      398.54     27.46 o 
  -3   2   0      381.29      423.79     23.54 o 
  -3   2   0      381.29      393.42     23.70 o 
  -3   2   0      381.29      403.46     27.41 o 
   3  -2   0      381.29      399.03     23.49 o 
  -3   2   0      381.29      392.69     23.54 o 
   2  -2   0      824.79      953.69     52.30 o 
  -2   2   0      824.79      941.84     52.09 o 
   2  -2   0      824.79      856.61     60.88 o 
   2  -2   0      824.79      970.39     52.12 o 
  -2   2   0      824.79      854.05     52.12 o 
  -2   2   0      824.79      873.40     52.30 o 
  -2   2   0      824.79      884.05     60.86 o 
  -2   2   0      824.79      903.46     52.53 o 
   1  -2   0      923.09      635.58     36.01 o 
   1  -2   0      923.09      609.02     36.33 o 
  -1   2   0      923.09      594.34     36.06 o 
   1  -2   0      923.09      577.61     36.14 o 
   1  -2   0      923.09      606.71     36.04 o 
   1  -2   0      923.09      656.09     36.15 o 
  -1   2   0      923.09      612.02     36.35 o 
  -1   2   0      923.09      665.94     36.22 o 
  -1   2   0      923.09      670.30     36.03 o 
   0  -2   0     6454.93     9872.01    534.80 o 
   0   2   0     6454.93     9645.81    535.27 o 
   0   2   0     6454.93    10088.67    539.49 o 
   0   2   0     6454.93     8783.29    625.82 o 
   0  -2   0     6454.93     8672.52    534.89 o 
   0  -2   0     6454.93     9854.94    537.17 o 
   0  -2   0     6454.93     9712.09    538.99 o 
   0   2   0     6454.93     9015.61    534.96 o 
   0   2   0     6454.93     9770.61    537.17 o 
   0  -2   0     6454.93     8810.24    536.88 o 
   0  -2   0     6454.93     8592.27    626.22 o 
   1   2   0     1150.13     1134.91     62.61 o 
  -1  -2   0     1150.13     1257.94     63.00 o 
  -1  -2   0     1150.13     1090.71     63.15 o 
  -1  -2   0     1150.13     1080.67     62.84 o 
   1   2   0     1150.13     1048.26     63.16 o 
  -1  -2   0     1150.13     1129.58     62.71 o 
   1   2   0     1150.13      998.55     62.67 o 
   1   2   0     1150.13     1111.39     62.83 o 
  -1  -2   0     1150.13     1102.99     60.29 o 
   1   2   0     1150.13     1076.75     60.33 o 
   1   2   0     1150.13     1000.31     62.88 o 
  -1  -2   0     1150.13     1064.20     62.60 o 
  -2  -2   0      300.14      310.59     17.50 o 
  -2  -2   0      300.14      290.43     17.55 o 
  -2  -2   0      300.14      291.51     17.43 o 
   2   2   0      300.14      318.74     17.40 o 
   2   2   0      300.14      312.41     16.71 o 
  -2  -2   0      300.14      304.57     17.63 o 
  -2  -2   0      300.14      287.73     17.36 o 
   2   2   0      300.14      317.34     17.44 o 
   2   2   0      300.14      294.25     17.61 o 
   2   2   0      300.14      267.60     17.49 o 
   2   2   0      300.14      268.80     17.43 o 
  -3  -2   0        4.49        4.02      1.10 o 
   3   2   0        4.49        7.11      1.33 o 
   3   2   0        4.49        8.39      1.50 o 
   3   2   0        4.49        4.10      1.30 o 
  -3  -2   0        4.49        5.41      1.33 o 
  -3  -2   0        4.49        5.46      1.18 o 
   3   2   0        4.49       10.52      1.24 o 
  -3  -2   0        4.49        7.01      1.29 o 
  -3  -2   0        4.49        5.59      1.27 o 
   3   2   0        4.49        5.42      1.32 o 
  -4  -2   0      287.85      295.75     17.87 o 
   4   2   0      287.85      294.24     18.12 o 
  -4  -2   0      287.85      309.69     17.98 o 
   4   2   0      287.85      284.17     17.96 o 
  -4  -2   0      287.85      313.43     18.17 o 
   4   2   0      287.85      280.79     17.95 o 
  -4  -2   0      287.85      310.10     20.50 o 
   4   2   0      287.85      298.75     17.15 o 
  -4  -2   0      287.85      315.29     18.22 o 
   4   2   0      287.85      283.44     18.20 o 
   5   2   0        9.22        5.97      2.10 o 
   5   2   0        9.22        6.20      1.83 o 
  -5  -2   0        9.22        6.25      1.99 o 
  -5  -2   0        9.22        9.56      1.90 o 
   5   2   0        9.22        6.69      1.96 o 
   5   2   0        9.22        7.60      2.12 o 
  -5  -2   0        9.22        6.95      1.76 o 
  -5  -2   0        9.22       12.52      1.70 o 
   5   2   0        9.22        8.65      1.70 o 
   6   2   0       80.54       77.88      5.96 o 
   6   2   0       80.54       83.95      6.37 o 
   6   2   0       80.54       71.94      6.03 o 
   6   2   0       80.54       71.54      5.60 o 
  -6  -2   0       80.54       80.42      6.33 o 
  -6  -2   0       80.54       84.49      5.94 o 
  -6  -2   0       80.54       82.33      5.94 o 
  -7  -2   0       64.70       65.24      5.43 o 
  -7  -2   0       64.70       68.30      5.63 o 
   7   2   0       64.70       62.26      5.19 o 
   7   2   0       64.70       63.87      6.01 o 
  -8  -2   0        0.34       -1.17      2.17 o 
  -8  -2   0        0.34       -0.46      2.02 o 
   8   2   0        0.34       -1.89      1.89 o 
   9   2   0       31.40       43.49      4.90 o 
  -9  -2   0       31.40       39.51      4.94 o 
  -8   3   0       68.68       66.24      6.18 o 
  -8   3   0       68.68       73.00      6.29 o 
  -7   3   0       20.59       20.88      3.38 o 
  -7   3   0       20.59       25.21      3.48 o 
   6  -3   0       44.85       39.81      3.94 o 
  -6   3   0       44.85       47.01      4.31 o 
  -6   3   0       44.85       40.76      4.19 o 
  -5   3   0       30.74       30.57      3.15 o 
  -5   3   0       30.74       30.01      3.05 o 
   5  -3   0       30.74       25.29      2.81 o 
  -5   3   0       30.74       22.95      2.97 o 
   5  -3   0       30.74       24.48      2.87 o 
  -4   3   0      151.96      144.97      9.29 o 
   4  -3   0      151.96      138.51      9.11 o 
  -4   3   0      151.96      139.27      9.26 o 
  -4   3   0      151.96      163.32      9.29 o 
   4  -3   0      151.96      139.20     10.72 o 
  -4   3   0      151.96      145.27      9.29 o 
   4  -3   0      151.96      148.70      9.26 o 
  -3   3   0      489.01      471.87     28.93 o 
  -3   3   0      489.01      518.04     28.80 o 
   3  -3   0      489.01      507.16     28.91 o 
   3  -3   0      489.01      489.61     33.67 o 
  -3   3   0      489.01      505.19     33.62 o 
   3  -3   0      489.01      508.13     28.79 o 
  -3   3   0      489.01      469.95     29.02 o 
  -3   3   0      489.01      473.74     28.83 o 
   2  -3   0      423.83      431.72     29.22 o 
  -2   3   0      423.83      410.46     25.03 o 
  -2   3   0      423.83      429.86     29.17 o 
  -2   3   0      423.83      406.38     25.19 o 
   2  -3   0      423.83      444.90     25.08 o 
  -2   3   0      423.83      456.48     24.99 o 
   2  -3   0      423.83      432.62     24.93 o 
  -2   3   0      423.83      415.94     25.13 o 
   1  -3   0       43.34       36.61      3.02 o 
  -1   3   0       43.34       38.17      2.66 o 
   1  -3   0       43.34       33.42      2.48 o 
   1  -3   0       43.34       36.02      2.62 o 
  -1   3   0       43.34       36.10      2.95 o 
  -1   3   0       43.34       32.45      2.49 o 
   1  -3   0       43.34       35.92      2.52 o 
  -1   3   0       43.34       36.54      2.66 o 
   1  -3   0       43.34       37.71      2.64 o 
  -1   3   0       43.34       39.17      2.70 o 
   0  -3   0       56.39       62.54      3.79 o 
   0   3   0       56.39       59.03      3.76 o 
   0  -3   0       56.39       54.01      3.61 o 
   0   3   0       56.39       59.37      3.83 o 
   0  -3   0       56.39       53.41      3.62 o 
   0  -3   0       56.39       52.74      4.16 o 
   0   3   0       56.39       57.20      3.66 o 
   0  -3   0       56.39       60.92      3.79 o 
   0   3   0       56.39       58.73      3.77 o 
   0   3   0       56.39       55.44      3.62 o 
   0  -3   0       56.39       57.65      3.80 o 
   0   3   0       56.39       53.31      4.14 o 
   1   3   0       36.69       31.10      2.25 o 
  -1  -3   0       36.69       32.22      2.43 o 
   1   3   0       36.69       24.91      2.36 o 
  -1  -3   0       36.69       28.53      2.22 o 
   1   3   0       36.69       30.77      2.41 o 
   1   3   0       36.69       34.30      2.32 o 
   1   3   0       36.69       28.48      2.43 o 
  -1  -3   0       36.69       39.25      2.51 o 
  -1  -3   0       36.69       24.75      2.20 o 
   1   3   0       36.69       29.05      2.23 o 
  -1  -3   0       36.69       33.36      2.51 o 
  -1  -3   0       36.69       39.98      2.53 o 
   2   3   0      999.81     1059.95     58.07 o 
   2   3   0      999.81     1028.05     55.72 o 
   2   3   0      999.81      898.14     58.13 o 
  -2  -3   0      999.81     1027.90     58.44 o 
   2   3   0      999.81     1040.53     58.49 o 
   2   3   0      999.81      940.27     57.95 o 
  -2  -3   0      999.81     1066.09     58.04 o 
  -2  -3   0      999.81     1006.19     58.22 o 
  -2  -3   0      999.81      962.05     57.83 o 
  -2  -3   0      999.81     1003.04     58.06 o 
  -2  -3   0      999.81     1025.54     58.01 o 
   3   3   0       11.39       11.06      1.72 o 
  -3  -3   0       11.39       10.75      1.43 o 
   3   3   0       11.39       12.05      1.48 o 
   3   3   0       11.39       14.27      1.74 o 
  -3  -3   0       11.39        9.77      1.40 o 
  -3  -3   0       11.39       11.70      1.66 o 
   3   3   0       11.39       12.00      1.73 o 
  -3  -3   0       11.39       10.55      1.66 o 
   4   3   0        0.08       -1.11      1.11 o 
   4   3   0        0.08       -1.27      1.27 o 
  -4  -3   0        0.08       -0.94      0.94 o 
   4   3   0        0.08        0.27      1.07 o 
  -4  -3   0        0.08       -0.95      0.95 o 
  -4  -3   0        0.08       -0.62      1.31 o 
   4   3   0        0.08       -1.40      1.40 o 
  -5  -3   0      126.76      131.48      9.37 o 
  -5  -3   0      126.76      131.54      8.58 o 
  -5  -3   0      126.76      133.65      8.58 o 
   5   3   0      126.76      128.17      8.78 o 
   5   3   0      126.76      130.82      8.16 o 
   5   3   0      126.76      118.59      8.70 o 
   5   3   0      126.76      128.20      8.92 o 
  -5  -3   0      126.76      140.43      8.97 o 
  -5  -3   0      126.76      127.19      8.87 o 
  -6  -3   0        0.05       -1.15      1.15 o 
   6   3   0        0.05        3.04      2.17 o 
   6   3   0        0.05       -1.53      1.53 o 
  -6  -3   0        0.05        0.87      1.65 o 
   6   3   0        0.05        2.88      2.00 o 
  -6  -3   0        0.05        3.28      1.78 o 
  -7  -3   0        2.68        5.84      2.35 o 
  -7  -3   0        2.68        8.01      2.37 o 
   7   3   0        2.68        1.20      2.15 o 
   7   3   0        2.68        3.90      2.65 o 
  -8   4   0       15.84       14.70      3.46 o 
  -8   4   0       15.84       11.35      3.24 o 
  -7   4   0        0.38        2.35      2.30 o 
  -7   4   0        0.38        1.13      2.19 o 
  -6   4   0       14.93       19.96      3.01 o 
  -6   4   0       14.93       11.52      2.77 o 
  -5   4   0       14.72       17.83      2.65 o 
  -5   4   0       14.72       18.09      2.57 o 
  -5   4   0       14.72       15.28      2.53 o 
   5  -4   0       14.72       16.11      2.25 o 
   4  -4   0      340.47      326.48     19.43 o 
  -4   4   0      340.47      311.52     19.54 o 
  -4   4   0      340.47      343.64     19.40 o 
   4  -4   0      340.47      321.68     19.30 o 
  -4   4   0      340.47      321.45     19.44 o 
   4  -4   0      340.47      324.76     22.69 o 
  -4   4   0      340.47      312.71     19.49 o 
   3  -4   0      139.30      140.69      8.73 o 
  -3   4   0      139.30      138.44      8.90 o 
   3  -4   0      139.30      142.79      8.81 o 
  -3   4   0      139.30      142.48     10.24 o 
   3  -4   0      139.30      133.53     10.26 o 
  -3   4   0      139.30      151.37      8.85 o 
  -3   4   0      139.30      138.74      8.92 o 
  -3   4   0      139.30      136.77      8.94 o 
  -2   4   0      232.22      208.91     14.94 o 
   2  -4   0      232.22      217.85     12.79 o 
  -2   4   0      232.22      208.09     12.93 o 
  -2   4   0      232.22      201.02     13.00 o 
   2  -4   0      232.22      224.02     12.86 o 
   2  -4   0      232.22      212.60     15.02 o 
  -2   4   0      232.22      205.93     12.95 o 
  -2   4   0      232.22      233.28     12.87 o 
  -1   4   0      546.52      710.87     36.64 o 
   1  -4   0      546.52      560.14     36.39 o 
  -1   4   0      546.52      602.31     42.55 o 
  -1   4   0      546.52      728.28     36.78 o 
   1  -4   0      546.52      562.89     42.56 o 
   1  -4   0      546.52      620.90     36.57 o 
   0  -4   0     1399.67     1560.06     90.40 o 
   0  -4   0     1399.67     1669.07     90.55 o 
   0  -4   0     1399.67     1460.74    105.20 o 
   0   4   0     1399.67     1618.49     90.55 o 
   0   4   0     1399.67     1674.06     90.95 o 
   0  -4   0     1399.67     1444.42     90.03 o 
   0   4   0     1399.67     1492.90    105.18 o 
   0   4   0     1399.67     1595.99     90.23 o 
   0   4   0     1399.67     1634.83     90.42 o 
   0   4   0     1399.67     1557.22     90.04 o 
   1   4   0      784.70      882.27     51.00 o 
  -1  -4   0      784.70      830.15     50.98 o 
   1   4   0      784.70      887.93     51.19 o 
   1   4   0      784.70      839.10     50.96 o 
   1   4   0      784.70      885.29     50.81 o 
  -1  -4   0      784.70      886.75     59.24 o 
  -1  -4   0      784.70      964.72     51.22 o 
   1   4   0      784.70      833.83     51.36 o 
  -1  -4   0      784.70      849.84     50.81 o 
   1   4   0      784.70      879.76     49.00 o 
  -1  -4   0      784.70      962.57     51.04 o 
   2   4   0       89.36       77.52      4.98 o 
  -2  -4   0       89.36       79.48      5.16 o 
  -2  -4   0       89.36       79.28      5.19 o 
   2   4   0       89.36       77.64      5.43 o 
   2   4   0       89.36       82.27      5.51 o 
   2   4   0       89.36       84.97      5.24 o 
   2   4   0       89.36       77.13      5.39 o 
  -3  -4   0       17.19       11.80      1.55 o 
   3   4   0       17.19       12.83      1.83 o 
   3   4   0       17.19       12.67      1.89 o 
  -3  -4   0       17.19       11.90      1.58 o 
  -3  -4   0       17.19       15.40      1.99 o 
   3   4   0       17.19       11.82      1.55 o 
   3   4   0       17.19       13.06      1.93 o 
   4   4   0       15.68       19.60      2.55 o 
   4   4   0       15.68       16.27      2.03 o 
   4   4   0       15.68       14.37      2.41 o 
  -4  -4   0       15.68       22.42      2.59 o 
   4   4   0       15.68       18.36      2.35 o 
  -4  -4   0       15.68       14.88      2.06 o 
  -4  -4   0       15.68       17.00      2.09 o 
  -5  -4   0      270.62      270.10     16.23 o 
   5   4   0      270.62      267.04     15.52 o 
   5   4   0      270.62      247.81     16.41 o 
  -5  -4   0      270.62      286.53     16.75 o 
   5   4   0      270.62      242.46     16.33 o 
  -5  -4   0      270.62      264.55     16.23 o 
   5   4   0      270.62      271.30     16.78 o 
  -6  -4   0      142.53      154.71      9.82 o 
  -6  -4   0      142.53      151.37      9.83 o 
   6   4   0      142.53      138.18     10.29 o 
   6   4   0      142.53      136.53      9.94 o 
   6   4   0      142.53      144.87      9.31 o 
  -7  -4   0       63.19       63.68      5.50 o 
   7   4   0       63.19       66.03      5.33 o 
  -7  -4   0       63.19       66.13      5.68 o 
   7   4   0       63.19       63.90      6.34 o 
   8   4   0       14.59       38.02      4.07 o 
  -8  -4   0       14.59       20.84      3.59 o 
  -8   5   0       83.79       92.12      7.51 o 
  -8   5   0       83.79       83.78      7.42 o 
  -7   5   0        2.89        3.90      2.45 o 
  -7   5   0        2.89        1.59      2.38 o 
  -6   5   0       12.10       10.38      2.67 o 
  -6   5   0       12.10       14.21      2.72 o 
  -6   5   0       12.10       11.18      2.59 o 
   5  -5   0       17.65       18.49      2.48 o 
  -5   5   0       17.65       17.52      2.85 o 
   5  -5   0       17.65       21.70      3.51 o 
  -5   5   0       17.65       19.49      3.00 o 
  -5   5   0       17.65       17.98      2.78 o 
   4  -5   0      189.98      182.22     11.44 o 
  -4   5   0      189.98      179.42     11.67 o 
  -4   5   0      189.98      180.14     11.67 o 
   4  -5   0      189.98      178.57     11.51 o 
   4  -5   0      189.98      191.03     13.60 o 
  -4   5   0      189.98      191.87     11.72 o 
  -3   5   0       66.86       52.54      4.26 o 
   3  -5   0       66.86       50.86      4.00 o 
  -3   5   0       66.86       59.17      4.19 o 
  -3   5   0       66.86       50.38      4.25 o 
  -3   5   0       66.86       54.61      4.26 o 
   3  -5   0       66.86       60.36      4.01 o 
   3  -5   0       66.86       53.53      4.80 o 
   2  -5   0       61.36       65.13      4.88 o 
  -2   5   0       61.36       91.22      5.40 o 
  -2   5   0       61.36       90.42      5.93 o 
   2  -5   0       61.36       63.71      5.84 o 
   2  -5   0       61.36       74.69      5.02 o 
  -2   5   0       61.36       68.01      5.00 o 
  -2   5   0       61.36       78.38      5.26 o 
  -1   5   0      116.61      133.52      9.92 o 
  -1   5   0      116.61      116.24      8.52 o 
  -1   5   0      116.61      171.59      8.89 o 
  -1   5   0      116.61      142.44      8.64 o 
   0   5   0       13.03       14.28      1.76 o 
   0  -5   0       13.03       12.43      1.48 o 
   0   5   0       13.03       14.99      1.53 o 
   0  -5   0       13.03       11.60      1.70 o 
   0   5   0       13.03       14.74      1.81 o 
   0   5   0       13.03       13.86      1.50 o 
   0   5   0       13.03       14.08      1.73 o 
   0   5   0       13.03       12.80      1.60 o 
   0  -5   0       13.03       11.41      1.41 o 
   1   5   0      253.42      253.50     15.68 o 
   1   5   0      253.42      274.02     15.57 o 
  -1  -5   0      253.42      256.68     17.84 o 
  -1  -5   0      253.42      277.69     15.81 o 
   1   5   0      253.42      260.53     15.76 o 
   1   5   0      253.42      239.58     15.75 o 
  -1  -5   0      253.42      260.15     15.55 o 
  -1  -5   0      253.42      262.36     15.48 o 
   2   5   0      100.00      101.12      6.95 o 
  -2  -5   0      100.00       98.28      6.65 o 
   2   5   0      100.00      100.38      7.02 o 
   2   5   0      100.00      113.05      6.82 o 
  -2  -5   0      100.00      108.84      7.42 o 
   2   5   0      100.00      102.77      6.96 o 
  -2  -5   0      100.00      101.38      6.70 o 
   2   5   0      100.00      109.40      6.53 o 
   3   5   0       12.56       13.31      2.05 o 
  -3  -5   0       12.56       12.81      1.64 o 
   3   5   0       12.56       11.98      1.70 o 
   3   5   0       12.56        9.63      1.87 o 
   3   5   0       12.56       13.02      2.06 o 
  -3  -5   0       12.56       13.73      1.74 o 
  -3  -5   0       12.56       13.12      2.10 o 
   4   5   0        0.53       -0.54      1.21 o 
  -4  -5   0        0.53       -0.14      1.12 o 
   4   5   0        0.53       -1.41      1.41 o 
   4   5   0        0.53        0.80      1.41 o 
  -4  -5   0        0.53        1.31      1.64 o 
   4   5   0        0.53        2.55      1.66 o 
  -4  -5   0        0.53        0.48      1.09 o 
   5   5   0       11.59       12.62      2.65 o 
   5   5   0       11.59       13.51      2.16 o 
   5   5   0       11.59       11.27      2.44 o 
  -5  -5   0       11.59       14.13      2.27 o 
  -5  -5   0       11.59       14.43      2.32 o 
   5   5   0       11.59        7.70      2.48 o 
  -6  -5   0       70.68       64.44      5.51 o 
  -6  -5   0       70.68       71.90      5.59 o 
   6   5   0       70.68       70.86      6.21 o 
   6   5   0       70.68       65.96      5.16 o 
   6   5   0       70.68       67.94      5.92 o 
   7   5   0       44.32       56.39      5.79 o 
  -7  -5   0       44.32       48.19      4.92 o 
   7   5   0       44.32       51.60      4.50 o 
  -7  -5   0       44.32       43.00      4.61 o 
  -8  -5   0        0.47        3.40      2.48 o 
  -8   6   0       30.58       33.43      4.76 o 
  -8   6   0       30.58       37.61      4.92 o 
  -7   6   0        2.97        1.73      2.57 o 
  -7   6   0        2.97        5.07      2.69 o 
  -6   6   0        1.62        1.74      2.14 o 
  -6   6   0        1.62        3.48      2.37 o 
  -6   6   0        1.62        3.97      2.29 o 
   5  -6   0       23.40       26.28      3.84 o 
  -5   6   0       23.40       22.73      3.29 o 
  -5   6   0       23.40       24.62      3.25 o 
   5  -6   0       23.40       21.28      2.74 o 
  -5   6   0       23.40       17.43      3.08 o 
  -4   6   0       92.70       87.86      6.50 o 
   4  -6   0       92.70       93.45      7.47 o 
  -4   6   0       92.70       87.74      6.53 o 
   4  -6   0       92.70       85.98      6.11 o 
  -4   6   0       92.70       85.46      6.45 o 
  -3   6   0       42.11       42.65      3.69 o 
  -3   6   0       42.11       37.12      3.56 o 
   3  -6   0       42.11       37.94      3.94 o 
   3  -6   0       42.11       40.15      3.22 o 
  -3   6   0       42.11       43.08      3.70 o 
   3  -6   0       42.11       33.23      3.23 o 
   2  -6   0      413.41      516.38     30.13 o 
  -2   6   0      413.41      535.58     30.36 o 
   2  -6   0      413.41      558.92     30.31 o 
   2  -6   0      413.41      450.21     35.24 o 
   1  -6   0     1480.00     1683.13     96.60 o 
  -1   6   0     1480.00     1761.91     96.47 o 
   1  -6   0     1480.00     1563.47    112.46 o 
   1  -6   0     1480.00     1445.06     96.13 o 
  -1   6   0     1480.00     1756.17     96.79 o 
  -1   6   0     1480.00     1694.43     96.61 o 
  -1   6   0     1480.00     1672.51    112.44 o 
  -1   6   0     1480.00     1824.17     97.24 o 
   0   6   0      373.75      409.00     28.80 o 
   0  -6   0      373.75      404.02     24.78 o 
   0  -6   0      373.75      394.68     28.81 o 
   0  -6   0      373.75      421.35     24.90 o 
   0   6   0      373.75      431.66     24.94 o 
   0   6   0      373.75      454.90     25.35 o 
   0   6   0      373.75      430.68     25.11 o 
   0   6   0      373.75      438.52     25.08 o 
   1   6   0     1636.02     1698.75    104.92 o 
   1   6   0     1636.02     1919.68    104.61 o 
   1   6   0     1636.02     1837.65    104.21 o 
  -1  -6   0     1636.02     1746.97    103.91 o 
   1   6   0     1636.02     1861.74    104.32 o 
  -1  -6   0     1636.02     1799.78    121.26 o 
  -1  -6   0     1636.02     1797.21    104.30 o 
  -2  -6   0      862.29      845.71     49.93 o 
   2   6   0      862.29      849.82     50.20 o 
  -2  -6   0      862.29      921.54     57.77 o 
  -2  -6   0      862.29      853.31     49.74 o 
   2   6   0      862.29      855.79     47.94 o 
   2   6   0      862.29      857.08     50.43 o 
   2   6   0      862.29      816.32     49.96 o 
   3   6   0       18.37       21.69      2.74 o 
  -3  -6   0       18.37       19.13      1.92 o 
  -3  -6   0       18.37       23.04      2.33 o 
   3   6   0       18.37       21.33      2.65 o 
   3   6   0       18.37       18.95      2.66 o 
  -3  -6   0       18.37       18.37      2.16 o 
   3   6   0       18.37       19.66      2.23 o 
   4   6   0        0.61        0.77      1.83 o 
   4   6   0        0.61        1.07      1.47 o 
  -4  -6   0        0.61        1.41      1.28 o 
  -4  -6   0        0.61        0.27      1.18 o 
   4   6   0        0.61        0.77      1.82 o 
   4   6   0        0.61        2.10      1.75 o 
  -5  -6   0      109.77      124.20      7.98 o 
  -5  -6   0      109.77      115.21      7.81 o 
   5   6   0      109.77      101.68      8.09 o 
   5   6   0      109.77      113.91      8.46 o 
   5   6   0      109.77      109.50      7.43 o 
   6   6   0        4.08       -0.39      2.38 o 
  -6  -6   0        4.08        3.67      2.02 o 
   6   6   0        4.08        2.16      1.90 o 
   6   6   0        4.08        2.48      2.74 o 
  -6  -6   0        4.08        1.12      1.79 o 
  -7  -6   0       43.20       43.70      4.33 o 
   7   6   0       43.20       44.41      5.54 o 
   7   6   0       43.20       38.03      4.17 o 
  -7   7   0        6.78        8.22      3.08 o 
  -7   7   0        6.78        7.42      2.81 o 
  -7   7   0        6.78        6.62      3.04 o 
  -6   7   0        0.14        1.28      2.32 o 
  -6   7   0        0.14       -0.31      2.23 o 
  -6   7   0        0.14       -0.34      2.06 o 
  -5   7   0       63.74       58.24      5.28 o 
   5  -7   0       63.74       58.35      6.06 o 
  -5   7   0       63.74       63.16      5.33 o 
  -5   7   0       63.74       64.52      5.48 o 
  -4   7   0       78.77       72.63      5.99 o 
  -4   7   0       78.77       80.58      6.15 o 
  -4   7   0       78.77       75.84      6.06 o 
   4  -7   0       78.77       68.96      6.64 o 
   4  -7   0       78.77       74.69      5.52 o 
  -3   7   0       44.29       40.81      3.81 o 
   3  -7   0       44.29       40.16      3.69 o 
  -3   7   0       44.29       46.45      4.10 o 
  -3   7   0       44.29       45.30      4.12 o 
   3  -7   0       44.29       38.37      3.51 o 
  -3   7   0       44.29       55.41      4.32 o 
   3  -7   0       44.29       41.29      4.40 o 
   2  -7   0       54.31       56.19      5.60 o 
  -2   7   0       54.31       58.13      4.87 o 
   2  -7   0       54.31       60.81      4.72 o 
   2  -7   0       54.31       60.80      4.79 o 
  -2   7   0       54.31       83.41      5.36 o 
  -2   7   0       54.31       80.79      5.31 o 
  -2   7   0       54.31       79.79      5.36 o 
  -1   7   0      192.48      227.90     16.33 o 
  -1   7   0      192.48      286.49     16.66 o 
  -1   7   0      192.48      292.58     16.79 o 
  -1   7   0      192.48      283.33     16.61 o 
   0   7   0       16.05       18.12      2.29 o 
   0   7   0       16.05       18.95      2.55 o 
   0   7   0       16.05       18.72      2.24 o 
   0  -7   0       16.05       19.08      2.18 o 
   0  -7   0       16.05       20.67      2.18 o 
   0   7   0       16.05       19.39      2.49 o 
   0  -7   0       16.05       22.01      2.55 o 
   0   7   0       16.05       21.17      2.74 o 
   1   7   0      453.14      442.49     27.20 o 
  -1  -7   0      453.14      447.69     26.64 o 
   1   7   0      453.14      450.72     27.05 o 
   1   7   0      453.14      429.32     26.91 o 
  -1  -7   0      453.14      456.62     26.77 o 
   1   7   0      453.14      469.48     26.81 o 
  -1  -7   0      453.14      465.44     30.87 o 
   2   7   0       72.61       64.15      5.16 o 
  -2  -7   0       72.61       76.05      5.10 o 
  -2  -7   0       72.61       61.69      4.74 o 
  -2  -7   0       72.61       68.25      4.76 o 
   2   7   0       72.61       58.19      5.03 o 
   2   7   0       72.61       54.54      5.11 o 
   3   7   0       47.70       44.63      4.31 o 
   3   7   0       47.70       40.36      4.14 o 
  -3  -7   0       47.70       48.94      3.81 o 
   3   7   0       47.70       40.38      3.60 o 
  -3  -7   0       47.70       49.12      3.70 o 
   3   7   0       47.70       45.90      4.24 o 
  -3  -7   0       47.70       44.34      3.71 o 
  -4  -7   0       32.63       32.69      2.85 o 
   4   7   0       32.63       40.42      4.10 o 
  -4  -7   0       32.63       31.56      3.37 o 
  -4  -7   0       32.63       34.38      3.31 o 
   4   7   0       32.63       30.79      3.89 o 
   4   7   0       32.63       30.91      3.18 o 
   4   7   0       32.63       33.36      3.84 o 
  -5  -7   0       47.14       41.71      4.10 o 
  -5  -7   0       47.14       45.02      4.10 o 
   5   7   0       47.14       44.31      5.00 o 
   5   7   0       47.14       42.95      3.91 o 
   5   7   0       47.14       45.80      4.89 o 
   6   7   0       55.66       52.93      5.69 o 
   6   7   0       55.66       44.60      5.18 o 
   6   7   0       55.66       47.52      4.37 o 
  -6  -7   0       55.66       47.84      4.50 o 
  -7  -7   0        0.48        0.03      2.07 o 
   7   7   0        0.48       -0.20      3.00 o 
  -7   8   0       14.15       17.81      3.88 o 
  -7   8   0       14.15       15.76      3.56 o 
  -7   8   0       14.15       10.77      3.54 o 
  -6   8   0        0.09        1.56      2.24 o 
  -6   8   0        0.09        2.39      2.65 o 
  -6   8   0        0.09       -2.09      2.24 o 
  -5   8   0        0.67        1.28      2.09 o 
   5  -8   0        0.67       -0.58      2.44 o 
  -5   8   0        0.67        3.46      2.38 o 
  -5   8   0        0.67        1.50      2.38 o 
  -4   8   0       24.80       24.71      3.66 o 
  -4   8   0       24.80       20.98      3.40 o 
  -4   8   0       24.80       20.68      3.58 o 
   4  -8   0       24.80       27.12      4.07 o 
   3  -8   0      208.48      196.91     12.18 o 
  -3   8   0      208.48      198.80     12.62 o 
   3  -8   0      208.48      187.07     14.33 o 
  -3   8   0      208.48      186.43     12.52 o 
  -3   8   0      208.48      193.31     12.68 o 
  -2   8   0      429.50      444.71     27.27 o 
  -2   8   0      429.50      464.98     27.37 o 
   2  -8   0      429.50      438.70     26.90 o 
  -2   8   0      429.50      486.00     27.22 o 
  -2   8   0      429.50      470.87     27.58 o 
   2  -8   0      429.50      422.58     31.53 o 
  -1   8   0      158.50      210.40     12.47 o 
  -1   8   0      158.50      180.13     12.16 o 
  -1   8   0      158.50      223.60     12.70 o 
  -1   8   0      158.50      206.96     12.50 o 
   1  -8   0      158.50      160.61     12.04 o 
   0  -8   0        7.09        7.29      1.89 o 
   0  -8   0        7.09        3.91      1.39 o 
   0  -8   0        7.09        4.47      1.43 o 
   0   8   0        7.09        3.11      1.52 o 
   0   8   0        7.09        5.25      2.05 o 
   0   8   0        7.09        3.80      1.77 o 
   0   8   0        7.09        5.59      1.97 o 
  -1  -8   0      326.61      311.33     18.71 o 
   1   8   0      326.61      323.30     19.12 o 
   1   8   0      326.61      299.75     19.18 o 
   1   8   0      326.61      307.09     19.01 o 
  -1  -8   0      326.61      304.04     21.42 o 
  -1  -8   0      326.61      308.76     18.66 o 
   2   8   0      171.13      212.48     13.51 o 
  -2  -8   0      171.13      209.69     13.11 o 
   2   8   0      171.13      200.30     13.41 o 
  -2  -8   0      171.13      208.54     13.01 o 
   2   8   0      171.13      214.11     13.65 o 
  -3  -8   0       56.97       52.36      4.44 o 
   3   8   0       56.97       49.86      5.00 o 
   3   8   0       56.97       48.00      4.35 o 
  -3  -8   0       56.97       66.07      4.52 o 
  -3  -8   0       56.97       55.21      4.53 o 
   3   8   0       56.97       49.69      4.99 o 
   3   8   0       56.97       54.39      5.20 o 
  -4  -8   0       39.44       37.03      3.68 o 
   4   8   0       39.44       33.00      3.49 o 
   4   8   0       39.44       33.86      4.33 o 
  -4  -8   0       39.44       39.28      3.18 o 
  -4  -8   0       39.44       35.83      3.61 o 
   4   8   0       39.44       39.55      4.37 o 
   5   8   0        0.82        4.62      2.72 o 
   5   8   0        0.82        1.81      2.40 o 
  -5  -8   0        0.82       -0.37      1.68 o 
   5   8   0        0.82        0.73      1.98 o 
   6   8   0        3.85        7.66      3.27 o 
  -6  -8   0        3.85        2.71      2.15 o 
   6   8   0        3.85        6.27      3.16 o 
   6   8   0        3.85       11.34      2.57 o 
  -7  -8   0       17.96       15.69      3.28 o 
  -6   9   0       14.66       10.10      3.27 o 
  -6   9   0       14.66       16.64      3.79 o 
  -6   9   0       14.66       18.26      3.70 o 
  -5   9   0       10.33       12.19      3.28 o 
   5  -9   0       10.33        8.59      3.24 o 
  -5   9   0       10.33       13.66      3.17 o 
  -5   9   0       10.33       11.48      3.05 o 
  -4   9   0        7.00        7.76      2.74 o 
   4  -9   0        7.00       11.10      3.12 o 
  -4   9   0        7.00        6.45      2.69 o 
  -4   9   0        7.00        6.70      2.60 o 
  -3   9   0      275.55      258.39     16.42 o 
   3  -9   0      275.55      242.03     15.88 o 
  -3   9   0      275.55      260.02     16.49 o 
  -3   9   0      275.55      271.93     16.52 o 
   3  -9   0      275.55      254.77     18.81 o 
  -2   9   0      264.77      247.47     15.99 o 
   2  -9   0      264.77      254.48     15.59 o 
  -2   9   0      264.77      247.30     16.00 o 
   2  -9   0      264.77      252.17     18.32 o 
  -2   9   0      264.77      258.17     16.20 o 
  -1   9   0       68.88      109.13      7.71 o 
  -1   9   0       68.88      100.34      7.54 o 
  -1   9   0       68.88      100.43      7.57 o 
   0  -9   0      585.93      573.58     36.56 o 
   0   9   0      585.93      655.24     37.21 o 
   0   9   0      585.93      656.02     37.09 o 
   0   9   0      585.93      646.99     37.40 o 
   0  -9   0      585.93      588.58     42.58 o 
   1   9   0      166.90      147.87     10.57 o 
  -1  -9   0      166.90      159.71     10.27 o 
  -1  -9   0      166.90      166.41     10.19 o 
   1   9   0      166.90      151.57     10.64 o 
  -1  -9   0      166.90      161.91     11.50 o 
   1   9   0      166.90      148.71     10.67 o 
  -2  -9   0       50.06       71.42      5.72 o 
  -2  -9   0       50.06       65.45      5.69 o 
   2   9   0       50.06       70.53      6.23 o 
   2   9   0       50.06       87.52      6.54 o 
   2   9   0       50.06      108.04      6.97 o 
   3   9   0      116.21      115.23      8.60 o 
  -3  -9   0      116.21      122.71      8.37 o 
   3   9   0      116.21       98.78      8.30 o 
  -3  -9   0      116.21      106.84      7.79 o 
   4   9   0       44.71       45.69      5.10 o 
  -4  -9   0       44.71       38.32      3.93 o 
   4   9   0       44.71       40.30      4.11 o 
   4   9   0       44.71       37.60      4.74 o 
   5   9   0        0.04       -1.44      2.04 o 
   5   9   0        0.04       -2.43      2.43 o 
  -5  -9   0        0.04       -0.48      1.86 o 
   5   9   0        0.04        0.08      2.88 o 
   6   9   0        1.88        8.52      3.52 o 
   6   9   0        1.88        4.80      2.39 o 
  -6  -9   0        1.88        3.48      2.34 o 
  -7  -9   0        3.99        8.74      2.98 o 
  -5  10   0        3.86        6.79      3.00 o 
  -5  10   0        3.86       12.54      3.48 o 
   5 -10   0        3.86        3.14      3.07 o 
  -5  10   0        3.86        2.86      2.91 o 
   4 -10   0        9.37       15.25      3.70 o 
  -4  10   0        9.37       13.37      3.10 o 
  -4  10   0        9.37       13.44      3.38 o 
  -4  10   0        9.37       17.35      3.51 o 
  -3  10   0       15.61       13.41      3.14 o 
   3 -10   0       15.61       12.88      3.32 o 
  -3  10   0       15.61       13.60      3.01 o 
  -3  10   0       15.61       14.04      3.18 o 
  -2  10   0       75.36       88.44      6.84 o 
  -2  10   0       75.36       95.05      6.95 o 
   2 -10   0       75.36       75.11      6.07 o 
   2 -10   0       75.36       69.13      7.11 o 
  -2  10   0       75.36       93.26      6.87 o 
   1 -10   0       98.79       92.75      7.21 o 
   1 -10   0       98.79       83.58      8.26 o 
  -1  10   0       98.79      113.84      7.97 o 
  -1  10   0       98.79      118.99      8.04 o 
  -1  10   0       98.79      121.50      8.05 o 
   0  10   0      122.39      144.08      9.52 o 
   0 -10   0      122.39      123.86     10.04 o 
   0  10   0      122.39      137.60      9.58 o 
   0  10   0      122.39      139.43      9.48 o 
   0 -10   0      122.39      115.34      8.67 o 
  -1 -10   0      136.62      135.46     10.41 o 
   1  10   0      136.62      140.85      9.88 o 
   1  10   0      136.62      141.17     10.02 o 
  -1 -10   0      136.62      133.54      9.23 o 
   1  10   0      136.62      141.60      9.81 o 
   2  10   0       64.56       83.30      7.01 o 
  -2 -10   0       64.56       82.99      6.52 o 
  -2 -10   0       64.56       79.62      6.15 o 
   2  10   0       64.56       83.56      6.88 o 
   2  10   0       64.56       74.96      6.69 o 
   3  10   0       12.29        8.50      3.22 o 
   3  10   0       12.29        7.49      2.93 o 
  -3 -10   0       12.29       11.73      1.93 o 
  -3 -10   0       12.29       12.23      2.40 o 
   4  10   0      119.11      112.48      8.70 o 
   4  10   0      119.11      100.49      8.39 o 
  -4 -10   0      119.11      104.86      7.76 o 
   5  10   0        1.46       -1.63      2.84 o 
   5  10   0        1.46        1.17      3.15 o 
  -5 -10   0        1.46        2.03      2.25 o 
   6  10   0       30.00       37.56      5.52 o 
  -6 -10   0       30.00       36.46      4.60 o 
  -5  11   0       12.09       18.30      4.19 o 
  -5  11   0       12.09        8.61      3.64 o 
  -4  11   0       14.59       13.08      3.71 o 
  -4  11   0       14.59       15.44      4.00 o 
  -4  11   0       14.59       21.64      4.26 o 
   4 -11   0       14.59       20.89      4.42 o 
  -3  11   0        1.38       -0.64      2.26 o 
   3 -11   0        1.38        2.20      2.70 o 
  -3  11   0        1.38       -2.22      2.22 o 
  -3  11   0        1.38        1.60      2.59 o 
  -2  11   0        7.63        7.32      2.81 o 
  -2  11   0        7.63       10.36      3.12 o 
  -2  11   0        7.63       11.43      3.12 o 
   2 -11   0        7.63       12.82      3.26 o 
   1 -11   0       41.54       43.41      5.09 o 
  -1  11   0       41.54       49.94      5.24 o 
  -1  11   0       41.54       55.20      5.35 o 
  -1  11   0       41.54       54.77      5.34 o 
   0  11   0      129.43      132.85      9.30 o 
   0  11   0      129.43      133.48      9.43 o 
   0  11   0      129.43      130.29      9.31 o 
   0 -11   0      129.43      116.25      8.45 o 
   0 -11   0      129.43      109.96      9.64 o 
  -1 -11   0       45.73       46.48      4.79 o 
   1  11   0       45.73       47.83      5.44 o 
  -1 -11   0       45.73       47.72      4.42 o 
   1  11   0       45.73       52.58      5.39 o 
  -2 -11   0        0.10        0.90      1.66 o 
  -2 -11   0        0.10        0.18      1.59 o 
   2  11   0        0.10       -2.39      2.39 o 
   2  11   0        0.10        1.98      2.83 o 
   3  11   0        0.30       -1.20      2.57 o 
   3  11   0        0.30        0.72      2.83 o 
  -3 -11   0        0.30        0.02      1.74 o 
   4  11   0        1.08        0.78      2.96 o 
   4  11   0        1.08       -0.99      2.96 o 
  -4 -11   0        1.08        1.43      2.05 o 
   5  11   0        0.24        1.40      3.38 o 
  -5 -11   0        0.24       -0.94      2.05 o 
   3 -12   0        1.20       -2.71      2.85 o 
  -3  12   0        1.20        5.56      3.14 o 
  -3  12   0        1.20        8.44      3.03 o 
  -2  12   0       13.43       12.51      3.35 o 
   2 -12   0       13.43       11.59      3.41 o 
  -2  12   0       13.43        9.05      3.33 o 
  -1  12   0       33.18       38.04      5.13 o 
   1 -12   0       33.18       38.94      4.82 o 
  -1  12   0       33.18       45.12      5.19 o 
   0  12   0        6.81        9.38      3.29 o 
   0  12   0        6.81        4.83      3.09 o 
   0 -12   0        6.81        5.27      2.55 o 
   1  12   0       35.00       33.91      4.93 o 
  -1 -12   0       35.00       40.81      4.47 o 
   1  12   0       35.00       37.00      5.02 o 
   2  12   0        0.46       -0.58      2.98 o 
   2  12   0        0.46       -2.34      2.78 o 
  -2 -12   0        0.46       -0.15      1.83 o 
   3  12   0       35.47       36.19      5.48 o 
  -3 -12   0       35.47       44.77      4.65 o 
   3  12   0       35.47       41.12      5.68 o 
   4  12   0       55.72       61.18      7.15 o 
  -4 -12   0       55.72       60.94      5.74 o 
   4  12   0       55.72       56.98      6.94 o 
  -2  13   0       14.37       16.07      3.89 o 
   2 -13   0       14.37       19.09      4.13 o 
  -2  13   0       14.37       15.19      4.00 o 
  -1  13   0        4.57       10.41      3.32 o 
   1 -13   0        4.57        5.64      2.98 o 
  -1  13   0        4.57        7.48      3.47 o 
   0  13   0        2.31        4.07      2.93 o 
   0 -13   0        2.31        0.29      2.24 o 
   0  13   0        2.31       -2.43      2.75 o 
   1  13   0        4.10        1.66      3.26 o 
   1  13   0        4.10        5.12      3.49 o 
   2  13   0        7.42       12.82      4.19 o 
   2  13   0        7.42        4.46      3.80 o 
   2  13  -1        0.45        8.18      4.06 o 
   2  13  -1        0.45       10.28      3.88 o 
   1  13  -1        0.53       -3.09      3.09 o 
   1  13  -1        0.53       -2.95      2.95 o 
   0 -13   1        1.57       -0.33      2.63 o 
   0  13  -1        1.57        3.39      3.46 o 
   0  13  -1        1.57        0.33      3.06 o 
  -1  13  -1        7.98        6.52      3.70 o 
  -1  13  -1        7.98        5.49      3.21 o 
   1 -13   1        7.98        2.98      2.98 o 
  -4 -12   1       30.81       31.33      4.49 o 
   4  12  -1       30.81       55.51      6.66 o 
   3  12  -1       33.67       54.11      6.46 o 
  -3 -12   1       33.67       46.32      5.25 o 
   3  12  -1       33.67       60.42      6.84 o 
  -2 -12   1        4.30        5.75      2.38 o 
   2  12  -1        4.30        5.30      3.56 o 
   2  12  -1        4.30        4.07      3.56 o 
  -1 -12   1       13.49       12.58      2.96 o 
  -1 -12   1       13.49       13.41      2.81 o 
   1  12  -1       13.49       11.19      3.76 o 
   1  12  -1       13.49       16.47      4.10 o 
   0  12  -1       45.91       58.73      6.11 o 
   0 -12   1       45.91       54.48      5.53 o 
   0  12  -1       45.91       50.30      5.88 o 
  -1  12  -1        0.17       -0.83      2.80 o 
   1 -12   1        0.17       -2.25      2.25 o 
  -1  12  -1        0.17       -2.32      2.32 o 
  -2  12  -1        6.14       -0.02      2.68 o 
   2 -12   1        6.14        4.84      3.04 o 
  -2  12  -1        6.14        2.29      2.98 o 
   3 -12   1        1.67        1.84      3.29 o 
  -3  12  -1        1.67        2.38      2.92 o 
  -3  12  -1        1.67        1.50      2.75 o 
   5  11  -1       40.62       41.27      6.16 o 
  -5 -11   1       40.62       46.10      5.05 o 
   4  11  -1        2.81        6.11      3.85 o 
   4  11  -1        2.81        0.81      3.30 o 
  -4 -11   1        2.81        3.15      2.28 o 
   3  11  -1        3.27        5.42      3.36 o 
  -3 -11   1        3.27        3.73      2.16 o 
   3  11  -1        3.27        8.01      3.45 o 
  -2 -11   1        7.71        8.49      2.21 o 
   2  11  -1        7.71        4.39      2.90 o 
   2  11  -1        7.71        8.94      3.39 o 
  -2 -11   1        7.71        5.31      2.15 o 
  -1 -11   1       29.45       31.69      3.84 o 
   1  11  -1       29.45       30.28      4.65 o 
  -1 -11   1       29.45       29.86      3.66 o 
   1  11  -1       29.45       28.34      4.40 o 
   0 -11   1       93.12       95.17      6.90 o 
   0  11  -1       93.12       94.24      7.74 o 
   0 -11   1       93.12       90.64      7.69 o 
   0  11  -1       93.12       84.75      7.36 o 
  -1  11  -1        1.56       -0.49      2.45 o 
  -1  11  -1        1.56       -1.99      1.99 o 
   1 -11   1        1.56        1.53      1.97 o 
   1 -11   1        1.56       -0.54      2.12 o 
  -2  11  -1       10.29        9.76      3.11 o 
   2 -11   1       10.29       10.91      3.19 o 
  -2  11  -1       10.29       12.82      3.37 o 
  -3  11  -1       17.70       26.21      4.20 o 
  -3  11  -1       17.70       18.16      3.77 o 
   3 -11   1       17.70       25.92      4.44 o 
   4 -11   1        8.42        5.81      3.62 o 
  -4  11  -1        8.42        4.83      3.12 o 
  -4  11  -1        8.42        8.68      3.56 o 
  -6 -10   1       11.76        6.70      2.84 o 
   5  10  -1       46.74       47.10      6.18 o 
  -5 -10   1       46.74       55.23      5.17 o 
  -4 -10   1      100.25      112.77      7.78 o 
   4  10  -1      100.25      101.59      8.60 o 
   4  10  -1      100.25       92.37      8.24 o 
   3  10  -1       29.74       78.94      6.74 o 
   3  10  -1       29.74       74.21      6.93 o 
  -2 -10   1        7.64        9.46      2.05 o 
  -2 -10   1        7.64        7.64      2.14 o 
   1  10  -1       29.77       30.46      4.35 o 
   1  10  -1       29.77       27.53      4.06 o 
  -1 -10   1       29.77       31.13      3.53 o 
  -1 -10   1       29.77       30.45      3.68 o 
   0 -10   1       28.36       33.02      3.51 o 
   0  10  -1       28.36       21.31      3.80 o 
   0 -10   1       28.36       32.44      3.87 o 
   0  10  -1       28.36       29.03      3.82 o 
   0  10  -1       28.36       26.86      4.07 o 
  -1  10  -1        4.84        5.16      2.64 o 
   1 -10   1        4.84        4.48      2.47 o 
   1 -10   1        4.84        5.60      2.11 o 
  -1  10  -1        4.84        1.13      2.24 o 
  -1  10  -1        4.84        7.02      2.69 o 
   2 -10   1       10.13       12.85      3.14 o 
  -2  10  -1       10.13       10.34      3.01 o 
   2 -10   1       10.13       16.55      2.68 o 
  -2  10  -1       10.13       10.54      2.93 o 
  -2  10  -1       10.13       11.66      3.21 o 
  -3  10  -1        1.40        7.19      2.58 o 
   3 -10   1        1.40        6.82      2.80 o 
  -3  10  -1        1.40        5.94      2.60 o 
  -3  10  -1        1.40        3.84      2.68 o 
   4 -10   1       47.99       47.41      5.75 o 
  -4  10  -1       47.99       49.91      5.50 o 
  -4  10  -1       47.99       53.17      5.75 o 
  -4  10  -1       47.99       51.62      5.59 o 
  -5  10  -1       15.14       26.41      4.33 o 
  -5  10  -1       15.14       25.29      4.56 o 
  -6  -9   1       11.20        6.19      2.50 o 
  -5  -9   1        4.78        0.89      1.88 o 
   5   9  -1        4.78        9.37      3.11 o 
   5   9  -1        4.78        3.96      3.08 o 
   4   9  -1       73.00       84.71      7.36 o 
   4   9  -1       73.00       96.96      7.30 o 
  -4  -9   1       73.00       77.06      6.41 o 
  -2  -9   1       14.37       15.90      2.48 o 
  -2  -9   1       14.37       16.52      2.43 o 
   2   9  -1       14.37       15.38      3.05 o 
  -2  -9   1       14.37       18.68      2.60 o 
   2   9  -1       14.37       11.73      3.05 o 
   2   9  -1       14.37       17.51      3.34 o 
  -1  -9   1        3.20        3.14      1.63 o 
   1   9  -1        3.20        5.03      2.38 o 
  -1  -9   1        3.20        4.04      1.84 o 
  -1  -9   1        3.20        1.84      1.80 o 
   1   9  -1        3.20        2.53      2.11 o 
   0   9  -1      132.51      124.83      8.89 o 
   0   9  -1      132.51      129.15      8.90 o 
   0  -9   1      132.51      121.95      8.39 o 
   0  -9   1      132.51      125.44      9.53 o 
   0  -9   1      132.51      127.45      8.46 o 
   0   9  -1      132.51      116.71      8.93 o 
  -1   9  -1       21.18       18.58      3.26 o 
   1  -9   1       21.18       29.95      3.67 o 
   1  -9   1       21.18       26.83      3.05 o 
  -1   9  -1       21.18       23.44      3.34 o 
  -1   9  -1       21.18       25.01      3.56 o 
   2  -9   1       31.34       46.53      4.67 o 
  -2   9  -1       31.34       33.65      4.39 o 
  -2   9  -1       31.34       41.25      4.54 o 
   2  -9   1       31.34       39.54      3.81 o 
  -2   9  -1       31.34       43.24      4.58 o 
   3  -9   1        2.12        1.20      1.64 o 
  -3   9  -1        2.12        3.13      2.32 o 
  -3   9  -1        2.12        3.12      2.41 o 
  -3   9  -1        2.12        0.68      2.25 o 
   3  -9   1        2.12       -1.50      2.22 o 
  -4   9  -1       35.05       36.92      4.55 o 
  -4   9  -1       35.05       37.44      4.49 o 
   4  -9   1       35.05       30.22      4.83 o 
  -4   9  -1       35.05       45.46      4.65 o 
  -5   9  -1       22.73       21.21      3.80 o 
  -5   9  -1       22.73       18.99      3.89 o 
  -5   9  -1       22.73       20.95      3.86 o 
  -6   9  -1       20.35       18.12      3.83 o 
  -6   9  -1       20.35       16.41      3.93 o 
  -7  -8   1        1.02        3.19      2.54 o 
  -6  -8   1        1.33        1.46      1.95 o 
   6   8  -1        1.33        1.53      2.93 o 
   5   8  -1       58.52       70.12      5.06 o 
  -5  -8   1       58.52       61.52      5.50 o 
   5   8  -1       58.52       83.59      6.64 o 
  -5  -8   1       58.52       54.60      5.28 o 
   5   8  -1       58.52       72.10      6.32 o 
  -4  -8   1       26.73       18.60      2.62 o 
  -4  -8   1       26.73       14.12      2.44 o 
   3   8  -1       30.94       46.34      4.36 o 
  -3  -8   1       30.94       32.95      3.57 o 
   3   8  -1       30.94       45.79      4.38 o 
   3   8  -1       30.94       45.21      4.53 o 
  -3  -8   1       30.94       37.59      3.28 o 
  -3  -8   1       30.94       36.65      3.63 o 
  -2  -8   1       55.86       58.22      4.58 o 
   2   8  -1       55.86       53.30      5.01 o 
  -2  -8   1       55.86       59.50      4.58 o 
   2   8  -1       55.86       59.37      5.13 o 
   2   8  -1       55.86       54.16      5.14 o 
  -2  -8   1       55.86       59.06      4.70 o 
   1   8  -1       51.30       49.43      4.50 o 
  -1  -8   1       51.30       43.95      3.90 o 
   1   8  -1       51.30       41.18      4.25 o 
  -1  -8   1       51.30       47.79      3.97 o 
   1   8  -1       51.30       42.86      4.46 o 
  -1  -8   1       51.30       53.65      4.27 o 
   0  -8   1      274.20      265.04     17.99 o 
   0   8  -1      274.20      229.82     15.82 o 
   0   8  -1      274.20      242.80     15.95 o 
   0  -8   1      274.20      269.73     15.70 o 
   0  -8   1      274.20      273.29     15.68 o 
   0   8  -1      274.20      239.01     16.03 o 
   1  -8   1        4.49        4.68      1.52 o 
  -1   8  -1        4.49        4.98      2.06 o 
  -1   8  -1        4.49        1.33      1.84 o 
   1  -8   1        4.49        3.85      1.48 o 
   1  -8   1        4.49        4.42      1.90 o 
  -1   8  -1        4.49        5.17      2.19 o 
  -2   8  -1      149.32      134.74      9.86 o 
   2  -8   1      149.32      154.87      9.54 o 
   2  -8   1      149.32      162.60      9.63 o 
   2  -8   1      149.32      148.82     11.09 o 
  -2   8  -1      149.32      131.43      9.89 o 
  -2   8  -1      149.32      131.87      9.78 o 
  -3   8  -1       10.40        7.45      2.51 o 
  -3   8  -1       10.40       11.65      2.70 o 
   3  -8   1       10.40       14.44      3.00 o 
  -3   8  -1       10.40        9.53      2.66 o 
   3  -8   1       10.40       10.19      2.09 o 
  -4   8  -1      106.11       91.66      7.13 o 
  -4   8  -1      106.11       81.76      6.92 o 
   4  -8   1      106.11       86.66      6.46 o 
  -4   8  -1      106.11       87.39      7.01 o 
   4  -8   1      106.11       94.37      7.94 o 
  -5   8  -1        6.42        8.73      2.71 o 
  -5   8  -1        6.42       12.16      3.14 o 
  -5   8  -1        6.42        6.54      2.74 o 
  -6   8  -1        5.13       11.06      3.05 o 
  -6   8  -1        5.13        6.89      3.02 o 
  -6   8  -1        5.13        3.85      2.94 o 
  -7   8  -1        0.09        9.13      3.11 o 
  -7   8  -1        0.09        5.90      3.18 o 
  -7  -7   1        7.79       10.06      2.72 o 
   6   7  -1        0.70       -0.64      1.63 o 
  -6  -7   1        0.70        2.29      2.00 o 
  -6  -7   1        0.70        0.07      1.69 o 
   5   7  -1        5.95        5.48      2.44 o 
   5   7  -1        5.95        2.52      2.36 o 
  -5  -7   1        5.95        6.50      2.05 o 
  -5  -7   1        5.95        4.23      1.90 o 
   5   7  -1        5.95        4.48      1.73 o 
   4   7  -1      399.38      577.62     34.42 o 
   4   7  -1      399.38      580.21     34.08 o 
   4   7  -1      399.38      553.56     32.22 o 
  -3  -7   1      226.81      216.74     14.97 o 
  -3  -7   1      226.81      230.24     13.69 o 
  -3  -7   1      226.81      217.43     13.55 o 
   3   7  -1      226.81      210.82     13.88 o 
   3   7  -1      226.81      219.32     14.10 o 
   3   7  -1      226.81      214.35     13.96 o 
  -2  -7   1       97.09      104.58      7.19 o 
  -2  -7   1       97.09      111.43      7.33 o 
  -2  -7   1       97.09      109.37      7.83 o 
   1   7  -1      299.73      282.91     18.17 o 
   1   7  -1      299.73      307.44     18.31 o 
  -1  -7   1      299.73      303.34     18.02 o 
  -1  -7   1      299.73      306.54     20.59 o 
   1   7  -1      299.73      293.68     18.41 o 
  -1  -7   1      299.73      291.36     17.91 o 
   0   7  -1      141.98      149.26     10.01 o 
   0   7  -1      141.98      150.75     10.97 o 
   0   7  -1      141.98      144.03      9.89 o 
   0  -7   1      141.98      159.28      9.76 o 
   0  -7   1      141.98      152.90     11.09 o 
   0  -7   1      141.98      164.44      9.75 o 
   0   7  -1      141.98      148.23     10.11 o 
  -1   7  -1      249.99      204.71     14.48 o 
   1  -7   1      249.99      249.60     14.35 o 
  -1   7  -1      249.99      228.13     14.49 o 
   1  -7   1      249.99      238.02     14.21 o 
  -1   7  -1      249.99      252.42     14.36 o 
   1  -7   1      249.99      232.96     16.51 o 
  -1   7  -1      249.99      217.38     14.42 o 
   2  -7   1       45.93       62.12      4.11 o 
   2  -7   1       45.93       52.85      4.70 o 
   2  -7   1       45.93       62.45      4.17 o 
  -2   7  -1       45.93       37.71      4.14 o 
  -2   7  -1       45.93       38.59      4.23 o 
  -2   7  -1       45.93       45.32      4.06 o 
  -2   7  -1       45.93       41.47      4.24 o 
   3  -7   1       43.10       71.13      4.65 o 
  -3   7  -1       43.10       44.09      4.73 o 
  -3   7  -1       43.10       48.43      4.74 o 
   3  -7   1       43.10       64.91      5.48 o 
  -3   7  -1       43.10       53.85      4.60 o 
  -3   7  -1       43.10       48.31      4.73 o 
  -4   7  -1      190.17      159.03     10.82 o 
  -4   7  -1      190.17      158.61     10.84 o 
   4  -7   1      190.17      166.63     12.48 o 
  -4   7  -1      190.17      150.80     10.82 o 
   4  -7   1      190.17      168.45     10.52 o 
  -5   7  -1       29.26       27.13      3.85 o 
  -5   7  -1       29.26       35.02      4.12 o 
  -5   7  -1       29.26       31.35      3.90 o 
  -6   7  -1      197.79      212.04     13.94 o 
  -6   7  -1      197.79      210.32     13.94 o 
  -6   7  -1      197.79      203.26     13.83 o 
  -7   7  -1        0.23        1.92      2.52 o 
  -7   7  -1        0.23        1.20      2.81 o 
  -8  -6   1       22.03       24.10      3.88 o 
  -7  -6   1        8.95       13.46      2.85 o 
  -7  -6   1        8.95        9.44      2.87 o 
  -6  -6   1        0.82        2.12      1.98 o 
   6   6  -1        0.82       -1.60      1.60 o 
   6   6  -1        0.82       -2.15      2.32 o 
  -6  -6   1        0.82        0.74      1.73 o 
  -5  -6   1        6.74        4.27      1.74 o 
   5   6  -1        6.74        6.76      2.35 o 
   5   6  -1        6.74        2.01      1.52 o 
   5   6  -1        6.74        2.92      2.19 o 
  -5  -6   1        6.74        4.83      1.86 o 
   4   6  -1      276.57      308.07     17.95 o 
   4   6  -1      276.57      314.25     17.95 o 
  -4  -6   1      276.57      257.38     17.50 o 
  -4  -6   1      276.57      235.53     17.36 o 
   4   6  -1      276.57      303.85     18.13 o 
   4   6  -1      276.57      316.07     16.76 o 
  -3  -6   1       23.86       20.34      2.81 o 
   3   6  -1       23.86       22.71      2.85 o 
  -3  -6   1       23.86       22.89      2.44 o 
   3   6  -1       23.86       24.12      2.87 o 
  -3  -6   1       23.86       20.23      2.39 o 
   3   6  -1       23.86       23.93      2.92 o 
   3   6  -1       23.86       22.01      2.28 o 
   2   6  -1       39.19       50.87      4.05 o 
   2   6  -1       39.19       46.34      3.99 o 
   2   6  -1       39.19       44.78      4.11 o 
  -2  -6   1       39.19       47.11      3.70 o 
  -2  -6   1       39.19       46.72      3.65 o 
  -2  -6   1       39.19       47.28      4.14 o 
  -2  -6   1       39.19       49.05      3.68 o 
  -1  -6   1       18.83       19.16      2.11 o 
   1   6  -1       18.83       16.33      2.30 o 
   1   6  -1       18.83       18.57      2.41 o 
  -1  -6   1       18.83       21.12      2.10 o 
  -1  -6   1       18.83       17.77      2.08 o 
   1   6  -1       18.83       15.16      2.28 o 
   0   6  -1      284.26      319.26     20.09 o 
   0   6  -1      284.26      330.51     22.73 o 
   0  -6   1      284.26      343.75     19.72 o 
   0  -6   1      284.26      338.83     19.79 o 
   0   6  -1      284.26      314.89     19.85 o 
   0   6  -1      284.26      338.87     19.76 o 
   0  -6   1      284.26      339.00     22.82 o 
   0   6  -1      284.26      320.94     19.92 o 
  -1   6  -1      153.51      160.31      9.63 o 
  -1   6  -1      153.51      158.04     10.99 o 
  -1   6  -1      153.51      139.59      9.77 o 
   1  -6   1      153.51      153.03     11.06 o 
   1  -6   1      153.51      161.75      9.63 o 
  -1   6  -1      153.51      139.03      9.73 o 
   1  -6   1      153.51      160.88      9.54 o 
  -1   6  -1      153.51      142.62      9.74 o 
  -2   6  -1      635.69      558.30     35.91 o 
  -2   6  -1      635.69      639.17     35.68 o 
   2  -6   1      635.69      647.57     35.64 o 
  -2   6  -1      635.69      590.80     35.80 o 
   2  -6   1      635.69      631.28     35.49 o 
   2  -6   1      635.69      598.89     41.45 o 
  -2   6  -1      635.69      577.48     35.66 o 
   3  -6   1       85.02       84.86      7.25 o 
   3  -6   1       85.02       94.12      6.23 o 
   3  -6   1       85.02       95.00      6.12 o 
  -3   6  -1       85.02       91.38      6.48 o 
  -3   6  -1       85.02       85.20      6.37 o 
  -3   6  -1       85.02       88.28      6.24 o 
  -3   6  -1       85.02       81.29      6.40 o 
   4  -6   1       21.40       22.87      2.62 o 
  -4   6  -1       21.40       20.79      2.96 o 
  -4   6  -1       21.40       19.09      2.92 o 
  -4   6  -1       21.40       21.58      2.97 o 
   4  -6   1       21.40       20.72      3.42 o 
  -5   6  -1       95.58      139.81      9.37 o 
  -5   6  -1       95.58      148.96      9.40 o 
  -5   6  -1       95.58      138.94      9.32 o 
   5  -6   1       95.58      110.79      8.76 o 
  -6   6  -1       46.16       52.88      5.25 o 
  -6   6  -1       46.16       56.70      5.18 o 
  -6   6  -1       46.16       56.03      5.22 o 
  -7   6  -1       20.90       27.55      3.87 o 
  -7   6  -1       20.90       20.79      3.77 o 
  -7   6  -1       20.90       15.91      3.69 o 
  -8  -5   1       36.96       38.81      4.62 o 
  -7  -5   1       29.75       29.71      3.90 o 
  -7  -5   1       29.75       38.25      4.26 o 
  -6  -5   1       28.03       26.29      3.36 o 
   6   5  -1       28.03       28.05      3.88 o 
  -6  -5   1       28.03       34.42      3.61 o 
   6   5  -1       28.03       36.22      4.32 o 
   6   5  -1       28.03       23.96      2.91 o 
  -5  -5   1       57.00       54.91      4.44 o 
   5   5  -1       57.00       51.25      4.11 o 
   5   5  -1       57.00       55.40      5.15 o 
  -5  -5   1       57.00       59.08      4.58 o 
   5   5  -1       57.00       50.79      4.82 o 
   4   5  -1        8.98       12.36      1.76 o 
   4   5  -1        8.98       13.47      2.25 o 
  -4  -5   1        8.98       11.90      1.86 o 
  -4  -5   1        8.98       10.60      2.23 o 
  -4  -5   1        8.98        7.30      1.66 o 
   4   5  -1        8.98       11.12      2.16 o 
   4   5  -1        8.98       14.74      2.43 o 
  -3  -5   1      254.60      258.26     15.02 o 
   3   5  -1      254.60      237.87     14.25 o 
  -3  -5   1      254.60      256.22     15.06 o 
   3   5  -1      254.60      235.17     15.21 o 
   3   5  -1      254.60      235.82     15.17 o 
   3   5  -1      254.60      242.36     15.36 o 
  -3  -5   1      254.60      266.35     15.42 o 
  -2  -5   1      192.67      182.44     11.07 o 
  -2  -5   1      192.67      182.29     11.41 o 
   2   5  -1      192.67      188.65     11.48 o 
   2   5  -1      192.67      165.75     11.27 o 
   2   5  -1      192.67      172.75     11.31 o 
  -2  -5   1      192.67      189.13     11.15 o 
  -2  -5   1      192.67      188.16     12.44 o 
   2   5  -1      192.67      178.07     10.60 o 
  -1  -5   1      103.78      122.07      7.46 o 
  -1  -5   1      103.78      119.80      8.38 o 
   1   5  -1      103.78      117.16      8.34 o 
  -1  -5   1      103.78      125.21      7.53 o 
   1   5  -1      103.78      119.87      7.69 o 
  -1  -5   1      103.78      120.97      7.72 o 
   1   5  -1      103.78      108.41      7.70 o 
   1   5  -1      103.78      114.94      7.64 o 
   0  -5   1      128.13      141.05      8.76 o 
   0   5  -1      128.13      148.30      8.74 o 
   0  -5   1      128.13      132.65      8.90 o 
   0   5  -1      128.13      157.77      9.09 o 
   0   5  -1      128.13      145.90      8.90 o 
   0  -5   1      128.13      131.87      8.65 o 
   0   5  -1      128.13      152.17      8.90 o 
   0  -5   1      128.13      134.00      9.97 o 
   0   5  -1      128.13      128.66      9.87 o 
  -1   5  -1       20.83       17.24      2.15 o 
  -1   5  -1       20.83       14.94      1.80 o 
  -1   5  -1       20.83       20.13      2.11 o 
  -1   5  -1       20.83       19.96      2.19 o 
   1  -5   1       20.83       19.60      2.26 o 
   1  -5   1       20.83       19.55      1.88 o 
   1  -5   1       20.83       19.64      1.96 o 
  -1   5  -1       20.83       14.77      2.02 o 
   2  -5   1      361.20      368.73     25.95 o 
  -2   5  -1      361.20      356.65     22.43 o 
  -2   5  -1      361.20      382.99     22.32 o 
  -2   5  -1      361.20      392.33     25.92 o 
   2  -5   1      361.20      399.81     22.35 o 
  -2   5  -1      361.20      350.14     22.53 o 
   2  -5   1      361.20      392.03     22.22 o 
  -2   5  -1      361.20      364.77     22.38 o 
  -3   5  -1      197.04      190.31     12.16 o 
   3  -5   1      197.04      199.45     12.03 o 
  -3   5  -1      197.04      176.14     12.24 o 
  -3   5  -1      197.04      190.58     12.25 o 
   3  -5   1      197.04      207.74     14.23 o 
  -3   5  -1      197.04      189.01     12.27 o 
   3  -5   1      197.04      215.78     12.22 o 
  -4   5  -1       38.26       39.56      3.61 o 
   4  -5   1       38.26       37.06      3.52 o 
   4  -5   1       38.26       39.58      3.41 o 
  -4   5  -1       38.26       35.25      3.71 o 
  -4   5  -1       38.26       41.75      3.80 o 
   4  -5   1       38.26       44.26      4.29 o 
  -4   5  -1       38.26       37.46      3.76 o 
  -5   5  -1      177.08      157.49     10.63 o 
  -5   5  -1      177.08      165.76     10.76 o 
  -5   5  -1      177.08      157.97     10.69 o 
   5  -5   1      177.08      162.58     10.43 o 
  -6   5  -1       30.39       26.26      3.64 o 
  -6   5  -1       30.39       27.82      3.71 o 
  -6   5  -1       30.39       34.56      3.87 o 
  -7   5  -1        1.24       -2.10      2.10 o 
  -7   5  -1        1.24       -1.41      2.27 o 
  -8   5  -1        0.02       -1.56      2.64 o 
  -8  -4   1        4.05        4.18      2.71 o 
  -8  -4   1        4.05        6.22      2.71 o 
   7   4  -1       10.23        5.95      2.25 o 
  -7  -4   1       10.23        3.44      2.10 o 
  -7  -4   1       10.23       12.67      2.68 o 
   6   4  -1       16.03       17.60      2.45 o 
  -6  -4   1       16.03       14.86      2.61 o 
  -6  -4   1       16.03       15.89      2.65 o 
   6   4  -1       16.03       16.00      2.95 o 
   6   4  -1       16.03       15.32      3.22 o 
  -5  -4   1       60.74       62.79      5.30 o 
  -5  -4   1       60.74       65.46      5.43 o 
   5   4  -1       60.74       85.18      6.09 o 
  -5  -4   1       60.74       54.62      5.23 o 
   5   4  -1       60.74       81.90      5.11 o 
  -5  -4   1       60.74       93.01      6.22 o 
   5   4  -1       60.74       89.38      5.87 o 
   5   4  -1       60.74       85.62      5.86 o 
   4   4  -1      135.09      146.70      8.47 o 
  -4  -4   1      135.09      118.13      8.84 o 
  -4  -4   1      135.09      128.65      8.95 o 
   4   4  -1      135.09      146.94      9.25 o 
   4   4  -1      135.09      144.53      9.22 o 
  -4  -4   1      135.09      159.14      9.47 o 
   4   4  -1      135.09      147.93      9.44 o 
  -3  -4   1      107.54       87.38      6.24 o 
   3   4  -1      107.54       91.94      6.65 o 
  -3  -4   1      107.54       86.10      6.29 o 
   3   4  -1      107.54       94.49      5.94 o 
   3   4  -1      107.54      107.74      6.62 o 
  -3  -4   1      107.54      116.37      6.88 o 
   3   4  -1      107.54      103.64      6.63 o 
  -2  -4   1      656.53      664.19     37.92 o 
   2   4  -1      656.53      669.09     38.44 o 
  -2  -4   1      656.53      686.13     38.09 o 
  -2  -4   1      656.53      668.29     38.28 o 
   2   4  -1      656.53      600.44     38.04 o 
   2   4  -1      656.53      619.95     38.20 o 
  -2  -4   1      656.53      643.67     38.10 o 
  -2  -4   1      656.53      717.10     38.51 o 
   2   4  -1      656.53      618.60     36.40 o 
  -1  -4   1      303.86      334.95     19.89 o 
  -1  -4   1      303.86      336.17     19.99 o 
   1   4  -1      303.86      320.98     19.96 o 
   1   4  -1      303.86      332.37     20.03 o 
  -1  -4   1      303.86      356.76     20.22 o 
   1   4  -1      303.86      350.22     19.89 o 
  -1  -4   1      303.86      353.29     19.86 o 
  -1  -4   1      303.86      332.24     20.04 o 
   1   4  -1      303.86      324.96     20.15 o 
  -1  -4   1      303.86      337.01     22.88 o 
   1   4  -1      303.86      336.96     22.86 o 
   0   4  -1       56.98       70.43      4.35 o 
   0   4  -1       56.98       67.60      4.34 o 
   0  -4   1       56.98       64.22      4.29 o 
   0  -4   1       56.98       70.87      4.95 o 
   0  -4   1       56.98       64.86      4.52 o 
   0   4  -1       56.98       67.99      4.85 o 
   0  -4   1       56.98       69.44      4.56 o 
   0   4  -1       56.98       61.46      4.43 o 
   0   4  -1       56.98       58.39      4.41 o 
   0  -4   1       56.98       64.95      4.33 o 
   0   4  -1       56.98       59.98      4.52 o 
  -1   4  -1        7.30        7.47      1.30 o 
   1  -4   1        7.30        4.62      1.21 o 
   1  -4   1        7.30        6.22      1.02 o 
   1  -4   1        7.30        6.07      1.05 o 
  -1   4  -1        7.30        4.29      1.14 o 
  -1   4  -1        7.30        5.03      1.17 o 
  -1   4  -1        7.30        5.48      1.04 o 
  -1   4  -1        7.30        3.83      1.04 o 
   1  -4   1        7.30        3.58      1.04 o 
  -1   4  -1        7.30        5.63      0.99 o 
  -2   4  -1      192.98      194.95     14.07 o 
   2  -4   1      192.98      212.46     12.17 o 
  -2   4  -1      192.98      207.16     12.17 o 
  -2   4  -1      192.98      208.25     12.09 o 
   2  -4   1      192.98      208.77     12.09 o 
  -2   4  -1      192.98      189.09     12.20 o 
   2  -4   1      192.98      203.30     14.17 o 
  -2   4  -1      192.98      189.10     12.33 o 
  -2   4  -1      192.98      188.64     12.24 o 
  -3   4  -1       99.14      124.54      8.14 o 
  -3   4  -1       99.14      119.26      8.06 o 
  -3   4  -1       99.14      145.14      8.29 o 
  -3   4  -1       99.14      114.42      8.14 o 
   4  -4   1       86.31      115.85      6.94 o 
  -4   4  -1       86.31      102.60      6.91 o 
  -4   4  -1       86.31       92.61      6.76 o 
  -4   4  -1       86.31      101.06      6.91 o 
   4  -4   1       86.31      100.20      6.71 o 
  -4   4  -1       86.31       91.01      6.83 o 
  -5   4  -1       33.03       44.59      4.00 o 
   5  -4   1       33.03       37.68      3.66 o 
  -5   4  -1       33.03       43.35      3.94 o 
  -5   4  -1       33.03       45.29      4.10 o 
  -5   4  -1       33.03       47.17      4.11 o 
  -6   4  -1      109.87       89.24      6.93 o 
  -6   4  -1      109.87       98.80      7.06 o 
   6  -4   1      109.87       86.98      6.60 o 
  -6   4  -1      109.87       89.70      6.89 o 
  -7   4  -1       10.85       14.34      3.04 o 
  -7   4  -1       10.85       12.02      2.94 o 
  -8   4  -1        4.66        6.04      2.90 o 
  -8   4  -1        4.66        4.46      2.83 o 
  -8  -3   1       19.82       30.70      4.12 o 
  -8  -3   1       19.82       28.23      3.96 o 
  -7  -3   1        1.41        1.28      1.97 o 
   7   3  -1        1.41       -1.88      1.88 o 
  -7  -3   1        1.41        5.38      2.15 o 
   6   3  -1      198.21      187.32     11.40 o 
  -6  -3   1      198.21      144.42     10.62 o 
   6   3  -1      198.21      181.90     11.02 o 
   6   3  -1      198.21      145.81     10.05 o 
  -6  -3   1      198.21      171.77     10.84 o 
  -5  -3   1      163.84      190.60     12.97 o 
  -5  -3   1      163.84      177.06     12.86 o 
   5   3  -1      163.84      248.62     13.38 o 
   5   3  -1      163.84      222.17     12.37 o 
  -5  -3   1      163.84      178.06     14.37 o 
   5   3  -1      163.84      238.83     13.59 o 
  -5  -3   1      163.84      203.69     13.30 o 
   5   3  -1      163.84      238.51     13.29 o 
  -4  -3   1      342.79      331.77     18.83 o 
  -4  -3   1      342.79      324.05     19.10 o 
   4   3  -1      342.79      327.08     19.25 o 
   4   3  -1      342.79      316.65     17.92 o 
  -4  -3   1      342.79      324.25     18.88 o 
  -4  -3   1      342.79      316.69     21.31 o 
   4   3  -1      342.79      302.49     18.95 o 
  -4  -3   1      342.79      297.24     19.04 o 
   4   3  -1      342.79      288.52     18.87 o 
   3   3  -1       83.87       64.63      4.85 o 
  -3  -3   1       83.87       66.41      4.72 o 
   3   3  -1       83.87       67.31      4.39 o 
   3   3  -1       83.87       68.68      5.02 o 
  -3  -3   1       83.87       73.21      5.05 o 
  -3  -3   1       83.87       74.88      4.99 o 
   3   3  -1       83.87       78.29      4.99 o 
  -3  -3   1       83.87       66.67      4.95 o 
  -3  -3   1       83.87       68.85      4.72 o 
  -3  -3   1       83.87       77.04      5.01 o 
  -2  -3   1      237.07      258.24     14.57 o 
  -2  -3   1      237.07      248.95     14.32 o 
  -2  -3   1      237.07      233.57     14.46 o 
   2   3  -1      237.07      233.31     14.42 o 
  -2  -3   1      237.07      248.95     14.26 o 
   2   3  -1      237.07      227.16     13.59 o 
  -2  -3   1      237.07      239.08     14.42 o 
   2   3  -1      237.07      249.04     14.56 o 
   2   3  -1      237.07      226.79     14.36 o 
   1   3  -1       34.03       27.10      2.31 o 
   1   3  -1       34.03       29.88      2.40 o 
  -1  -3   1       34.03       28.97      2.16 o 
  -1  -3   1       34.03       28.95      2.16 o 
   1   3  -1       34.03       33.58      2.24 o 
  -1  -3   1       34.03       29.05      2.36 o 
   1   3  -1       34.03       39.13      2.46 o 
   1   3  -1       34.03       29.82      2.22 o 
  -1  -3   1       34.03       26.71      2.25 o 
  -1  -3   1       34.03       32.02      2.50 o 
   1   3  -1       34.03       30.94      2.20 o 
  -1  -3   1       34.03       29.88      2.34 o 
   0   3  -1      221.53      215.34     14.96 o 
   0  -3   1      221.53      219.51     13.09 o 
   0  -3   1      221.53      225.77     13.19 o 
   0   3  -1      221.53      226.70     12.92 o 
   0  -3   1      221.53      221.04     12.98 o 
   0   3  -1      221.53      209.58     13.14 o 
   0   3  -1      221.53      198.01     12.99 o 
   0  -3   1      221.53      224.29     15.02 o 
   0   3  -1      221.53      208.65     13.04 o 
   0   3  -1      221.53      230.83     12.99 o 
   0  -3   1      221.53      226.59     12.95 o 
   0  -3   1      221.53      220.31     13.05 o 
  -1   3  -1      128.40      153.91      8.71 o 
   1  -3   1      128.40      152.13      8.70 o 
   1  -3   1      128.40      143.48      8.78 o 
   1  -3   1      128.40      151.85      8.73 o 
  -1   3  -1      128.40      134.51      8.74 o 
  -1   3  -1      128.40      130.23      8.74 o 
   1  -3   1      128.40      138.08     10.08 o 
   1  -3   1      128.40      136.39      8.78 o 
  -1   3  -1      128.40      136.88     10.06 o 
  -1   3  -1      128.40      162.44      8.72 o 
  -1   3  -1      128.40      139.12      8.84 o 
  -2   3  -1      133.04      121.55      8.21 o 
   2  -3   1      133.04      125.00      9.51 o 
  -2   3  -1      133.04      131.52      9.53 o 
   2  -3   1      133.04      139.31      8.15 o 
  -2   3  -1      133.04      136.46      8.22 o 
  -2   3  -1      133.04      129.00      8.27 o 
  -2   3  -1      133.04      140.61      8.16 o 
  -2   3  -1      133.04      131.03      8.32 o 
   2  -3   1      133.04      139.33      8.21 o 
  -3   3  -1       11.09       11.90      1.55 o 
  -3   3  -1       11.09        9.17      1.68 o 
  -3   3  -1       11.09        9.73      1.44 o 
  -3   3  -1       11.09        9.11      1.63 o 
  -4   3  -1       95.82       97.17      6.21 o 
   4  -3   1       95.82       89.74      6.15 o 
  -4   3  -1       95.82       92.40      6.24 o 
   4  -3   1       95.82       85.11      6.01 o 
  -4   3  -1       95.82       87.56      6.21 o 
  -4   3  -1       95.82       88.39      6.19 o 
  -5   3  -1       37.06       39.73      3.67 o 
   5  -3   1       37.06       39.66      3.65 o 
  -5   3  -1       37.06       35.11      3.62 o 
   5  -3   1       37.06       39.04      3.44 o 
  -5   3  -1       37.06       42.08      3.67 o 
  -5   3  -1       37.06       33.09      3.61 o 
  -6   3  -1      559.88      494.60     29.77 o 
   6  -3   1      559.88      486.03     29.60 o 
  -6   3  -1      559.88      507.32     29.85 o 
  -7   3  -1       43.92       54.16      5.21 o 
  -7   3  -1       43.92       55.66      5.29 o 
  -8   3  -1       26.10       16.78      3.57 o 
  -8   3  -1       26.10       19.91      3.70 o 
   8   2  -1       12.55       14.30      2.93 o 
  -8  -2   1       12.55       13.16      3.17 o 
  -8  -2   1       12.55       15.41      3.11 o 
   7   2  -1        0.85        0.58      1.76 o 
  -7  -2   1        0.85       -0.30      1.82 o 
  -7  -2   1        0.85        1.08      1.82 o 
  -6  -2   1      159.77      143.29     10.06 o 
   6   2  -1      159.77      158.87     10.63 o 
   6   2  -1      159.77      154.00      9.56 o 
  -6  -2   1      159.77      165.96     11.04 o 
  -6  -2   1      159.77      148.60     10.14 o 
   6   2  -1      159.77      147.03     10.23 o 
  -5  -2   1        1.53        0.14      0.72 o 
   5   2  -1        1.53       -0.12      1.49 o 
  -5  -2   1        1.53        0.79      0.88 o 
  -5  -2   1        1.53        1.36      1.28 o 
   5   2  -1        1.53        0.21      1.13 o 
  -5  -2   1        1.53        0.92      0.97 o 
  -5  -2   1        1.53        1.89      1.37 o 
   5   2  -1        1.53        1.15      1.47 o 
   5   2  -1        1.53        2.06      1.59 o 
  -4  -2   1        6.26        3.25      1.26 o 
   4   2  -1        6.26        3.67      1.07 o 
  -4  -2   1        6.26        2.05      1.05 o 
   4   2  -1        6.26       10.68      1.75 o 
  -4  -2   1        6.26        4.10      1.33 o 
   4   2  -1        6.26        7.98      1.61 o 
   4   2  -1        6.26        2.62      1.35 o 
  -4  -2   1        6.26        1.80      0.88 o 
  -4  -2   1        6.26        2.32      0.83 o 
  -3  -2   1      150.93      157.97      9.63 o 
  -3  -2   1      150.93      145.62      9.62 o 
  -3  -2   1      150.93      146.46      9.46 o 
   3   2  -1      150.93      161.45      8.99 o 
   3   2  -1      150.93      152.92      9.73 o 
   3   2  -1      150.93      153.54      9.60 o 
  -3  -2   1      150.93      139.11      9.42 o 
   3   2  -1      150.93      187.72      9.75 o 
   2   2  -1        0.28        1.33      0.51 o 
  -2  -2   1        0.28        0.22      0.56 o 
  -2  -2   1        0.28       -0.28      0.51 o 
   2   2  -1        0.28       -0.23      0.71 o 
  -2  -2   1        0.28        2.12      0.80 o 
  -2  -2   1        0.28        0.26      0.67 o 
   2   2  -1        0.28       -0.41      0.67 o 
   2   2  -1        0.28        1.33      0.77 o 
  -2  -2   1        0.28        0.08      0.35 o 
   1   2  -1       10.06       12.34      1.19 o 
   1   2  -1       10.06        8.44      1.04 o 
  -1  -2   1       10.06       10.67      1.16 o 
  -1  -2   1       10.06        9.90      1.10 o 
   1   2  -1       10.06        7.95      0.82 o 
   1   2  -1       10.06        8.89      0.96 o 
  -1  -2   1       10.06        8.95      0.90 o 
   1   2  -1       10.06        8.68      0.97 o 
   1   2  -1       10.06        9.81      1.07 o 
  -1  -2   1       10.06        8.17      0.94 o 
  -1  -2   1       10.06        9.27      0.97 o 
   0  -2   1       54.01       61.16      3.84 o 
   0  -2   1       54.01       56.54      4.30 o 
   0   2  -1       54.01       60.07      3.74 o 
   0  -2   1       54.01       57.01      3.83 o 
   0   2  -1       54.01       60.31      4.30 o 
   0   2  -1       54.01       61.22      3.76 o 
   0   2  -1       54.01       55.44      3.86 o 
   0  -2   1       54.01       57.89      3.75 o 
   0   2  -1       54.01       58.82      3.83 o 
   0   2  -1       54.01       53.82      3.79 o 
   0  -2   1       54.01       58.93      3.88 o 
   0  -2   1       54.01       61.58      3.76 o 
   1  -2   1      260.45      262.19     15.03 o 
   1  -2   1      260.45      262.64     15.24 o 
  -1   2  -1      260.45      250.01     15.10 o 
  -1   2  -1      260.45      280.79     15.05 o 
   1  -2   1      260.45      248.72     17.56 o 
  -1   2  -1      260.45      251.84     15.23 o 
   1  -2   1      260.45      245.06     15.13 o 
   1  -2   1      260.45      258.34     15.08 o 
  -1   2  -1      260.45      248.19     15.13 o 
  -1   2  -1      260.45      268.63     15.10 o 
  -1   2  -1      260.45      249.39     17.54 o 
   1  -2   1      260.45      253.19     15.10 o 
   2  -2   1     2467.65     2789.45    150.26 o 
   2  -2   1     2467.65     2735.71    150.80 o 
  -2   2  -1     2467.65     2733.06    150.19 o 
  -2   2  -1     2467.65     2522.24    150.27 o 
   2  -2   1     2467.65     2570.14    175.63 o 
   2  -2   1     2467.65     2572.35    150.78 o 
  -2   2  -1     2467.65     2592.68    175.57 o 
   2  -2   1     2467.65     2641.85    150.26 o 
  -2   2  -1     2467.65     2618.10    150.74 o 
  -2   2  -1     2467.65     2541.69    151.38 o 
  -2   2  -1     2467.65     2539.64    150.79 o 
  -3   2  -1        0.44        0.42      0.69 o 
  -3   2  -1        0.44        0.64      0.90 o 
   3  -2   1        0.44        5.54      1.10 o 
  -3   2  -1        0.44        1.43      0.94 o 
  -3   2  -1        0.44        0.84      0.97 o 
  -3   2  -1        0.44        1.07      0.85 o 
  -3   2  -1        0.44        1.49      0.97 o 
  -4   2  -1       72.20       84.15      5.90 o 
  -4   2  -1       72.20       89.18      6.75 o 
  -4   2  -1       72.20       82.22      5.89 o 
   4  -2   1       72.20       83.96      5.75 o 
  -4   2  -1       72.20       79.43      5.80 o 
   4  -2   1       72.20       92.97      5.97 o 
  -4   2  -1       72.20       85.60      5.88 o 
   5  -2   1      288.22      286.62     17.90 o 
  -5   2  -1      288.22      276.66     17.98 o 
   5  -2   1      288.22      310.08     18.11 o 
  -5   2  -1      288.22      300.63     18.04 o 
  -5   2  -1      288.22      305.69     18.14 o 
  -6   2  -1       94.95       90.22      6.84 o 
   6  -2   1       94.95       88.27      6.69 o 
  -6   2  -1       94.95       99.05      7.00 o 
  -7   2  -1       87.77      104.01      7.68 o 
  -7   2  -1       87.77       98.31      7.65 o 
  -8   2  -1        3.80        3.56      2.56 o 
  -8   2  -1        3.80        1.60      2.41 o 
   8   1  -1       10.04        9.86      2.67 o 
  -8  -1   1       10.04       12.45      3.02 o 
  -8  -1   1       10.04       10.47      2.86 o 
  -7  -1   1        0.94        2.06      1.99 o 
  -7  -1   1        0.94        1.16      1.86 o 
  -5  -1   1      156.88      211.46     13.73 o 
  -5  -1   1      156.88      193.75     13.46 o 
  -5  -1   1      156.88      198.05     13.50 o 
  -5  -1   1      156.88      242.62     13.78 o 
   5   1  -1      156.88      256.24     13.75 o 
  -5  -1   1      156.88      191.82     15.25 o 
   5   1  -1      156.88      223.83     13.87 o 
   5   1  -1      156.88      256.57     13.74 o 
   4   1  -1      428.12      510.06     30.45 o 
  -4  -1   1      428.12      531.71     30.20 o 
  -4  -1   1      428.12      554.84     30.40 o 
   4   1  -1      428.12      521.06     30.16 o 
  -4  -1   1      428.12      464.07     30.13 o 
  -4  -1   1      428.12      450.79     34.73 o 
  -4  -1   1      428.12      557.69     30.39 o 
  -4  -1   1      428.12      450.06     29.99 o 
   4   1  -1      428.12      540.59     30.18 o 
   4   1  -1      428.12      573.56     30.33 o 
  -3  -1   1      170.74      181.72     10.63 o 
   3   1  -1      170.74      168.45     10.46 o 
   3   1  -1      170.74      164.01     10.49 o 
  -3  -1   1      170.74      171.27     10.44 o 
   3   1  -1      170.74      168.70     10.48 o 
  -3  -1   1      170.74      176.03     10.42 o 
  -3  -1   1      170.74      182.13     10.55 o 
   3   1  -1      170.74      167.07     10.59 o 
   2   1  -1     4416.61     5273.82    297.07 o 
  -2  -1   1     4416.61     5045.96    295.93 o 
  -2  -1   1     4416.61     5169.89    294.84 o 
  -2  -1   1     4416.61     5118.48    346.05 o 
  -2  -1   1     4416.61     5328.09    295.94 o 
   2   1  -1     4416.61     4875.53    295.89 o 
   2   1  -1     4416.61     4858.68    294.85 o 
  -2  -1   1     4416.61     5110.68    296.95 o 
   2   1  -1     4416.61     5593.96    294.78 o 
  -2  -1   1     4416.61     5194.05    294.85 o 
  -1  -1   1     3757.83     4387.44    244.25 o 
  -1  -1   1     3757.83     4229.17    245.62 o 
  -1  -1   1     3757.83     3768.27    244.66 o 
   1   1  -1     3757.83     4205.26    245.70 o 
  -1  -1   1     3757.83     4060.61    243.94 o 
   1   1  -1     3757.83     4678.37    244.80 o 
   1   1  -1     3757.83     3995.20    243.89 o 
  -1  -1   1     3757.83     4441.91    236.82 o 
   1   1  -1     3757.83     4257.64    236.91 o 
  -1  -1   1     3757.83     4391.44    245.01 o 
   1   1  -1     3757.83     4114.07    244.79 o 
   1   1  -1     3757.83     4646.09    244.11 o 
   0  -1   1     1310.76     1373.22     78.76 o 
   0  -1   1     1310.76     1433.36     78.51 o 
   0   1  -1     1310.76     1348.35     78.76 o 
   0   1  -1     1310.76     1296.91     79.05 o 
   0   1  -1     1310.76     1498.00     92.10 o 
   0  -1   1     1310.76     1370.44     78.46 o 
   0   1  -1     1310.76     1301.33     78.68 o 
   0   1  -1     1310.76     1367.65     78.41 o 
   0   1  -1     1310.76     1299.13     78.47 o 
   0  -1   1     1310.76     1380.02     79.05 o 
   1  -1   1      521.52      597.57     34.21 o 
  -1   1  -1      521.52      596.77     34.06 o 
  -1   1  -1      521.52      568.40     34.10 o 
   1  -1   1      521.52      587.79     34.07 o 
   1  -1   1      521.52      594.80     34.24 o 
   1  -1   1      521.52      620.45     34.39 o 
   1  -1   1      521.52      596.36     34.11 o 
  -1   1  -1      521.52      580.85     34.23 o 
  -1   1  -1      521.52      594.88     34.20 o 
  -1   1  -1      521.52      568.43     39.82 o 
  -1   1  -1      521.52      599.42     34.39 o 
   2  -1   1       80.14       90.42      5.31 o 
   2  -1   1       80.14       91.24      5.43 o 
   2  -1   1       80.14       84.91      5.32 o 
  -2   1  -1       80.14       81.10      5.28 o 
  -2   1  -1       80.14       78.36      5.31 o 
  -2   1  -1       80.14       83.13      5.31 o 
  -2   1  -1       80.14       80.71      5.28 o 
  -2   1  -1       80.14       77.77      6.11 o 
  -2   1  -1       80.14       87.12      5.28 o 
   2  -1   1       80.14       86.90      5.34 o 
   2  -1   1       80.14       86.93      5.34 o 
  -3   1  -1     1478.12     1518.08     90.41 o 
  -3   1  -1     1478.12     1528.17     89.74 o 
  -3   1  -1     1478.12     1567.26     90.09 o 
  -3   1  -1     1478.12     1559.01    104.80 o 
   3  -1   1     1478.12     1572.31     89.74 o 
  -3   1  -1     1478.12     1628.22     89.76 o 
   3  -1   1     1478.12     1570.33     90.11 o 
  -3   1  -1     1478.12     1550.20     90.08 o 
   4  -1   1      141.76      145.08      9.46 o 
  -4   1  -1      141.76      146.50      9.51 o 
   4  -1   1      141.76      153.27      9.58 o 
  -4   1  -1      141.76      152.33      9.63 o 
  -4   1  -1      141.76      153.93      9.53 o 
  -4   1  -1      141.76      157.20     10.97 o 
   5  -1   1      456.81      455.33     27.61 o 
  -5   1  -1      456.81      453.53     27.44 o 
  -5   1  -1      456.81      492.50     27.74 o 
  -5   1  -1      456.81      479.51     27.61 o 
   5  -1   1      456.81      445.85     27.42 o 
   5  -1   1      456.81      451.45     27.59 o 
   6  -1   1       98.23       85.97      6.50 o 
  -6   1  -1       98.23       91.94      6.58 o 
  -6   1  -1       98.23       90.35      6.57 o 
  -7   1  -1       72.00       76.98      6.31 o 
  -7   1  -1       72.00       75.16      6.21 o 
   7  -1   1       72.00       78.46      6.62 o 
  -8   1  -1        0.59       -0.18      2.28 o 
  -8   1  -1        0.59       -0.82      2.18 o 
  -9   1  -1       26.46       26.10      4.20 o 
  -8   0   1       20.83       15.73      3.32 o 
  -8   0   1       20.83       17.90      3.35 o 
  -7   0   1        1.00        0.92      1.86 o 
  -7   0   1        1.00        0.44      1.77 o 
  -6   0   1       57.86       52.46      4.62 o 
  -6   0   1       57.86       50.06      4.41 o 
   6   0  -1       57.86       55.01      4.40 o 
  -6   0   1       57.86       42.49      4.21 o 
   6   0  -1       57.86       47.75      4.68 o 
  -5   0   1      211.16      217.36     13.95 o 
   5   0  -1      211.16      229.69     14.22 o 
  -5   0   1      211.16      229.32     14.06 o 
  -5   0   1      211.16      237.81     14.25 o 
   5   0  -1      211.16      223.88     13.94 o 
  -5   0   1      211.16      219.85     15.84 o 
   5   0  -1      211.16      240.76     14.12 o 
  -5   0   1      211.16      217.55     13.89 o 
  -4   0   1        9.58        6.97      1.57 o 
  -4   0   1        9.58        9.55      1.78 o 
  -4   0   1        9.58       11.26      1.67 o 
  -4   0   1        9.58        6.62      1.50 o 
  -4   0   1        9.58       11.21      1.50 o 
   4   0  -1        9.58       13.09      1.82 o 
   4   0  -1        9.58       10.44      1.68 o 
   4   0  -1        9.58       12.20      1.80 o 
  -3   0   1      214.91      180.23     11.37 o 
  -3   0   1      214.91      203.22     11.45 o 
  -3   0   1      214.91      188.59     11.48 o 
   3   0  -1      214.91      188.87     11.39 o 
  -3   0   1      214.91      192.20     11.38 o 
   3   0  -1      214.91      183.99     11.43 o 
   3   0  -1      214.91      189.38     11.49 o 
  -2   0   1     1116.36     1094.90     74.13 o 
  -2   0   1     1116.36     1121.65     63.52 o 
   2   0  -1     1116.36     1179.30     63.48 o 
   2   0  -1     1116.36     1083.80     74.18 o 
  -2   0   1     1116.36     1090.95     63.77 o 
  -2   0   1     1116.36     1100.91     63.50 o 
   2   0  -1     1116.36     1169.48     64.01 o 
   2   0  -1     1116.36     1055.60     63.73 o 
   2   0  -1     1116.36     1056.27     63.51 o 
  -2   0   1     1116.36     1099.42     63.72 o 
  -1   0   1     2119.40     2609.76    141.97 o 
  -1   0   1     2119.40     2383.64    141.84 o 
   1   0  -1     2119.40     2650.64    142.33 o 
   1   0  -1     2119.40     2348.10    141.25 o 
   1   0  -1     2119.40     2352.79    165.76 o 
  -1   0   1     2119.40     2294.27    165.76 o 
   1   0  -1     2119.40     2666.24    141.31 o 
   1   0  -1     2119.40     2435.28    141.81 o 
   1   0  -1     2119.40     2282.25    141.79 o 
  -1   0   1     2119.40     2598.93    141.38 o 
   1   0   1      825.56      797.67     52.78 o 
   1   0   1      825.56      887.07     52.84 o 
   1   0   1      825.56      918.00     52.63 o 
   1   0   1      825.56      968.14     53.05 o 
  -1   0  -1      825.56      965.20     52.65 o 
  -1   0  -1      825.56      903.93     52.84 o 
  -1   0  -1      825.56      949.99     53.07 o 
   1   0   1      825.56      925.51     52.68 o 
  -1   0  -1      825.56      940.20     52.68 o 
  -1   0  -1      825.56      911.82     52.84 o 
  -2   0  -1     1879.79     2092.25    123.39 o 
  -2   0  -1     1879.79     2087.81    123.87 o 
   2   0   1     1879.79     2242.82    122.96 o 
   2   0   1     1879.79     2273.26    123.88 o 
   2   0   1     1879.79     2134.84    123.38 o 
   2   0   1     1879.79     2098.36    122.97 o 
  -2   0  -1     1879.79     2119.14    123.42 o 
   2   0   1     1879.79     2045.54    123.42 o 
  -2   0  -1     1879.79     2261.12    122.98 o 
  -2   0  -1     1879.79     2112.02    122.97 o 
  -3   0  -1      177.20      175.04     11.05 o 
   3   0   1      177.20      214.87     11.05 o 
  -3   0  -1      177.20      173.80     10.95 o 
  -3   0  -1      177.20      168.04     10.89 o 
  -3   0  -1      177.20      184.32     10.99 o 
   3   0   1      177.20      167.43     10.96 o 
   3   0   1      177.20      179.53     11.01 o 
   5   0   1      110.40      106.00      7.21 o 
  -5   0  -1      110.40      101.59      7.14 o 
  -5   0  -1      110.40      114.71      7.42 o 
   5   0   1      110.40      108.76      7.41 o 
  -5   0  -1      110.40      107.59      8.11 o 
   5   0   1      110.40      104.14      7.35 o 
  -5   0  -1      110.40       95.50      7.11 o 
   6   0   1       37.71       28.00      3.59 o 
   6   0   1       37.71       26.96      3.32 o 
  -6   0  -1       37.71       32.41      3.35 o 
  -6   0  -1       37.71       34.82      3.42 o 
  -7   0  -1       32.56       36.77      3.96 o 
   7   0   1       32.56       25.52      4.02 o 
  -7   0  -1       32.56       31.10      3.74 o 
   7   0   1       32.56       25.99      3.71 o 
  -8   0  -1       23.18       23.63      3.74 o 
  -8   0  -1       23.18       31.65      4.00 o 
  -9   0  -1       11.95        9.85      3.11 o 
  -8   1   1       13.06       14.53      3.15 o 
  -8   1   1       13.06       13.76      3.18 o 
  -7   1   1        3.06        2.29      2.02 o 
  -7   1   1        3.06        0.96      1.83 o 
  -6   1   1      423.22      398.10     24.16 o 
   6  -1  -1      423.22      398.87     24.36 o 
  -6   1   1      423.22      416.57     24.39 o 
  -6   1   1      423.22      386.58     24.06 o 
   6  -1  -1      423.22      403.26     24.07 o 
  -5   1   1      405.38      424.77     25.95 o 
  -5   1   1      405.38      446.00     26.22 o 
  -5   1   1      405.38      479.23     26.14 o 
  -5   1   1      405.38      426.02     26.05 o 
   5  -1  -1      405.38      411.88     25.91 o 
  -5   1   1      405.38      443.11     30.05 o 
  -4   1   1      678.72      687.39     47.83 o 
  -4   1   1      678.72      708.37     41.29 o 
  -4   1   1      678.72      716.99     41.37 o 
  -4   1   1      678.72      757.73     41.23 o 
  -4   1   1      678.72      682.53     41.11 o 
   4  -1  -1      678.72      689.38     41.10 o 
   4  -1  -1      678.72      713.75     41.28 o 
  -3   1   1      453.66      515.11     28.85 o 
   3  -1  -1      453.66      526.65     33.62 o 
  -3   1   1      453.66      490.49     28.81 o 
   3  -1  -1      453.66      481.17     28.90 o 
  -3   1   1      453.66      479.00     28.90 o 
  -3   1   1      453.66      513.76     33.55 o 
  -3   1   1      453.66      490.11     28.95 o 
   3  -1  -1      453.66      465.41     28.76 o 
   2  -1  -1     4004.19     4686.45    310.74 o 
  -2   1   1     4004.19     4549.30    266.26 o 
  -2   1   1     4004.19     4566.84    265.31 o 
   2  -1  -1     4004.19     4627.29    266.24 o 
  -2   1   1     4004.19     4561.58    310.78 o 
   2  -1  -1     4004.19     4503.33    265.26 o 
  -2   1   1     4004.19     4726.14    266.27 o 
  -2   1   1     4004.19     4850.78    265.26 o 
   2  -1  -1     4004.19     4680.78    265.20 o 
   1  -1  -1      160.97      188.34     12.45 o 
  -1   1   1      160.97      174.32     10.67 o 
   1  -1  -1      160.97      171.05     10.60 o 
   1  -1  -1      160.97      181.44     10.65 o 
   1  -1  -1      160.97      192.39     10.63 o 
  -1   1   1      160.97      182.14     10.64 o 
   1  -1  -1      160.97      175.50     10.65 o 
   1  -1  -1      160.97      185.39     10.71 o 
   1  -1  -1      160.97      167.07     10.63 o 
  -1   1   1      160.97      178.62     12.42 o 
  -1   1   1      160.97      194.02     10.68 o 
  -1   1   1      160.97      195.78     10.73 o 
   0   1   1      796.18      381.70     22.76 o 
   0   1   1      796.18      401.04     22.66 o 
   0   1   1      796.18      389.11     21.59 o 
   0   1   1      796.18      362.18     22.75 o 
  -1  -1  -1     1126.63     1294.45     73.54 o 
   1   1   1     1126.63     1201.76     70.54 o 
  -1  -1  -1     1126.63     1234.18     73.50 o 
  -1  -1  -1     1126.63     1252.51     73.25 o 
   1   1   1     1126.63     1278.49     73.57 o 
   1   1   1     1126.63     1297.17     73.31 o 
   1   1   1     1126.63     1276.44     73.84 o 
  -1  -1  -1     1126.63     1341.41     73.27 o 
  -1  -1  -1     1126.63     1339.32     73.80 o 
  -1  -1  -1     1126.63     1279.78     73.53 o 
   1   1   1     1126.63     1257.42     73.21 o 
   2   1   1      232.43      256.14     15.20 o 
  -2  -1  -1      232.43      251.78     15.13 o 
  -2  -1  -1      232.43      252.07     15.06 o 
  -2  -1  -1      232.43      250.39     15.19 o 
   2   1   1      232.43      259.00     15.13 o 
  -2  -1  -1      232.43      267.71     15.14 o 
   2   1   1      232.43      270.24     15.11 o 
   2   1   1      232.43      246.50     15.12 o 
   2   1   1      232.43      258.25     15.24 o 
   3   1   1     1501.38     1515.39     89.67 o 
   3   1   1     1501.38     1540.90     90.03 o 
  -3  -1  -1     1501.38     1528.35     89.91 o 
   3   1   1     1501.38     1603.08     89.94 o 
   3   1   1     1501.38     1575.20     90.34 o 
  -3  -1  -1     1501.38     1578.03     90.03 o 
  -3  -1  -1     1501.38     1620.43     89.68 o 
  -3  -1  -1     1501.38     1517.78     89.59 o 
   4   1   1      279.48      270.36     16.47 o 
  -4  -1  -1      279.48      289.28     16.56 o 
  -4  -1  -1      279.48      267.91     16.28 o 
  -4  -1  -1      279.48      272.53     16.36 o 
   4   1   1      279.48      262.89     16.52 o 
   4   1   1      279.48      267.84     16.37 o 
   5   1   1      102.55      110.98      7.33 o 
  -5  -1  -1      102.55      105.39      7.10 o 
  -5  -1  -1      102.55       97.28      7.02 o 
  -5  -1  -1      102.55      116.85      7.38 o 
  -5  -1  -1      102.55      101.14      7.96 o 
   5   1   1      102.55       98.49      7.31 o 
   5   1   1      102.55      102.66      7.17 o 
  -6  -1  -1       49.13       45.75      4.05 o 
   6   1   1       49.13       42.07      4.37 o 
   6   1   1       49.13       46.64      4.16 o 
  -6  -1  -1       49.13       46.26      4.07 o 
   7   1   1       19.68       19.10      3.51 o 
  -7  -1  -1       19.68       15.73      2.95 o 
   7   1   1       19.68       22.34      3.28 o 
  -7  -1  -1       19.68       17.92      2.97 o 
  -8  -1  -1        1.48       -1.96      2.03 o 
  -8  -1  -1        1.48       -1.79      2.26 o 
  -9  -1  -1        0.10        1.06      2.52 o 
   9   1   1        0.10        2.20      2.80 o 
  -8   2   1        1.20       -2.19      2.19 o 
  -8   2   1        1.20       -2.12      2.12 o 
  -7   2   1        9.39       10.35      2.49 o 
  -7   2   1        9.39        6.43      2.22 o 
  -6   2   1      109.25       87.00      6.80 o 
  -6   2   1      109.25       99.99      6.94 o 
   6  -2  -1      109.25       94.06      6.70 o 
  -5   2   1        3.68        4.48      1.61 o 
   5  -2  -1        3.68        5.58      1.53 o 
  -5   2   1        3.68        4.20      1.61 o 
  -5   2   1        3.68        5.23      1.66 o 
  -5   2   1        3.68        5.27      1.70 o 
   4  -2  -1       16.43       21.54      2.16 o 
  -4   2   1       16.43       20.84      2.27 o 
   4  -2  -1       16.43       19.13      2.58 o 
   4  -2  -1       16.43       21.79      2.26 o 
  -4   2   1       16.43       20.24      2.20 o 
   4  -2  -1       16.43       19.08      2.18 o 
  -4   2   1       16.43       22.96      2.28 o 
  -4   2   1       16.43       17.85      2.42 o 
  -4   2   1       16.43       20.79      2.24 o 
  -3   2   1      171.52      238.62     14.36 o 
   3  -2  -1      171.52      241.82     14.43 o 
   3  -2  -1      171.52      193.89     12.20 o 
  -3   2   1      171.52      186.18     12.31 o 
  -3   2   1      171.52      192.18     12.30 o 
  -3   2   1      171.52      204.36     12.27 o 
  -3   2   1      171.52      199.71     12.34 o 
   3  -2  -1      171.52      191.45     12.25 o 
  -3   2   1      171.52      198.01     12.29 o 
   2  -2  -1     1434.72     1613.81     87.09 o 
  -2   2   1     1434.72     1465.13     87.72 o 
  -2   2   1     1434.72     1450.11     87.40 o 
  -2   2   1     1434.72     1524.06     87.41 o 
  -2   2   1     1434.72     1453.31     87.10 o 
  -2   2   1     1434.72     1465.37    101.76 o 
   2  -2  -1     1434.72     1505.94    101.84 o 
  -2   2   1     1434.72     1570.85     87.07 o 
   2  -2  -1     1434.72     1618.21     87.41 o 
  -1   2   1     2050.57     2257.05    128.97 o 
  -1   2   1     2050.57     2300.64    149.54 o 
   1  -2  -1     2050.57     2220.68    127.95 o 
  -1   2   1     2050.57     2190.06    128.02 o 
   1  -2  -1     2050.57     2123.34    127.90 o 
   1  -2  -1     2050.57     2190.30    128.84 o 
   1  -2  -1     2050.57     2441.85    128.50 o 
   1  -2  -1     2050.57     2163.84    128.38 o 
  -1   2   1     2050.57     2323.42    128.44 o 
   1  -2  -1     2050.57     2259.81    149.59 o 
  -1   2   1     2050.57     2109.41    128.44 o 
   0  -2  -1       28.75       29.74      1.98 o 
   0   2   1       28.75       27.19      1.97 o 
   0  -2  -1       28.75       31.36      1.92 o 
   0   2   1       28.75       28.30      2.01 o 
   0   2   1       28.75       28.57      1.92 o 
   0   2   1       28.75       29.51      1.99 o 
   0  -2  -1       28.75       30.27      2.04 o 
   0  -2  -1       28.75       28.46      1.92 o 
   0  -2  -1       28.75       30.63      2.30 o 
   0  -2  -1       28.75       29.74      1.98 o 
   0  -2  -1       28.75       30.38      2.00 o 
   0   2   1       28.75       29.09      1.98 o 
  -1  -2  -1       78.65       78.62      4.68 o 
   1   2   1       78.65       74.95      4.69 o 
  -1  -2  -1       78.65       72.35      4.71 o 
  -1  -2  -1       78.65       75.13      4.49 o 
   1   2   1       78.65       76.24      4.70 o 
  -1  -2  -1       78.65       72.09      4.59 o 
   1   2   1       78.65       76.00      4.51 o 
   1   2   1       78.65       71.26      4.58 o 
   1   2   1       78.65       71.75      4.71 o 
  -1  -2  -1       78.65       67.25      4.55 o 
  -1  -2  -1       78.65       81.38      4.71 o 
  -2  -2  -1        1.21        2.05      0.69 o 
  -2  -2  -1        1.21        2.48      0.66 o 
  -2  -2  -1        1.21        2.25      0.62 o 
  -2  -2  -1        1.21        3.07      0.80 o 
  -2  -2  -1        1.21        1.53      0.76 o 
   2   2   1        1.21        1.71      0.67 o 
   2   2   1        1.21        0.98      0.71 o 
   2   2   1        1.21        1.80      0.69 o 
   2   2   1        1.21        1.80      0.77 o 
   2   2   1        1.21        1.07      0.58 o 
   2   2   1        1.21        2.64      0.74 o 
  -3  -2  -1       78.22       73.06      5.11 o 
  -3  -2  -1       78.22       70.70      4.96 o 
  -3  -2  -1       78.22       74.21      5.06 o 
   3   2   1       78.22       75.24      5.06 o 
   3   2   1       78.22       75.77      5.13 o 
   3   2   1       78.22       86.19      5.28 o 
  -3  -2  -1       78.22       74.54      5.15 o 
   3   2   1       78.22       75.21      4.79 o 
  -3  -2  -1       78.22       68.10      4.89 o 
   3   2   1       78.22       74.57      5.01 o 
  -4  -2  -1       90.94       84.77      6.38 o 
   4   2   1       90.94      100.65      6.64 o 
   4   2   1       90.94       81.33      6.60 o 
   4   2   1       90.94       98.03      6.24 o 
   4   2   1       90.94      117.52      6.77 o 
  -4  -2  -1       90.94      116.05      6.82 o 
  -5  -2  -1      209.02      316.11     17.51 o 
  -5  -2  -1      209.02      238.90     16.93 o 
  -5  -2  -1      209.02      253.61     19.49 o 
   5   2   1      209.02      285.67     17.43 o 
   5   2   1      209.02      281.63     16.38 o 
   5   2   1      209.02      320.92     17.44 o 
   5   2   1      209.02      304.80     17.26 o 
  -5  -2  -1      209.02      258.47     17.05 o 
  -6  -2  -1       45.52       32.59      3.21 o 
  -6  -2  -1       45.52       20.30      2.90 o 
   7   2   1        4.40        7.63      2.55 o 
  -7  -2  -1        4.40       10.90      2.62 o 
   7   2   1        4.40       15.57      3.18 o 
   7   2   1        4.40        7.61      2.99 o 
   7   2   1        4.40        5.00      2.38 o 
  -7  -2  -1        4.40        9.19      2.44 o 
  -8  -2  -1        2.43       -1.22      2.26 o 
   8   2   1        2.43        2.93      2.38 o 
  -8  -2  -1        2.43        2.24      2.25 o 
  -9  -2  -1        0.00       -0.43      2.48 o 
   9   2   1        0.00        3.07      2.78 o 
  -8   3   1        0.04       -1.27      2.38 o 
  -8   3   1        0.04       -0.97      2.35 o 
  -7   3   1       21.45       21.21      3.27 o 
  -7   3   1       21.45       25.13      3.38 o 
  -6   3   1      235.11      211.00     13.70 o 
  -6   3   1      235.11      220.74     13.75 o 
  -5   3   1      320.41      343.26     19.58 o 
  -5   3   1      320.41      325.78     19.69 o 
   5  -3  -1      320.41      303.91     19.38 o 
  -5   3   1      320.41      322.61     19.56 o 
  -5   3   1      320.41      327.28     19.67 o 
   5  -3  -1      320.41      322.57     22.79 o 
  -4   3   1      155.96      188.17     11.42 o 
  -4   3   1      155.96      178.33     11.41 o 
   4  -3  -1      155.96      217.24     11.45 o 
  -4   3   1      155.96      187.03     11.44 o 
   4  -3  -1      155.96      162.71     13.18 o 
  -4   3   1      155.96      173.44     11.28 o 
   4  -3  -1      155.96      180.65     11.24 o 
  -4   3   1      155.96      186.29     11.42 o 
  -3   3   1       35.81       29.29      2.61 o 
   3  -3  -1       35.81       32.55      2.51 o 
  -3   3   1       35.81       37.07      2.75 o 
  -3   3   1       35.81       28.09      2.53 o 
  -3   3   1       35.81       36.66      2.75 o 
  -3   3   1       35.81       30.93      2.56 o 
  -2   3   1      344.74      354.12     22.25 o 
   2  -3  -1      344.74      399.79     22.28 o 
  -2   3   1      344.74      394.50     22.21 o 
   2  -3  -1      344.74      415.51     26.10 o 
  -2   3   1      344.74      362.79     22.41 o 
   2  -3  -1      344.74      399.09     22.19 o 
  -2   3   1      344.74      356.13     22.32 o 
  -2   3   1      344.74      371.26     22.28 o 
  -2   3   1      344.74      379.37     25.99 o 
  -1   3   1     1133.73     1132.26     72.64 o 
   1  -3  -1     1133.73     1079.76     62.11 o 
  -1   3   1     1133.73      993.83     62.11 o 
   1  -3  -1     1133.73     1061.56     62.27 o 
  -1   3   1     1133.73     1031.07     62.35 o 
   1  -3  -1     1133.73     1079.88     62.06 o 
  -1   3   1     1133.73     1130.44     62.32 o 
   1  -3  -1     1133.73     1114.09     72.66 o 
  -1   3   1     1133.73     1165.22     62.09 o 
  -1   3   1     1133.73     1027.45     62.59 o 
   0   3   1      189.84      205.73     13.62 o 
   0   3   1      189.84      208.79     11.65 o 
   0  -3  -1      189.84      200.20     11.72 o 
   0  -3  -1      189.84      202.90     13.63 o 
   0   3   1      189.84      179.17     11.66 o 
   0  -3  -1      189.84      195.66     11.84 o 
   0   3   1      189.84      188.93     11.82 o 
   0  -3  -1      189.84      202.79     11.76 o 
   0  -3  -1      189.84      201.27     11.67 o 
   0   3   1      189.84      192.96     11.35 o 
   0   3   1      189.84      185.06     11.70 o 
   0   3   1      189.84      193.39     11.77 o 
   0  -3  -1      189.84      214.36     11.66 o 
  -1  -3  -1       62.84       57.03      3.63 o 
   1   3   1       62.84       52.45      3.40 o 
   1   3   1       62.84       53.94      3.54 o 
   1   3   1       62.84       44.86      3.36 o 
  -1  -3  -1       62.84       53.57      3.37 o 
   1   3   1       62.84       46.99      3.52 o 
   1   3   1       62.84       54.74      3.40 o 
  -1  -3  -1       62.84       57.03      3.57 o 
  -1  -3  -1       62.84       54.57      3.57 o 
  -1  -3  -1       62.84       50.72      3.38 o 
   1   3   1       62.84       56.89      3.56 o 
   2   3   1      111.84      125.67      7.57 o 
  -2  -3  -1      111.84      117.39      7.38 o 
  -2  -3  -1      111.84      112.13      7.38 o 
  -2  -3  -1      111.84      123.59      7.58 o 
   2   3   1      111.84      118.16      7.58 o 
   2   3   1      111.84      119.77      7.19 o 
   2   3   1      111.84      118.12      7.63 o 
  -2  -3  -1      111.84      126.46      7.62 o 
   2   3   1      111.84      118.92      7.43 o 
   2   3   1      111.84      127.90      7.45 o 
  -3  -3  -1      264.41      266.02     15.24 o 
   3   3   1      264.41      263.03     14.45 o 
   3   3   1      264.41      232.61     15.02 o 
   3   3   1      264.41      257.33     15.26 o 
   3   3   1      264.41      252.94     14.99 o 
  -3  -3  -1      264.41      244.32     14.96 o 
   3   3   1      264.41      244.49     15.08 o 
  -3  -3  -1      264.41      253.07     14.94 o 
   3   3   1      264.41      236.11     15.10 o 
   4   3   1       59.21       61.56      4.48 o 
   4   3   1       59.21       60.52      4.77 o 
   4   3   1       59.21       79.58      5.13 o 
   4   3   1       59.21       64.99      4.87 o 
   4   3   1       59.21       64.60      4.98 o 
  -4  -3  -1       59.21       57.75      4.58 o 
  -4  -3  -1       59.21       77.51      5.10 o 
  -4  -3  -1       59.21       57.56      4.58 o 
  -4  -3  -1       59.21       78.13      5.12 o 
   5   3   1      312.51      331.81     19.45 o 
  -5  -3  -1      312.51      359.22     20.64 o 
   5   3   1      312.51      336.16     20.52 o 
  -5  -3  -1      312.51      331.48     20.29 o 
  -5  -3  -1      312.51      329.96     20.22 o 
   5   3   1      312.51      329.43     20.37 o 
   5   3   1      312.51      334.15     20.40 o 
   5   3   1      312.51      334.86     20.67 o 
   6   3   1      114.80      113.90      8.29 o 
   6   3   1      114.80      121.73      8.25 o 
  -6  -3  -1      114.80      129.39      8.95 o 
  -6  -3  -1      114.80      113.71      8.03 o 
   6   3   1      114.80      126.40      8.65 o 
   6   3   1      114.80      106.01      7.69 o 
  -6  -3  -1      114.80      102.15      7.94 o 
  -7  -3  -1      187.68      209.82     13.26 o 
   7   3   1      187.68      198.38     13.65 o 
   7   3   1      187.68      202.87     13.47 o 
   7   3   1      187.68      189.55     12.56 o 
  -7  -3  -1      187.68      202.89     13.14 o 
   8   3   1        6.72       10.44      2.94 o 
  -8  -3  -1        6.72        5.81      2.52 o 
  -9  -3  -1        3.33        3.92      2.90 o 
   9   3   1        3.33       -2.24      2.87 o 
  -8   4   1       24.96       22.20      3.83 o 
  -8   4   1       24.96       27.10      4.01 o 
  -7   4   1        5.00        5.70      2.45 o 
  -7   4   1        5.00        4.22      2.26 o 
  -6   4   1        6.41        4.01      1.97 o 
  -6   4   1        6.41        0.34      1.77 o 
  -5   4   1      151.18      146.61      8.95 o 
  -5   4   1      151.18      142.46      8.95 o 
  -5   4   1      151.18      135.63      8.90 o 
  -5   4   1      151.18      126.59      8.79 o 
  -5   4   1      151.18      131.59      8.87 o 
   5  -4  -1      151.18      128.71     10.33 o 
   5  -4  -1      151.18      128.17      8.61 o 
  -4   4   1      176.11      162.58     10.30 o 
   4  -4  -1      176.11      151.69     11.91 o 
  -4   4   1      176.11      176.68     10.26 o 
  -4   4   1      176.11      166.61     10.28 o 
   4  -4  -1      176.11      163.90     10.13 o 
  -4   4   1      176.11      166.90     10.35 o 
  -4   4   1      176.11      154.72     10.27 o 
  -3   4   1       58.55       75.13      5.21 o 
  -3   4   1       58.55       60.35      4.97 o 
  -3   4   1       58.55       71.73      5.16 o 
  -3   4   1       58.55       61.89      4.91 o 
   3  -4  -1       58.55       89.24      5.13 o 
  -3   4   1       58.55       79.58      5.20 o 
   3  -4  -1       58.55       89.16      6.13 o 
  -3   4   1       58.55       82.77      5.94 o 
   3  -4  -1       58.55       75.15      4.97 o 
   2  -4  -1        3.29        6.54      0.97 o 
  -2   4   1        3.29        3.57      0.99 o 
  -2   4   1        3.29        5.97      1.29 o 
  -2   4   1        3.29        4.27      1.15 o 
  -2   4   1        3.29        4.84      1.01 o 
  -1   4   1      100.74       94.77      6.56 o 
   1  -4  -1      100.74      105.62      6.48 o 
  -1   4   1      100.74       98.76      6.63 o 
  -1   4   1      100.74      116.17      6.57 o 
   1  -4  -1      100.74      103.90      6.45 o 
  -1   4   1      100.74      101.42      6.60 o 
  -1   4   1      100.74      115.54      6.53 o 
   1  -4  -1      100.74      106.65      7.65 o 
  -1   4   1      100.74      107.35      7.63 o 
   0  -4  -1        2.31        4.14      0.68 o 
   0   4   1        2.31        4.26      0.90 o 
   0  -4  -1        2.31        3.37      0.81 o 
   0   4   1        2.31        3.17      0.64 o 
   0   4   1        2.31        2.65      0.79 o 
   0  -4  -1        2.31        2.38      0.62 o 
   0   4   1        2.31        4.77      0.89 o 
  -1  -4  -1       78.22       96.30      5.72 o 
   1   4   1       78.22       80.52      5.63 o 
   1   4   1       78.22       85.86      5.61 o 
   1   4   1       78.22       86.91      5.62 o 
   1   4   1       78.22       89.69      5.41 o 
  -1  -4  -1       78.22       84.76      5.44 o 
   1   4   1       78.22       84.40      5.46 o 
  -1  -4  -1       78.22       87.16      6.22 o 
  -1  -4  -1       78.22       82.57      5.39 o 
   1   4   1       78.22       91.54      5.46 o 
   2   4   1       23.71       21.21      2.22 o 
   2   4   1       23.71       23.60      2.26 o 
  -2  -4  -1       23.71       20.92      1.90 o 
  -2  -4  -1       23.71       22.36      2.26 o 
  -2  -4  -1       23.71       20.65      1.93 o 
   2   4   1       23.71       25.02      2.13 o 
   2   4   1       23.71       25.44      2.15 o 
   2   4   1       23.71       22.63      2.05 o 
   2   4   1       23.71       20.26      2.20 o 
  -3  -4  -1      284.35      292.51     17.22 o 
   3   4   1      284.35      294.91     16.98 o 
  -3  -4  -1      284.35      274.94     16.91 o 
   3   4   1      284.35      292.75     16.34 o 
   3   4   1      284.35      275.71     17.07 o 
   3   4   1      284.35      264.50     17.10 o 
  -3  -4  -1      284.35      282.48     16.89 o 
   3   4   1      284.35      287.73     17.26 o 
   4   4   1       36.70       47.43      4.17 o 
   4   4   1       36.70       48.05      4.30 o 
   4   4   1       36.70       57.95      4.33 o 
   5   4   1       38.52       41.15      3.95 o 
   5   4   1       38.52       38.38      3.97 o 
  -5  -4  -1       38.52       32.87      3.50 o 
   5   4   1       38.52       36.90      4.00 o 
  -5  -4  -1       38.52       37.69      3.54 o 
   5   4   1       38.52       37.36      3.46 o 
  -5  -4  -1       38.52       44.32      4.32 o 
  -5  -4  -1       38.52       40.83      4.05 o 
  -6  -4  -1      355.52      269.50     19.25 o 
   6   4   1      355.52      367.71     20.21 o 
  -6  -4  -1      355.52      321.42     19.51 o 
   7   4   1       44.38       47.78      5.47 o 
  -7  -4  -1       44.38       44.66      4.82 o 
  -7  -4  -1       44.38       49.52      4.73 o 
   7   4   1       44.38       45.96      4.56 o 
   7   4   1       44.38       55.15      5.52 o 
   8   4   1       15.18       18.35      3.44 o 
  -8  -4  -1       15.18       22.16      3.63 o 
  -8   5   1        0.76        0.46      2.69 o 
  -8   5   1        0.76        5.38      2.93 o 
  -7   5   1       44.47       43.90      4.83 o 
  -7   5   1       44.47       50.88      4.89 o 
  -6   5   1       12.24        4.78      2.16 o 
  -6   5   1       12.24        6.39      2.14 o 
  -5   5   1       24.07       20.98      2.87 o 
  -5   5   1       24.07       24.35      2.89 o 
  -5   5   1       24.07       22.21      3.02 o 
  -5   5   1       24.07       17.04      2.62 o 
  -4   5   1        5.23        6.23      1.60 o 
   4  -5  -1        5.23        9.55      1.54 o 
   4  -5  -1        5.23        5.93      1.99 o 
  -4   5   1        5.23        4.92      1.43 o 
  -4   5   1        5.23        4.98      1.70 o 
  -4   5   1        5.23        4.93      1.64 o 
  -4   5   1        5.23        5.81      1.52 o 
   3  -5  -1        3.98       96.41      7.54 o 
  -2   5   1        5.65        4.56      1.18 o 
  -2   5   1        5.65        5.35      1.12 o 
  -2   5   1        5.65        5.93      1.17 o 
  -2   5   1        5.65        6.92      1.40 o 
  -2   5   1        5.65        4.42      1.30 o 
  -1   5   1       74.19       76.67      5.75 o 
  -1   5   1       74.19       72.21      5.06 o 
   1  -5  -1       74.19       80.60      4.92 o 
  -1   5   1       74.19       67.75      4.90 o 
  -1   5   1       74.19       68.04      5.05 o 
   1  -5  -1       74.19       77.35      4.92 o 
  -1   5   1       74.19       69.33      5.05 o 
  -1   5   1       74.19       84.92      4.98 o 
   1  -5  -1       74.19       79.33      5.81 o 
   0  -5  -1     1787.59     1942.70    109.58 o 
   0  -5  -1     1787.59     1942.11    127.65 o 
   0   5   1     1787.59     1790.66    109.70 o 
   0   5   1     1787.59     2000.30    127.65 o 
   0   5   1     1787.59     1747.28    110.12 o 
   0   5   1     1787.59     2120.24    109.26 o 
   0   5   1     1787.59     1754.99    109.30 o 
   0  -5  -1     1787.59     1931.22    109.18 o 
  -1  -5  -1      131.17      126.88      8.84 o 
   1   5   1      131.17      123.30      7.56 o 
  -1  -5  -1      131.17      122.29      7.68 o 
   1   5   1      131.17      136.56      7.75 o 
   1   5   1      131.17      127.04      7.94 o 
  -1  -5  -1      131.17      121.87      7.71 o 
   1   5   1      131.17      132.36      7.78 o 
   1   5   1      131.17      118.52      7.88 o 
   1   5   1      131.17      110.40      7.94 o 
  -2  -5  -1       80.25       78.77      5.32 o 
  -2  -5  -1       80.25       71.72      5.22 o 
   2   5   1       80.25       80.81      5.58 o 
   2   5   1       80.25       80.18      5.64 o 
   2   5   1       80.25       92.05      5.48 o 
   2   5   1       80.25       83.33      5.27 o 
   2   5   1       80.25       77.50      5.56 o 
   3   5   1      248.35      274.52     15.87 o 
  -3  -5  -1      248.35      277.85     16.44 o 
  -3  -5  -1      248.35      262.15     16.33 o 
   3   5   1      248.35      282.72     16.64 o 
   3   5   1      248.35      272.75     16.68 o 
   3   5   1      248.35      267.96     16.80 o 
   4   5   1      177.27      174.75     10.32 o 
   4   5   1      177.27      179.15     11.16 o 
   4   5   1      177.27      163.87     10.93 o 
  -4  -5  -1      177.27      171.13     10.67 o 
   4   5   1      177.27      163.56     10.86 o 
  -4  -5  -1      177.27      162.75     10.57 o 
  -5  -5  -1       80.49       78.20      5.74 o 
   5   5   1       80.49       71.90      6.00 o 
   5   5   1       80.49       75.90      6.18 o 
  -5  -5  -1       80.49       88.16      5.87 o 
   5   5   1       80.49       72.70      5.49 o 
   5   5   1       80.49       76.99      6.31 o 
  -6  -5  -1       48.85       38.61      4.04 o 
   7   5   1       20.33       24.91      3.95 o 
  -7  -5  -1       20.33       18.51      3.29 o 
   7   5   1       20.33       27.46      4.36 o 
   7   5   1       20.33       20.88      3.36 o 
  -8  -5  -1        0.85        1.53      2.42 o 
   8   5   1        0.85       -2.25      2.46 o 
  -8   6   1        0.01       -1.58      2.68 o 
  -8   6   1        0.01        2.49      2.86 o 
  -7   6   1        2.35        2.00      2.31 o 
  -7   6   1        2.35        0.25      2.18 o 
   6  -6  -1        0.33        0.28      2.35 o 
  -6   6   1        0.33       -1.77      1.77 o 
  -6   6   1        0.33       -0.27      1.71 o 
  -6   6   1        0.33        1.39      1.97 o 
  -5   6   1       17.27       14.37      2.71 o 
  -5   6   1       17.27       12.81      2.55 o 
   5  -6  -1       17.27       16.54      3.23 o 
  -5   6   1       17.27       14.46      2.73 o 
  -4   6   1      363.71      372.99     20.38 o 
   4  -6  -1      363.71      309.30     23.60 o 
  -4   6   1      363.71      339.72     20.45 o 
  -4   6   1      363.71      316.43     20.35 o 
  -4   6   1      363.71      326.90     20.31 o 
  -4   6   1      363.71      354.92     20.38 o 
   4  -6  -1      363.71      327.85     20.04 o 
   3  -6  -1        2.83        3.85      1.16 o 
  -3   6   1        2.83        3.06      1.43 o 
  -3   6   1        2.83        4.15      1.63 o 
  -3   6   1        2.83        1.55      1.22 o 
   3  -6  -1        2.83        6.64      1.93 o 
   3  -6  -1        2.83        6.04      1.37 o 
  -3   6   1        2.83        1.23      1.25 o 
  -3   6   1        2.83        3.76      1.50 o 
  -2   6   1       12.70       11.03      1.60 o 
  -2   6   1       12.70       12.99      1.93 o 
  -2   6   1       12.70       12.13      1.88 o 
  -2   6   1       12.70       10.93      1.86 o 
   2  -6  -1       12.70       11.64      2.15 o 
  -2   6   1       12.70       10.78      1.64 o 
   1  -6  -1       18.23       13.08      1.64 o 
  -1   6   1       18.23       14.94      1.97 o 
   1  -6  -1       18.23       12.54      2.05 o 
  -1   6   1       18.23       12.17      1.86 o 
  -1   6   1       18.23       15.23      1.68 o 
  -1   6   1       18.23       11.14      1.76 o 
   1  -6  -1       18.23       12.94      1.61 o 
  -1   6   1       18.23       13.28      1.92 o 
   0  -6  -1      805.50      851.72     47.72 o 
   0   6   1      805.50      749.54     47.85 o 
   0   6   1      805.50      767.85     47.70 o 
   0   6   1      805.50      765.97     48.06 o 
   0   6   1      805.50      903.59     47.62 o 
   0   6   1      805.50      855.74     55.54 o 
   0  -6  -1      805.50      832.64     55.52 o 
   0  -6  -1      805.50      843.01     47.55 o 
   1   6   1      209.64      180.02     12.61 o 
   1   6   1      209.64      204.63     12.12 o 
   1   6   1      209.64      208.91     12.67 o 
   1   6   1      209.64      217.75     12.47 o 
   1   6   1      209.64      205.01     12.63 o 
  -1  -6  -1      209.64      207.26     12.34 o 
  -1  -6  -1      209.64      208.10     14.28 o 
  -1  -6  -1      209.64      201.34     12.37 o 
   2   6   1        0.00        2.78      1.37 o 
   2   6   1        0.00        1.36      1.30 o 
   2   6   1        0.00        1.78      1.30 o 
   2   6   1        0.00        1.25      1.24 o 
  -2  -6  -1        0.00        0.91      0.87 o 
  -2  -6  -1        0.00       -0.28      0.76 o 
  -2  -6  -1        0.00       -0.11      0.87 o 
  -3  -6  -1       94.88       96.89      7.10 o 
   3   6   1       94.88      105.56      6.99 o 
   3   6   1       94.88      119.23      7.68 o 
   3   6   1       94.88      136.51      7.74 o 
  -3  -6  -1       94.88       97.65      7.07 o 
   4   6   1       15.30       20.84      2.75 o 
   4   6   1       15.30       18.25      2.78 o 
   4   6   1       15.30       13.98      2.26 o 
   4   6   1       15.30       21.56      2.89 o 
   5   6   1       73.85      117.23      8.12 o 
   5   6   1       73.85      116.97      7.38 o 
  -5  -6  -1       73.85       83.68      7.30 o 
   5   6   1       73.85      114.69      8.25 o 
   5   6   1       73.85      116.50      7.97 o 
  -6  -6  -1       28.02       28.41      3.41 o 
   6   6   1       28.02       30.64      4.06 o 
  -6  -6  -1       28.02       29.86      3.46 o 
   6   6   1       28.02       25.98      3.38 o 
   6   6   1       28.02       28.08      4.13 o 
   7   6   1        0.17       -1.46      2.68 o 
   7   6   1        0.17       -2.37      2.37 o 
  -7  -6  -1        0.17        1.48      2.05 o 
   7   6   1        0.17       -2.17      2.17 o 
   8   6   1        0.19        1.93      2.69 o 
  -8  -6  -1        0.19        0.90      2.34 o 
  -7   7   1        8.35        3.88      2.70 o 
  -7   7   1        8.35       11.43      3.11 o 
  -6   7   1        1.67        3.69      2.35 o 
  -6   7   1        1.67        0.91      2.12 o 
  -6   7   1        1.67        1.18      2.28 o 
   6  -7  -1        1.67        3.08      2.63 o 
  -5   7   1        2.28        3.43      2.11 o 
   5  -7  -1        2.28        1.46      2.18 o 
  -5   7   1        2.28        2.20      1.93 o 
  -5   7   1        2.28        0.31      1.91 o 
  -4   7   1      734.01      721.48     41.59 o 
  -4   7   1      734.01      699.95     41.73 o 
   4  -7  -1      734.01      695.10     41.17 o 
  -4   7   1      734.01      714.97     41.73 o 
   4  -7  -1      734.01      689.36     48.40 o 
   3  -7  -1       14.56      109.56      6.83 o 
   3  -7  -1       14.56       94.31      8.18 o 
   2  -7  -1      351.95      358.35     20.79 o 
  -2   7   1      351.95      382.45     20.96 o 
  -2   7   1      351.95      319.46     21.15 o 
  -2   7   1      351.95      330.17     21.12 o 
   2  -7  -1      351.95      369.90     20.90 o 
  -2   7   1      351.95      315.00     21.02 o 
   2  -7  -1      351.95      372.65     24.57 o 
  -1   7   1      119.00       89.30      7.01 o 
  -1   7   1      119.00       96.99      7.10 o 
   1  -7  -1      119.00      110.74      8.04 o 
   1  -7  -1      119.00      110.02      6.90 o 
   1  -7  -1      119.00      117.71      6.90 o 
  -1   7   1      119.00       98.59      7.12 o 
   0   7   1      113.63      120.28      7.56 o 
   0   7   1      113.63      114.61      7.84 o 
   0  -7  -1      113.63      117.57      8.62 o 
   0   7   1      113.63      112.15      7.74 o 
   0  -7  -1      113.63      115.28      7.44 o 
   0   7   1      113.63      108.04      7.68 o 
   0  -7  -1      113.63      119.39      7.44 o 
  -1  -7  -1       19.85       22.37      2.42 o 
  -1  -7  -1       19.85       21.82      2.27 o 
   1   7   1       19.85       24.45      2.38 o 
   1   7   1       19.85       20.04      2.62 o 
   1   7   1       19.85       16.89      2.52 o 
  -1  -7  -1       19.85       20.27      2.15 o 
   1   7   1       19.85       22.32      2.68 o 
  -2  -7  -1       75.42       73.98      5.38 o 
   2   7   1       75.42       76.66      5.93 o 
   2   7   1       75.42      101.03      6.08 o 
  -2  -7  -1       75.42       77.12      5.43 o 
  -2  -7  -1       75.42       77.79      5.94 o 
   2   7   1       75.42       69.50      5.36 o 
   3   7   1       24.84       44.72      3.75 o 
  -3  -7  -1       24.84       26.33      2.76 o 
  -3  -7  -1       24.84       29.41      2.89 o 
   3   7   1       24.84       31.45      3.02 o 
  -3  -7  -1       24.84       28.54      2.77 o 
   4   7   1       20.31       19.76      3.18 o 
   4   7   1       20.31       19.50      2.99 o 
   4   7   1       20.31       26.88      3.53 o 
   4   7   1       20.31       23.48      2.79 o 
  -4  -7  -1       20.31       20.51      2.58 o 
  -4  -7  -1       20.31       21.79      2.69 o 
  -5  -7  -1      236.44      239.22     14.54 o 
   5   7   1      236.44      229.80     13.98 o 
   5   7   1      236.44      229.03     15.16 o 
  -5  -7  -1      236.44      225.55     14.37 o 
   5   7   1      236.44      220.15     14.82 o 
  -6  -7  -1       83.60       89.51      6.42 o 
   6   7   1       83.60       80.24      7.25 o 
   6   7   1       83.60       74.71      6.15 o 
   6   7   1       83.60       76.57      6.86 o 
   7   7   1       12.89       13.26      3.14 o 
   7   7   1       12.89        8.80      3.67 o 
  -7  -7  -1       12.89       13.05      2.94 o 
  -8  -7  -1        5.32        6.90      2.97 o 
  -7   8   1        0.99       -0.19      2.27 o 
  -7   8   1        0.99        3.80      2.96 o 
  -7   8   1        0.99       -0.50      2.48 o 
  -6   8   1        1.73       -1.06      2.28 o 
  -6   8   1        1.73        1.97      2.41 o 
   6  -8  -1        1.73        0.89      2.60 o 
  -6   8   1        1.73        0.32      2.13 o 
  -5   8   1       90.52       88.56      6.70 o 
  -5   8   1       90.52       85.42      6.55 o 
   5  -8  -1       90.52       73.51      7.47 o 
  -5   8   1       90.52       83.20      6.68 o 
  -4   8   1       64.42       61.23      5.26 o 
   4  -8  -1       64.42       56.93      5.74 o 
  -4   8   1       64.42       52.74      5.00 o 
  -4   8   1       64.42       61.38      5.23 o 
  -3   8   1       33.50       41.01      4.04 o 
  -3   8   1       33.50       29.73      3.79 o 
   3  -8  -1       33.50       39.98      3.41 o 
   3  -8  -1       33.50       41.58      4.40 o 
  -3   8   1       33.50       32.38      3.84 o 
   2  -8  -1        2.16        2.90      1.30 o 
  -2   8   1        2.16        3.73      1.83 o 
   2  -8  -1        2.16        2.63      1.92 o 
  -2   8   1        2.16        2.00      1.83 o 
  -2   8   1        2.16        0.34      0.74 o 
  -2   8   1        2.16        2.45      1.82 o 
   1  -8  -1        1.08       -0.38      1.19 o 
  -1   8   1        1.08        1.30      1.61 o 
  -1   8   1        1.08        0.17      1.43 o 
  -1   8   1        1.08       -0.56      1.17 o 
   1  -8  -1        1.08        2.66      1.27 o 
  -1   8   1        1.08        2.27      1.64 o 
   1  -8  -1        1.08       -0.33      1.48 o 
   0   8   1        6.72       10.10      2.15 o 
   0   8   1        6.72       11.55      2.10 o 
   0   8   1        6.72        8.41      1.74 o 
   0  -8  -1        6.72        8.90      1.68 o 
   0  -8  -1        6.72        9.66      2.02 o 
   0   8   1        6.72        7.46      2.02 o 
   0  -8  -1        6.72        7.68      1.54 o 
  -1  -8  -1      206.97      202.24     14.04 o 
   1   8   1      206.97      193.40     12.60 o 
  -1  -8  -1      206.97      197.32     12.21 o 
   1   8   1      206.97      190.02     12.69 o 
   1   8   1      206.97      201.28     12.34 o 
  -1  -8  -1      206.97      194.90     12.22 o 
   1   8   1      206.97      198.05     12.61 o 
   2   8   1      125.92      125.99      8.99 o 
   2   8   1      125.92      123.94      9.03 o 
   2   8   1      125.92      148.82      9.18 o 
  -2  -8  -1      125.92      128.54      8.53 o 
  -2  -8  -1      125.92      140.44      8.67 o 
  -2  -8  -1      125.92      126.87      9.59 o 
   3   8   1       88.57       99.45      7.19 o 
  -3  -8  -1       88.57       94.21      6.59 o 
   3   8   1       88.57       98.16      7.26 o 
  -3  -8  -1       88.57       85.60      6.55 o 
  -3  -8  -1       88.57       94.35      7.11 o 
   3   8   1       88.57       96.51      6.55 o 
   3   8   1       88.57       98.15      7.15 o 
   4   8   1       74.12      109.52      8.64 o 
   4   8   1       74.12      123.75      8.68 o 
   4   8   1       74.12      117.54      7.96 o 
   4   8   1       74.12      120.91      8.61 o 
   5   8   1       13.38       18.32      2.83 o 
   5   8   1       13.38       15.68      3.47 o 
  -5  -8  -1       13.38       14.43      1.99 o 
   5   8   1       13.38       21.70      3.73 o 
  -5  -8  -1       13.38       11.33      2.50 o 
  -6  -8  -1      218.61      205.20     13.85 o 
   6   8   1      218.61      201.15     13.29 o 
   6   8   1      218.61      235.81     14.76 o 
   6   8   1      218.61      217.69     14.83 o 
  -7  -8  -1        0.00       -0.64      2.15 o 
   7   8   1        0.00        4.87      3.47 o 
   7   8   1        0.00        1.20      2.59 o 
  -6   9   1        8.98        7.78      2.94 o 
  -6   9   1        8.98        5.28      2.78 o 
   6  -9  -1        8.98        5.58      3.26 o 
  -6   9   1        8.98       12.29      3.32 o 
  -5   9   1       10.66        6.85      2.89 o 
  -5   9   1       10.66       11.14      3.08 o 
   5  -9  -1       10.66       10.49      3.37 o 
  -5   9   1       10.66        7.85      2.66 o 
  -4   9   1       68.02       68.37      5.99 o 
  -4   9   1       68.02       74.73      6.14 o 
  -4   9   1       68.02       73.62      6.05 o 
   4  -9  -1       68.02       68.64      6.67 o 
  -3   9   1       98.83       78.24      6.61 o 
  -3   9   1       98.83       93.02      6.94 o 
  -3   9   1       98.83       80.33      6.75 o 
   3  -9  -1       98.83       91.41      7.65 o 
   2  -9  -1        9.21       11.09      2.66 o 
  -2   9   1        9.21       10.77      2.58 o 
  -2   9   1        9.21        6.76      2.45 o 
  -2   9   1        9.21        6.37      2.40 o 
   2  -9  -1        9.21        7.57      1.92 o 
  -1   9   1      164.10      138.69      9.81 o 
   1  -9  -1      164.10      158.31     11.18 o 
   1  -9  -1      164.10      152.79      9.48 o 
  -1   9   1      164.10      134.62      9.79 o 
  -1   9   1      164.10      139.98      9.84 o 
   0   9   1       73.23       68.69      5.85 o 
   0  -9  -1       73.23       73.03      6.04 o 
   0   9   1       73.23       68.65      5.68 o 
   0   9   1       73.23       65.89      5.70 o 
   0  -9  -1       73.23       78.41      5.33 o 
   1   9   1       11.30       12.34      2.76 o 
  -1  -9  -1       11.30       12.85      2.16 o 
  -1  -9  -1       11.30       11.47      2.02 o 
   1   9   1       11.30       11.53      2.67 o 
   1   9   1       11.30       10.08      2.71 o 
  -1  -9  -1       11.30       13.26      2.33 o 
   2   9   1      159.19      185.51     11.46 o 
   2   9   1      159.19      164.96     11.46 o 
   2   9   1      159.19      181.55     11.43 o 
  -2  -9  -1      159.19      163.54     10.80 o 
  -2  -9  -1      159.19      155.80     12.12 o 
  -3  -9  -1       19.89       21.56      2.67 o 
   3   9   1       19.89       21.51      3.38 o 
  -3  -9  -1       19.89       19.84      2.75 o 
   3   9   1       19.89       26.08      3.21 o 
   3   9   1       19.89       25.20      3.82 o 
   3   9   1       19.89       24.58      3.62 o 
   4   9   1       60.14       82.73      6.07 o 
   4   9   1       60.14       70.62      5.92 o 
  -4  -9  -1       60.14       50.31      4.81 o 
  -4  -9  -1       60.14       51.30      4.85 o 
   4   9   1       60.14       70.90      5.11 o 
   5   9   1       15.32       12.34      2.75 o 
   5   9   1       15.32       13.01      3.55 o 
  -5  -9  -1       15.32       16.82      2.88 o 
   5   9   1       15.32       16.50      3.73 o 
   6   9   1        5.00        1.65      2.35 o 
   6   9   1        5.00        5.66      3.39 o 
   6   9   1        5.00        5.57      3.56 o 
  -6  -9  -1        5.00        4.23      2.42 o 
  -7  -9  -1       31.16       44.38      4.96 o 
   7   9   1       31.16       37.29      5.89 o 
  -6  10   1       30.74       30.12      4.45 o 
  -6  10   1       30.74       30.94      4.83 o 
  -6  10   1       30.74       33.53      4.76 o 
  -5  10   1       21.01       19.38      3.66 o 
  -5  10   1       21.01       29.47      4.34 o 
  -5  10   1       21.01       25.91      4.06 o 
   5 -10  -1       21.01       10.16      3.68 o 
   4 -10  -1       38.32       43.79      5.22 o 
  -3  10   1       79.29       75.49      6.52 o 
  -3  10   1       79.29       79.55      6.72 o 
   3 -10  -1       79.29       84.76      7.41 o 
  -3  10   1       79.29       78.38      6.55 o 
  -2  10   1      132.39      125.87      9.29 o 
  -2  10   1      132.39      125.08      9.32 o 
  -2  10   1      132.39      130.63      9.40 o 
   2 -10  -1      132.39      140.64     10.61 o 
  -1  10   1       55.55       51.41      5.19 o 
  -1  10   1       55.55       54.96      5.15 o 
   1 -10  -1       55.55       63.52      5.63 o 
  -1  10   1       55.55       52.75      5.16 o 
   1 -10  -1       55.55       58.32      4.70 o 
   0 -10  -1       53.01       62.04      4.54 o 
   0  10   1       53.01       47.50      5.05 o 
   0 -10  -1       53.01       52.78      5.04 o 
   0  10   1       53.01       51.11      5.07 o 
   0  10   1       53.01       51.45      5.06 o 
   1  10   1        0.21       -1.61      1.98 o 
   1  10   1        0.21        1.70      2.20 o 
   1  10   1        0.21       -1.78      1.78 o 
  -1 -10  -1        0.21       -0.62      1.54 o 
  -1 -10  -1        0.21        0.42      1.44 o 
  -2 -10  -1        0.07       -0.79      1.42 o 
   2  10   1        0.07       -0.09      2.25 o 
  -2 -10  -1        0.07        1.42      1.44 o 
   2  10   1        0.07        1.93      2.32 o 
   2  10   1        0.07        0.12      2.18 o 
  -3 -10  -1        1.68        6.01      1.70 o 
   3  10   1        1.68       -0.85      2.32 o 
  -3 -10  -1        1.68        4.03      1.81 o 
   3  10   1        1.68        1.51      2.57 o 
   4  10   1       18.41       24.28      4.21 o 
   4  10   1       18.41       21.09      3.31 o 
   4  10   1       18.41       22.06      3.91 o 
   5  10   1        9.47       13.83      3.68 o 
  -5 -10  -1        9.47        3.64      2.26 o 
   5  10   1        9.47       14.10      2.98 o 
   5  10   1        9.47       10.77      3.60 o 
   6  10   1        8.35        4.95      3.72 o 
   6  10   1        8.35        4.85      2.52 o 
   6  10   1        8.35        7.82      3.56 o 
  -6 -10  -1        8.35        5.97      2.52 o 
  -5  11   1       30.27       39.02      5.09 o 
  -5  11   1       30.27       41.14      5.42 o 
  -5  11   1       30.27       38.48      5.30 o 
  -4  11   1        7.36        9.19      3.42 o 
  -4  11   1        7.36       -0.15      2.98 o 
   4 -11  -1        7.36        7.46      3.32 o 
  -4  11   1        7.36        8.96      3.11 o 
  -3  11   1        6.40        5.35      2.78 o 
  -3  11   1        6.40        5.41      2.81 o 
  -3  11   1        6.40        2.90      2.51 o 
   3 -11  -1        6.40       10.52      3.19 o 
   2 -11  -1        8.79       11.54      3.02 o 
  -2  11   1        8.79        5.92      2.67 o 
  -2  11   1        8.79       11.73      3.05 o 
  -2  11   1        8.79       13.85      3.06 o 
  -1  11   1       10.65        8.80      2.97 o 
   1 -11  -1       10.65       12.10      2.91 o 
  -1  11   1       10.65       13.31      3.08 o 
  -1  11   1       10.65       11.05      3.04 o 
   0  11   1       14.35       14.04      3.47 o 
   0 -11  -1       14.35       15.57      2.48 o 
   0 -11  -1       14.35       21.70      3.36 o 
   0  11   1       14.35       15.82      3.37 o 
   0  11   1       14.35       14.33      3.30 o 
   1  11   1        0.08        0.40      2.29 o 
   1  11   1        0.08       -2.24      2.24 o 
  -1 -11  -1        0.08        2.12      1.63 o 
  -1 -11  -1        0.08       -1.05      1.61 o 
   1  11   1        0.08        0.15      2.52 o 
  -2 -11  -1       45.12       45.36      4.40 o 
  -2 -11  -1       45.12       48.51      4.57 o 
   2  11   1       45.12       52.69      5.55 o 
   2  11   1       45.12       45.29      5.35 o 
  -3 -11  -1       87.59       94.34      6.74 o 
   3  11   1       87.59       80.20      7.39 o 
  -3 -11  -1       87.59       83.55      6.91 o 
   3  11   1       87.59       87.01      7.37 o 
   4  11   1       25.40       36.41      4.99 o 
   4  11   1       25.40       32.92      4.95 o 
   5  11   1       36.81       27.99      5.40 o 
   5  11   1       36.81       28.31      5.10 o 
  -5 -11  -1       36.81       43.44      4.63 o 
  -4  12   1       37.98       40.73      5.60 o 
  -4  12   1       37.98       42.59      5.75 o 
  -4  12   1       37.98       47.88      5.47 o 
  -3  12   1       40.80       31.31      4.79 o 
   3 -12  -1       40.80       43.80      5.66 o 
  -3  12   1       40.80       42.23      5.30 o 
  -3  12   1       40.80       43.94      5.42 o 
  -2  12   1        3.79        3.54      2.54 o 
   2 -12  -1        3.79        1.13      2.59 o 
  -2  12   1        3.79        1.27      2.68 o 
  -2  12   1        3.79        1.63      2.72 o 
  -1  12   1        0.00       -1.96      1.96 o 
   1 -12  -1        0.00       -1.89      1.89 o 
  -1  12   1        0.00       -0.46      2.63 o 
  -1  12   1        0.00       -0.53      2.68 o 
   0 -12  -1       11.14       11.81      3.02 o 
   0  12   1       11.14        8.74      3.15 o 
   0  12   1       11.14        9.05      3.26 o 
   0  12   1       11.14       11.60      3.33 o 
   1  12   1       40.52       43.02      5.49 o 
  -1 -12  -1       40.52       52.54      5.25 o 
   1  12   1       40.52       53.18      5.72 o 
  -2 -12  -1       32.48       35.78      3.91 o 
   2  12   1       32.48       27.93      4.58 o 
   2  12   1       32.48       34.04      4.79 o 
   3  12   1       18.94       22.17      4.44 o 
   3  12   1       18.94       25.06      4.59 o 
   4  12   1        4.97        3.93      3.78 o 
   4  12   1        4.97        5.72      3.68 o 
  -2  13   1       41.62       36.74      5.22 o 
  -2  13   1       41.62       42.92      5.47 o 
   2 -13  -1       41.62       43.99      5.80 o 
   1 -13  -1        0.02        1.99      2.42 o 
  -1  13   1        0.02        1.10      2.96 o 
  -1  13   1        0.02        1.56      2.73 o 
   0  13   1        7.54        7.75      3.20 o 
   0 -13  -1        7.54        4.89      2.85 o 
   0  13   1        7.54        8.62      3.52 o 
  -1 -13  -1        9.33       12.17      3.07 o 
   1  13   1        9.33       11.98      3.78 o 
   1  13   1        9.33        8.02      3.55 o 
   2  13   1        2.35        2.98      3.50 o 
   2  13   1        2.35        0.14      3.42 o 
   3  13   1        3.31        1.38      3.68 o 
   3  13   1        3.31        0.85      3.58 o 
  -3 -12   2       15.53       20.52      3.57 o 
   3  12  -2       15.53       22.69      5.07 o 
  -2 -12   2       46.44       51.78      5.26 o 
   2  12  -2       46.44       59.26      6.86 o 
   2  12  -2       46.44       55.14      6.56 o 
   1  12  -2        0.05        2.88      3.44 o 
  -1 -12   2        0.05       -1.72      1.72 o 
   1  12  -2        0.05       -2.76      2.88 o 
   0  12  -2        2.38        5.11      3.43 o 
   0 -12   2        2.38        2.67      2.68 o 
   0  12  -2        2.38        5.14      3.07 o 
   0 -12   2        2.38        0.94      1.96 o 
   1 -12   2        2.35       -1.86      2.45 o 
  -1  12  -2        2.35        1.36      2.82 o 
  -1  12  -2        2.35       -2.40      2.74 o 
  -2  12  -2       31.58       44.80      5.53 o 
  -2  12  -2       31.58       38.15      5.39 o 
  -3  12  -2        4.86       10.69      3.46 o 
  -3  12  -2        4.86        4.35      3.38 o 
  -4 -11   2       42.54       30.54      4.25 o 
   4  11  -2       42.54       38.31      5.56 o 
  -3 -11   2        0.49        2.15      2.22 o 
   3  11  -2        0.49       -2.88      2.88 o 
   3  11  -2        0.49       -0.44      3.28 o 
   2  11  -2        1.56        4.46      3.23 o 
  -2 -11   2        1.56        4.16      2.10 o 
   2  11  -2        1.56        2.68      3.30 o 
   1  11  -2       46.41       42.55      5.50 o 
  -1 -11   2       46.41       45.99      4.63 o 
  -1 -11   2       46.41       48.13      4.60 o 
   1  11  -2       46.41       44.89      5.43 o 
   0 -11   2       13.07       17.52      3.22 o 
   0  11  -2       13.07       12.61      3.67 o 
   0 -11   2       13.07       10.57      2.51 o 
   0  11  -2       13.07       17.66      3.71 o 
   1 -11   2        3.59        2.46      2.64 o 
  -1  11  -2        3.59        0.28      2.66 o 
  -1  11  -2        3.59        1.69      2.73 o 
   1 -11   2        3.59        1.78      2.17 o 
  -2  11  -2       24.78       25.20      4.15 o 
  -2  11  -2       24.78       27.05      4.36 o 
   2 -11   2       24.78       24.97      4.25 o 
  -3  11  -2       16.61       13.41      3.62 o 
  -3  11  -2       16.61       19.36      3.88 o 
  -4  11  -2        3.50        5.32      3.48 o 
  -4  11  -2        3.50       -2.84      2.84 o 
  -5 -10   2        0.31       -1.10      1.94 o 
  -4 -10   2       22.45       20.34      3.31 o 
   4  10  -2       22.45       27.07      4.71 o 
   3  10  -2        1.56        4.80      3.14 o 
  -3 -10   2        1.56        2.29      1.99 o 
   3  10  -2        1.56        0.25      2.77 o 
   2  10  -2        8.35        3.06      3.01 o 
  -2 -10   2        8.35       10.21      2.39 o 
   2  10  -2        8.35       10.04      3.26 o 
  -2 -10   2        8.35        8.07      1.97 o 
  -1 -10   2      116.54      109.05      8.61 o 
  -1 -10   2      116.54      112.91      7.97 o 
   1  10  -2      116.54      107.80      8.48 o 
   1  10  -2      116.54      117.85      8.78 o 
   0  10  -2       21.19       27.37      3.92 o 
   0 -10   2       21.19       18.39      3.14 o 
   0 -10   2       21.19       13.55      2.59 o 
   0  10  -2       21.19       27.79      3.80 o 
   1 -10   2      104.94       95.66      7.00 o 
   1 -10   2      104.94       89.08      7.80 o 
  -2  10  -2        1.33        2.56      2.38 o 
  -2  10  -2        1.33        2.69      2.37 o 
   2 -10   2        1.33       -0.02      2.15 o 
   2 -10   2        1.33        0.09      1.63 o 
   3 -10   2       58.21       50.76      4.79 o 
  -3  10  -2       58.21       49.87      5.26 o 
  -3  10  -2       58.21       51.38      5.51 o 
  -4  10  -2       12.02       12.57      3.44 o 
  -4  10  -2       12.02       15.69      3.76 o 
  -5  10  -2        3.90        2.87      3.24 o 
  -5  10  -2        3.90        3.82      3.13 o 
  -6  -9   2        5.56        6.91      2.64 o 
  -5  -9   2        9.51        6.92      2.41 o 
   5   9  -2        9.51       11.33      3.69 o 
  -4  -9   2       33.93       22.49      3.31 o 
   4   9  -2       33.93       27.39      4.17 o 
   4   9  -2       33.93       29.13      4.18 o 
  -3  -9   2        1.00        2.15      1.73 o 
   3   9  -2        1.00       -2.22      2.31 o 
   3   9  -2        1.00        0.36      2.51 o 
  -3  -9   2        1.00        0.75      1.58 o 
   2   9  -2        9.33       11.73      3.07 o 
   2   9  -2        9.33       10.31      3.08 o 
  -2  -9   2        9.33       13.04      2.31 o 
  -2  -9   2        9.33        8.30      2.18 o 
  -1  -9   2      450.15      451.71     26.07 o 
   1   9  -2      450.15      427.57     26.53 o 
  -1  -9   2      450.15      421.56     25.83 o 
  -1  -9   2      450.15      426.74     29.55 o 
   1   9  -2      450.15      417.99     26.17 o 
   0  -9   2       45.80       39.01      4.07 o 
   0   9  -2       45.80       33.91      4.54 o 
   0   9  -2       45.80       40.33      4.34 o 
   0  -9   2       45.80       41.32      3.90 o 
   0  -9   2       45.80       40.63      3.81 o 
   0   9  -2       45.80       34.14      4.28 o 
  -1   9  -2       35.89       40.63      4.43 o 
  -1   9  -2       35.89       37.37      4.43 o 
   1  -9   2       35.89       33.39      4.16 o 
   1  -9   2       35.89       38.84      3.78 o 
  -1   9  -2       35.89       43.77      4.41 o 
  -2   9  -2        7.25       11.56      2.77 o 
   2  -9   2        7.25        7.84      2.72 o 
   2  -9   2        7.25        9.03      2.25 o 
  -2   9  -2        7.25        8.45      2.65 o 
  -2   9  -2        7.25        9.46      2.68 o 
   3  -9   2      178.01      167.28     11.61 o 
  -3   9  -2      178.01      205.12     12.35 o 
  -3   9  -2      178.01      190.26     12.34 o 
  -3   9  -2      178.01      182.81     12.15 o 
   3  -9   2      178.01      154.99     13.58 o 
  -4   9  -2        1.31        4.45      2.59 o 
  -4   9  -2        1.31        2.52      2.42 o 
  -5   9  -2        6.73        9.09      3.32 o 
  -5   9  -2        6.73        9.49      3.21 o 
  -6   9  -2        2.23        1.13      2.82 o 
  -6   9  -2        2.23       -0.19      3.01 o 
  -7  -8   2        3.08        5.30      2.61 o 
  -6  -8   2       42.56       45.10      4.60 o 
   5   8  -2       92.30       88.34      7.55 o 
  -5  -8   2       92.30       96.30      7.01 o 
  -5  -8   2       92.30       84.04      6.69 o 
  -4  -8   2       11.63        8.05      2.14 o 
  -4  -8   2       11.63        4.77      1.99 o 
   4   8  -2       11.63        4.42      2.55 o 
   4   8  -2       11.63        8.05      2.56 o 
   3   8  -2        0.01       -1.84      1.89 o 
  -3  -8   2        0.01        1.07      1.54 o 
   3   8  -2        0.01       -1.43      1.95 o 
  -3  -8   2        0.01       -1.19      1.19 o 
   2   8  -2       44.11       68.08      5.38 o 
   2   8  -2       44.11       64.10      5.29 o 
  -2  -8   2       44.11       54.01      4.70 o 
  -2  -8   2       44.11       48.43      4.64 o 
  -2  -8   2       44.11       66.57      4.77 o 
   2   8  -2       44.11       51.67      5.16 o 
   1   8  -2      133.58      131.08      9.14 o 
  -1  -8   2      133.58      136.25      8.78 o 
   1   8  -2      133.58      123.94      9.20 o 
  -1  -8   2      133.58      137.14      8.84 o 
   1   8  -2      133.58      134.69      9.16 o 
  -1  -8   2      133.58      130.15      9.66 o 
   0   8  -2      137.94      176.49     10.46 o 
   0   8  -2      137.94      156.94     10.33 o 
   0  -8   2      137.94      134.70      9.83 o 
   0  -8   2      137.94      146.52      9.96 o 
   0   8  -2      137.94      176.20     10.68 o 
   0  -8   2      137.94      141.70     11.19 o 
  -1   8  -2       62.81       71.28      5.63 o 
  -1   8  -2       62.81       72.63      5.51 o 
   1  -8   2       62.81       61.68      5.03 o 
   1  -8   2       62.81       56.70      5.60 o 
  -1   8  -2       62.81       72.32      5.56 o 
   1  -8   2       62.81       59.48      4.98 o 
   3  -8   2        0.23       -0.09      1.41 o 
   3  -8   2        0.23        0.87      2.33 o 
  -4   8  -2       74.58       71.47      6.30 o 
  -4   8  -2       74.58       80.28      6.38 o 
  -4   8  -2       74.58       70.98      6.16 o 
   4  -8   2       74.58       68.16      5.63 o 
  -5   8  -2        6.00       10.52      2.93 o 
  -5   8  -2        6.00        5.50      2.81 o 
  -5   8  -2        6.00        4.57      2.73 o 
  -6   8  -2        0.27       -0.92      2.66 o 
  -6   8  -2        0.27        0.77      2.48 o 
  -7  -7   2        4.50        2.45      2.37 o 
  -6  -7   2        2.99        4.62      2.22 o 
  -6  -7   2        2.99        6.20      2.33 o 
  -5  -7   2       73.52       66.12      5.72 o 
   5   7  -2       73.52       72.39      6.39 o 
  -5  -7   2       73.52       74.03      5.66 o 
   5   7  -2       73.52       75.48      6.25 o 
   5   7  -2       73.52       68.81      4.98 o 
  -4  -7   2       23.09       19.23      2.69 o 
   4   7  -2       23.09       19.45      3.20 o 
  -4  -7   2       23.09       19.67      2.72 o 
   4   7  -2       23.09       21.75      3.23 o 
  -3  -7   2       31.88       29.60      3.09 o 
   3   7  -2       31.88       27.68      3.62 o 
   3   7  -2       31.88       23.90      3.39 o 
   3   7  -2       31.88       31.89      3.63 o 
  -3  -7   2       31.88       28.04      3.08 o 
  -2  -7   2       43.39       47.53      3.99 o 
  -2  -7   2       43.39       59.92      4.86 o 
  -2  -7   2       43.39       52.18      3.95 o 
  -2  -7   2       43.39       43.22      3.97 o 
   2   7  -2       43.39       53.27      4.62 o 
   2   7  -2       43.39       45.29      4.38 o 
   2   7  -2       43.39       46.88      4.54 o 
  -1  -7   2      600.79      600.20     33.91 o 
  -1  -7   2      600.79      593.31     38.94 o 
  -1  -7   2      600.79      541.90     33.71 o 
   1   7  -2      600.79      558.56     38.88 o 
   0  -7   2       43.51       41.05      3.90 o 
   0  -7   2       43.51       46.68      3.74 o 
   0   7  -2       43.51       42.40      3.97 o 
   0   7  -2       43.51       45.23      4.13 o 
   0  -7   2       43.51       45.06      3.68 o 
   0   7  -2       43.51       43.02      3.81 o 
   0   7  -2       43.51       40.38      3.97 o 
   1  -7   2      355.81      362.59     24.38 o 
   1  -7   2      355.81      358.38     20.99 o 
  -1   7  -2      355.81      328.37     21.18 o 
  -1   7  -2      355.81      351.41     21.28 o 
   1  -7   2      355.81      367.94     21.14 o 
  -1   7  -2      355.81      326.72     21.36 o 
  -2   7  -2       11.62       42.03      4.14 o 
  -2   7  -2       11.62       46.98      4.24 o 
  -3   7  -2      262.07      237.27     15.12 o 
  -3   7  -2      262.07      222.15     14.87 o 
   3  -7   2      262.07      241.32     14.74 o 
   3  -7   2      262.07      239.91     14.64 o 
  -3   7  -2      262.07      242.31     15.03 o 
   3  -7   2      262.07      228.36     17.14 o 
  -4   7  -2       18.13       16.28      3.18 o 
  -4   7  -2       18.13       22.35      3.38 o 
   4  -7   2       18.13       24.24      2.92 o 
  -4   7  -2       18.13       24.70      3.43 o 
  -5   7  -2       24.28       27.87      3.70 o 
  -5   7  -2       24.28       22.48      3.59 o 
   5  -7   2       24.28       20.73      2.99 o 
  -5   7  -2       24.28       18.99      3.44 o 
  -6   7  -2        8.61        7.88      2.89 o 
  -6   7  -2        8.61        6.47      3.01 o 
  -6   7  -2        8.61        6.68      2.94 o 
  -7   7  -2        0.05       -0.90      2.84 o 
  -7   7  -2        0.05        1.14      2.75 o 
  -7  -6   2       20.61       31.97      4.16 o 
  -7  -6   2       20.61       30.07      3.94 o 
  -6  -6   2        0.03        0.76      1.65 o 
  -6  -6   2        0.03       -1.69      1.76 o 
  -5  -6   2        7.36        9.86      2.12 o 
   5   6  -2        7.36        9.42      2.52 o 
  -5  -6   2        7.36        7.37      1.99 o 
   5   6  -2        7.36        6.26      2.60 o 
   5   6  -2        7.36        5.93      1.79 o 
   4   6  -2       83.84       73.58      6.21 o 
   4   6  -2       83.84       72.67      6.10 o 
  -4  -6   2       83.84       78.64      5.67 o 
  -4  -6   2       83.84       89.12      5.86 o 
   4   6  -2       83.84       71.23      5.06 o 
   3   6  -2        2.77        4.88      1.83 o 
   3   6  -2        2.77        2.70      1.64 o 
   3   6  -2        2.77        5.08      1.85 o 
  -3  -6   2        2.77        1.92      1.57 o 
  -3  -6   2        2.77        1.50      1.23 o 
  -3  -6   2        2.77        1.09      1.23 o 
  -2  -6   2       11.36        9.31      1.69 o 
   2   6  -2       11.36        9.89      2.01 o 
  -2  -6   2       11.36        9.17      1.68 o 
  -2  -6   2       11.36       16.17      2.34 o 
   2   6  -2       11.36       13.36      2.24 o 
  -2  -6   2       11.36       14.17      1.50 o 
   2   6  -2       11.36        9.51      2.06 o 
   1   6  -2       82.71       74.35      5.51 o 
  -1  -6   2       82.71       69.19      5.18 o 
   1   6  -2       82.71       75.11      5.46 o 
  -1  -6   2       82.71       73.00      5.16 o 
   1   6  -2       82.71       73.28      5.54 o 
   1   6  -2       82.71       77.72      5.61 o 
  -1  -6   2       82.71       86.04      5.73 o 
  -1  -6   2       82.71       75.97      5.62 o 
   0   6  -2      392.60      419.15     28.31 o 
   0   6  -2      392.60      394.81     24.68 o 
   0  -6   2      392.60      419.56     24.88 o 
   0  -6   2      392.60      430.60     24.56 o 
   0   6  -2      392.60      414.44     25.00 o 
   0  -6   2      392.60      427.31     24.65 o 
   0   6  -2      392.60      396.07     24.73 o 
   0  -6   2      392.60      414.26     28.37 o 
  -1   6  -2      205.85      227.76     13.29 o 
  -1   6  -2      205.85      216.98     14.94 o 
   1  -6   2      205.85      204.96     13.02 o 
  -1   6  -2      205.85      217.69     13.24 o 
  -1   6  -2      205.85      212.27     13.33 o 
   1  -6   2      205.85      203.04     15.00 o 
   1  -6   2      205.85      201.24     12.92 o 
  -2   6  -2      208.66      318.23     18.44 o 
   2  -6   2      208.66      271.88     18.08 o 
  -2   6  -2      208.66      316.24     18.39 o 
  -2   6  -2      208.66      299.54     18.23 o 
  -2   6  -2      208.66      318.21     18.60 o 
   2  -6   2      208.66      286.45     18.06 o 
  -3   6  -2       75.92       72.48      5.66 o 
   3  -6   2       75.92       81.49      5.61 o 
   3  -6   2       75.92       78.58      5.71 o 
  -4   6  -2       17.85       16.21      2.94 o 
  -4   6  -2       17.85       14.32      2.81 o 
   4  -6   2       17.85       15.44      2.40 o 
  -4   6  -2       17.85       14.93      2.89 o 
   5  -6   2        0.02       -1.40      1.40 o 
  -5   6  -2        0.02       -0.25      2.05 o 
  -5   6  -2        0.02       -1.58      1.79 o 
  -5   6  -2        0.02        0.18      2.02 o 
  -6   6  -2        2.91        3.56      2.50 o 
  -6   6  -2        2.91        4.57      2.55 o 
  -6   6  -2        2.91        2.82      2.42 o 
  -7   6  -2       14.99       23.05      4.00 o 
  -7   6  -2       14.99       21.51      4.02 o 
  -8  -5   2        6.00        7.88      2.78 o 
  -7  -5   2        0.43        1.89      2.07 o 
  -7  -5   2        0.43       -0.16      1.81 o 
  -6  -5   2       24.92       26.36      3.37 o 
   6   5  -2       24.92       29.42      4.08 o 
   6   5  -2       24.92       26.11      2.75 o 
  -6  -5   2       24.92       24.87      3.17 o 
   5   5  -2      158.98      131.60      9.61 o 
  -5  -5   2      158.98      150.65      9.53 o 
   5   5  -2      158.98      135.35      8.61 o 
  -5  -5   2      158.98      136.79      9.34 o 
   5   5  -2      158.98      160.56     10.20 o 
   4   5  -2      241.49      221.86     14.43 o 
  -4  -5   2      241.49      235.03     14.06 o 
   4   5  -2      241.49      214.04     13.05 o 
  -4  -5   2      241.49      230.23     14.49 o 
   4   5  -2      241.49      228.89     14.27 o 
   4   5  -2      241.49      222.75     14.20 o 
  -4  -5   2      241.49      228.93     13.93 o 
  -3  -5   2       74.93       64.80      4.78 o 
   3   5  -2       74.93       67.02      5.15 o 
   3   5  -2       74.93       63.33      5.24 o 
   3   5  -2       74.93       70.08      5.18 o 
   3   5  -2       74.93       66.50      4.38 o 
  -3  -5   2       74.93       68.42      4.87 o 
  -2  -5   2       47.27       44.80      3.32 o 
   2   5  -2       47.27       41.27      3.55 o 
   2   5  -2       47.27       37.15      3.48 o 
   2   5  -2       47.27       43.70      3.69 o 
  -2  -5   2       47.27       38.15      3.20 o 
  -2  -5   2       47.27       46.64      3.75 o 
   1   5  -2       32.82       32.79      2.97 o 
  -1  -5   2       32.82       31.74      2.69 o 
  -1  -5   2       32.82       26.86      2.62 o 
   1   5  -2       32.82       36.09      3.02 o 
  -1  -5   2       32.82       41.20      3.22 o 
  -1  -5   2       32.82       32.77      2.72 o 
   1   5  -2       32.82       40.50      3.21 o 
   1   5  -2       32.82       29.13      2.61 o 
   0  -5   2      431.48      466.05     34.39 o 
   0   5  -2      431.48      529.79     29.95 o 
   0  -5   2      431.48      568.54     30.06 o 
   0  -5   2      431.48      484.51     29.77 o 
   0   5  -2      431.48      476.41     34.34 o 
   0   5  -2      431.48      521.15     29.87 o 
   0   5  -2      431.48      560.09     30.24 o 
   0  -5   2      431.48      467.35     29.62 o 
   1  -5   2      327.89      338.48     19.85 o 
  -1   5  -2      327.89      342.38     23.03 o 
  -1   5  -2      327.89      315.34     20.15 o 
  -1   5  -2      327.89      328.51     20.03 o 
  -1   5  -2      327.89      331.78     20.02 o 
   1  -5   2      327.89      328.00     23.07 o 
  -1   5  -2      327.89      343.31     19.90 o 
   1  -5   2      327.89      334.63     19.93 o 
   1  -5   2      327.89      348.07     20.15 o 
   2  -5   2      120.77      126.53      8.04 o 
  -2   5  -2      120.77      123.12      8.19 o 
  -2   5  -2      120.77      122.33      8.15 o 
  -2   5  -2      120.77      123.72      8.29 o 
  -2   5  -2      120.77      126.35      8.02 o 
   2  -5   2      120.77      126.27      7.96 o 
   2  -5   2      120.77      121.63      9.29 o 
  -3   5  -2       16.17       20.47      2.53 o 
   3  -5   2       16.17       26.21      2.66 o 
   3  -5   2       16.17       20.82      2.43 o 
  -4   5  -2       14.13       14.53      2.53 o 
  -4   5  -2       14.13       16.70      2.53 o 
   4  -5   2       14.13       10.86      2.02 o 
  -4   5  -2       14.13       15.35      2.57 o 
   4  -5   2       14.13       17.13      2.33 o 
  -4   5  -2       14.13       15.01      2.58 o 
  -5   5  -2       95.85       82.23      6.40 o 
  -5   5  -2       95.85       81.43      6.43 o 
  -5   5  -2       95.85       84.46      6.46 o 
   5  -5   2       95.85       83.95      6.16 o 
  -6   5  -2       18.77       19.59      3.31 o 
  -6   5  -2       18.77       18.14      3.24 o 
   6  -5   2       18.77       15.78      2.74 o 
  -6   5  -2       18.77       19.39      3.30 o 
  -7   5  -2        2.04       -0.10      2.43 o 
  -7   5  -2        2.04        4.79      2.71 o 
  -7   5  -2        2.04        3.55      2.55 o 
  -8   5  -2        4.99        3.22      3.00 o 
  -8  -4   2        0.44        6.31      2.64 o 
  -8  -4   2        0.44        5.63      2.76 o 
  -7  -4   2       13.09       16.01      2.91 o 
  -7  -4   2       13.09       17.19      3.05 o 
  -6  -4   2       13.54       11.92      2.45 o 
   6   4  -2       13.54       11.12      2.03 o 
   6   4  -2       13.54       15.81      3.13 o 
  -6  -4   2       13.54       13.42      2.56 o 
   5   4  -2      108.36       93.52      7.08 o 
   5   4  -2      108.36       90.21      7.20 o 
   5   4  -2      108.36       89.56      6.02 o 
  -5  -4   2      108.36       97.37      6.70 o 
  -5  -4   2      108.36      107.11      6.85 o 
  -4  -4   2       64.62       72.07      5.26 o 
   4   4  -2       64.62       61.37      4.21 o 
  -4  -4   2       64.62       65.39      4.75 o 
   4   4  -2       64.62       58.01      4.89 o 
  -4  -4   2       64.62       68.94      4.74 o 
   4   4  -2       64.62       63.18      4.95 o 
   4   4  -2       64.62       63.05      5.13 o 
  -3  -4   2       34.52       52.40      3.96 o 
  -3  -4   2       34.52       47.82      3.38 o 
   3   4  -2       34.52       44.19      3.78 o 
   3   4  -2       34.52       43.57      3.64 o 
  -3  -4   2       34.52       33.60      3.49 o 
  -3  -4   2       34.52       44.93      3.87 o 
   3   4  -2       34.52       44.20      3.65 o 
   3   4  -2       34.52       41.62      3.01 o 
  -3  -4   2       34.52       44.59      3.42 o 
  -2  -4   2      368.96      360.17     21.44 o 
   2   4  -2      368.96      330.17     21.57 o 
   2   4  -2      368.96      344.39     21.79 o 
  -2  -4   2      368.96      387.90     21.72 o 
  -2  -4   2      368.96      369.73     21.56 o 
  -2  -4   2      368.96      400.44     21.95 o 
   2   4  -2      368.96      357.41     21.68 o 
  -2  -4   2      368.96      366.68     21.73 o 
  -1  -4   2      456.16      455.78     28.15 o 
  -1  -4   2      456.16      538.34     28.58 o 
   1   4  -2      456.16      472.69     28.28 o 
   1   4  -2      456.16      448.79     28.43 o 
  -1  -4   2      456.16      499.50     28.36 o 
  -1  -4   2      456.16      493.97     32.47 o 
   1   4  -2      456.16      452.55     28.17 o 
  -1  -4   2      456.16      532.70     28.32 o 
   1   4  -2      456.16      464.03     32.41 o 
  -1  -4   2      456.16      460.81     28.03 o 
   0   4  -2     1005.90     1274.88     71.55 o 
   0  -4   2     1005.90     1350.31     71.62 o 
   0  -4   2     1005.90     1074.91     71.10 o 
   0   4  -2     1005.90     1277.94     71.33 o 
   0  -4   2     1005.90     1109.33     82.98 o 
   0  -4   2     1005.90     1396.46     71.42 o 
   0  -4   2     1005.90     1166.25     71.41 o 
   0   4  -2     1005.90     1120.02     82.94 o 
   0   4  -2     1005.90     1380.31     71.99 o 
  -1   4  -2      241.87      293.02     17.32 o 
  -1   4  -2      241.87      290.31     17.21 o 
  -1   4  -2      241.87      301.23     17.50 o 
   1  -4   2      241.87      269.11     19.95 o 
   1  -4   2      241.87      292.70     17.25 o 
   1  -4   2      241.87      311.03     17.42 o 
  -1   4  -2      241.87      298.33     17.38 o 
   1  -4   2      241.87      270.94     17.13 o 
  -1   4  -2      241.87      285.82     19.93 o 
  -2   4  -2      305.84      483.48     27.49 o 
  -2   4  -2      305.84      449.60     27.53 o 
   2  -4   2      305.84      501.54     27.47 o 
   2  -4   2      305.84      512.80     27.35 o 
  -2   4  -2      305.84      387.55     27.32 o 
  -3   4  -2        6.11        6.37      1.60 o 
  -3   4  -2        6.11        5.45      1.60 o 
   3  -4   2        6.11        6.56      1.30 o 
   3  -4   2        6.11        4.50      1.40 o 
  -3   4  -2        6.11        5.64      1.50 o 
  -3   4  -2        6.11        6.57      1.60 o 
  -4   4  -2       31.57       28.41      3.08 o 
  -4   4  -2       31.57       27.66      3.09 o 
   4  -4   2       31.57       25.29      2.75 o 
   4  -4   2       31.57       28.22      2.92 o 
  -4   4  -2       31.57       31.14      3.06 o 
  -4   4  -2       31.57       28.38      3.09 o 
  -5   4  -2      256.22      230.99     14.53 o 
  -5   4  -2      256.22      228.45     14.47 o 
  -5   4  -2      256.22      226.52     14.44 o 
   5  -4   2      256.22      227.23     14.26 o 
  -6   4  -2        3.14        2.91      2.24 o 
  -6   4  -2        3.14        4.18      2.29 o 
   6  -4   2        3.14        4.23      1.86 o 
  -6   4  -2        3.14        4.36      2.36 o 
  -7   4  -2        3.27        3.92      2.65 o 
  -7   4  -2        3.27       -0.05      2.25 o 
  -8   4  -2        1.36        4.39      2.87 o 
  -8  -3   2       21.23       27.89      3.87 o 
  -8  -3   2       21.23       26.19      3.92 o 
  -7  -3   2        2.73        1.92      2.08 o 
  -7  -3   2        2.73        6.18      2.20 o 
  -6  -3   2      151.60      149.73      9.86 o 
   6   3  -2      151.60      141.18      9.03 o 
  -6  -3   2      151.60      151.69      9.79 o 
   6   3  -2      151.60      148.05     10.32 o 
   5   3  -2       11.98       16.24      2.41 o 
   5   3  -2       11.98       12.64      1.77 o 
  -5  -3   2       11.98        9.89      2.24 o 
  -5  -3   2       11.98       13.87      2.15 o 
  -5  -3   2       11.98       15.62      2.16 o 
   5   3  -2       11.98       12.07      2.52 o 
   4   3  -2      162.28      143.29      9.51 o 
  -4  -3   2      162.28      153.69      9.42 o 
  -4  -3   2      162.28      150.39      9.43 o 
   4   3  -2      162.28      149.66      8.74 o 
  -4  -3   2      162.28      156.15      9.71 o 
   4   3  -2      162.28      138.97      9.48 o 
   4   3  -2      162.28      138.78      9.69 o 
  -4  -3   2      162.28      171.06      9.77 o 
  -4  -3   2      162.28      141.34      9.63 o 
  -3  -3   2      311.68      300.04     17.79 o 
  -3  -3   2      311.68      307.21     17.89 o 
   3   3  -2      311.68      285.01     17.96 o 
  -3  -3   2      311.68      302.70     18.01 o 
   3   3  -2      311.68      296.70     18.18 o 
  -3  -3   2      311.68      315.80     18.13 o 
  -3  -3   2      311.68      319.07     18.06 o 
   3   3  -2      311.68      280.18     17.91 o 
   3   3  -2      311.68      294.72     16.87 o 
   2   3  -2      107.30      119.27      7.30 o 
   2   3  -2      107.30      100.08      7.17 o 
  -2  -3   2      107.30      113.00      6.60 o 
  -2  -3   2      107.30      131.73      7.35 o 
  -2  -3   2      107.30      117.39      7.09 o 
  -2  -3   2      107.30      118.34      7.39 o 
  -2  -3   2      107.30      111.71      7.09 o 
   2   3  -2      107.30      108.88      6.59 o 
   2   3  -2      107.30      110.24      7.32 o 
  -1  -3   2      217.49       94.63      5.85 o 
  -1  -3   2      217.49       91.70      5.82 o 
   0  -3   2      752.57      724.10     40.79 o 
   0   3  -2      752.57      667.21     40.84 o 
   0   3  -2      752.57      674.24     41.08 o 
   0   3  -2      752.57      707.37     40.76 o 
   0   3  -2      752.57      745.12     47.39 o 
   0  -3   2      752.57      729.73     40.67 o 
   0   3  -2      752.57      661.70     40.71 o 
   0  -3   2      752.57      692.73     40.80 o 
   0  -3   2      752.57      727.19     41.13 o 
   0  -3   2      752.57      709.88     40.92 o 
  -1   3  -2      898.00     1009.68     59.37 o 
  -1   3  -2      898.00     1043.36     59.76 o 
   1  -3   2      898.00     1045.07     59.49 o 
  -1   3  -2      898.00      983.71     69.09 o 
   1  -3   2      898.00     1072.06     59.79 o 
   1  -3   2      898.00      973.64     59.18 o 
  -1   3  -2      898.00     1058.04     59.32 o 
  -1   3  -2      898.00     1043.04     59.50 o 
   1  -3   2      898.00     1017.65     59.42 o 
   1  -3   2      898.00     1039.45     59.31 o 
   2  -3   2        0.21        4.43      1.30 o 
  -2   3  -2        0.21        5.12      1.16 o 
  -2   3  -2        0.21        5.31      1.25 o 
  -3   3  -2      105.22       99.61      6.78 o 
  -3   3  -2      105.22      105.61      6.93 o 
  -3   3  -2      105.22       99.74      6.78 o 
  -3   3  -2      105.22       99.24      6.68 o 
   3  -3   2      105.22      107.71      6.71 o 
   3  -3   2      105.22      105.82      6.77 o 
  -3   3  -2      105.22      100.87      7.80 o 
  -4   3  -2      171.80      198.95     12.09 o 
  -4   3  -2      171.80      195.00     12.20 o 
   4  -3   2      171.80      184.35     11.95 o 
  -4   3  -2      171.80      205.28     12.17 o 
   4  -3   2      171.80      189.45     12.06 o 
  -4   3  -2      171.80      185.93     12.05 o 
   5  -3   2      125.79      125.47      8.30 o 
   5  -3   2      125.79      123.29      8.40 o 
  -5   3  -2      125.79      128.59      8.50 o 
  -5   3  -2      125.79      119.70      8.40 o 
  -5   3  -2      125.79      122.95      8.51 o 
  -5   3  -2      125.79      122.99      8.46 o 
   6  -3   2       62.02       46.38      4.37 o 
  -6   3  -2       62.02       53.75      4.80 o 
  -6   3  -2       62.02       49.80      4.70 o 
  -6   3  -2       62.02       57.78      4.94 o 
  -7   3  -2       18.63       21.54      3.47 o 
  -7   3  -2       18.63       18.51      3.46 o 
  -8   3  -2        0.00        1.00      2.58 o 
  -8  -2   2        3.51        6.64      2.61 o 
  -8  -2   2        3.51       -0.08      2.15 o 
  -7  -2   2        0.31        0.99      1.85 o 
  -7  -2   2        0.31        2.60      2.04 o 
   7   2  -2        0.31        1.16      1.83 o 
  -6  -2   2       26.28       27.09      3.11 o 
  -6  -2   2       26.28       26.61      3.08 o 
   6   2  -2       26.28       22.98      3.37 o 
   6   2  -2       26.28       23.37      2.68 o 
  -5  -2   2        2.43        2.42      0.83 o 
  -5  -2   2        2.43        1.52      1.30 o 
  -5  -2   2        2.43        2.03      1.31 o 
   5   2  -2        2.43        1.89      1.21 o 
  -5  -2   2        2.43       -0.67      1.27 o 
   5   2  -2        2.43        3.69      1.68 o 
  -5  -2   2        2.43        2.71      1.62 o 
   5   2  -2        2.43        0.90      1.45 o 
  -4  -2   2       58.09       58.86      4.18 o 
  -4  -2   2       58.09       60.52      4.36 o 
  -4  -2   2       58.09       53.64      4.12 o 
  -4  -2   2       58.09       55.73      4.11 o 
   4   2  -2       58.09       51.41      4.21 o 
   4   2  -2       58.09       62.98      3.75 o 
   4   2  -2       58.09       55.28      4.41 o 
  -4  -2   2       58.09       59.57      4.47 o 
   4   2  -2       58.09       52.20      4.28 o 
  -3  -2   2      700.74      721.39     41.39 o 
   3   2  -2      700.74      736.92     39.65 o 
  -3  -2   2      700.74      720.85     41.80 o 
   3   2  -2      700.74      681.95     41.47 o 
  -3  -2   2      700.74      722.36     41.56 o 
   3   2  -2      700.74      717.84     41.88 o 
   3   2  -2      700.74      681.09     41.58 o 
  -3  -2   2      700.74      737.79     41.57 o 
  -3  -2   2      700.74      712.38     41.71 o 
   2   2  -2        0.61       -0.18      0.71 o 
   2   2  -2        0.61       -0.61      0.61 o 
  -2  -2   2        0.61        0.77      0.72 o 
  -2  -2   2        0.61        0.38      0.68 o 
  -2  -2   2        0.61        0.84      0.76 o 
  -2  -2   2        0.61       -0.07      0.53 o 
  -2  -2   2        0.61        0.26      0.57 o 
   2   2  -2        0.61       -0.06      0.62 o 
   2   2  -2        0.61       -0.37      0.37 o 
   1   2  -2     2205.25     1978.50    118.27 o 
  -1  -2   2     2205.25     2126.38    119.19 o 
   1   2  -2     2205.25     2181.66    118.18 o 
   1   2  -2     2205.25     2019.18    118.68 o 
  -1  -2   2     2205.25     2068.39    113.87 o 
  -1  -2   2     2205.25     2139.46    118.67 o 
  -1  -2   2     2205.25     2062.09    118.73 o 
  -1  -2   2     2205.25     2055.98    118.21 o 
  -1  -2   2     2205.25     2033.45    118.27 o 
   1   2  -2     2205.25     1975.49    119.16 o 
   0   2  -2     1095.37     1194.66     68.54 o 
   0   2  -2     1095.37     1165.40     69.19 o 
   0   2  -2     1095.37     1176.70     68.88 o 
   0  -2   2     1095.37     1220.74     68.67 o 
   0  -2   2     1095.37     1157.76     68.82 o 
   0   2  -2     1095.37     1138.98     68.63 o 
   0  -2   2     1095.37     1175.05     68.58 o 
   0   2  -2     1095.37     1204.68     68.80 o 
   0  -2   2     1095.37     1220.16     69.19 o 
   0   2  -2     1095.37     1296.64     80.17 o 
  -1   2  -2       75.71       96.69      5.87 o 
   1  -2   2       75.71       93.16      5.82 o 
  -1   2  -2       75.71       86.96      5.64 o 
  -1   2  -2       75.71       87.26      5.61 o 
   1  -2   2       75.71       91.43      5.68 o 
  -1   2  -2       75.71       92.37      5.75 o 
  -1   2  -2       75.71       92.50      6.61 o 
  -1   2  -2       75.71       87.54      5.72 o 
   1  -2   2       75.71       92.53      5.77 o 
   1  -2   2       75.71       91.07      5.64 o 
   1  -2   2       75.71       97.46      5.79 o 
  -2   2  -2      386.45      392.24     23.98 o 
  -2   2  -2      386.45      424.13     23.73 o 
   2  -2   2      386.45      410.25     23.72 o 
  -2   2  -2      386.45      404.77     23.79 o 
  -2   2  -2      386.45      400.68     27.70 o 
   2  -2   2      386.45      429.10     23.86 o 
   2  -2   2      386.45      403.78     23.84 o 
   2  -2   2      386.45      421.78     23.92 o 
  -2   2  -2      386.45      397.75     23.86 o 
  -2   2  -2      386.45      379.03     23.75 o 
   3  -2   2       49.85       45.94      3.45 o 
   3  -2   2       49.85       45.50      3.40 o 
  -3   2  -2       49.85       48.36      4.02 o 
  -3   2  -2       49.85       48.49      3.47 o 
  -3   2  -2       49.85       44.99      3.46 o 
  -3   2  -2       49.85       40.41      3.48 o 
  -3   2  -2       49.85       41.26      3.51 o 
  -4   2  -2       53.31       51.22      4.19 o 
  -4   2  -2       53.31       52.39      4.25 o 
  -4   2  -2       53.31       53.75      4.19 o 
   4  -2   2       53.31       54.50      4.12 o 
  -4   2  -2       53.31       54.94      4.19 o 
   4  -2   2       53.31       56.64      4.23 o 
  -5   2  -2      116.32      113.79      7.64 o 
   5  -2   2      116.32      104.56      7.61 o 
  -5   2  -2      116.32      110.93      7.60 o 
  -5   2  -2      116.32      106.88      7.63 o 
  -5   2  -2      116.32      116.85      7.70 o 
   5  -2   2      116.32      106.76      7.44 o 
  -6   2  -2       34.60       31.25      3.65 o 
  -6   2  -2       34.60       29.57      3.57 o 
   6  -2   2       34.60       30.03      3.46 o 
   7  -2   2       71.05       65.42      5.58 o 
  -7   2  -2       71.05       65.38      5.75 o 
  -7   2  -2       71.05       65.84      5.82 o 
  -8   2  -2        6.95        2.78      2.63 o 
  -8  -1   2       21.78       30.73      3.90 o 
  -8  -1   2       21.78       32.24      4.12 o 
  -7  -1   2       29.67       33.32      3.77 o 
  -7  -1   2       29.67       32.73      3.74 o 
   6   1  -2       14.09       13.92      2.81 o 
  -6  -1   2       14.09       16.64      1.98 o 
  -6  -1   2       14.09       13.67      2.45 o 
  -6  -1   2       14.09       11.21      2.32 o 
  -5  -1   2      159.77      159.77      9.99 o 
  -5  -1   2      159.77      156.99     10.23 o 
   5   1  -2      159.77      155.76     10.29 o 
  -5  -1   2      159.77      159.20     11.05 o 
  -5  -1   2      159.77      155.93     10.01 o 
  -5  -1   2      159.77      155.84     10.21 o 
  -5  -1   2      159.77      164.30     10.17 o 
   5   1  -2      159.77      148.74      9.99 o 
  -4  -1   2      647.20      604.85     41.01 o 
  -4  -1   2      647.20      607.17     35.60 o 
   4   1  -2      647.20      610.18     35.90 o 
  -4  -1   2      647.20      628.69     35.82 o 
   4   1  -2      647.20      576.56     35.59 o 
   4   1  -2      647.20      583.66     35.51 o 
  -4  -1   2      647.20      650.21     35.66 o 
  -4  -1   2      647.20      610.50     35.48 o 
   3   1  -2       10.44       15.60      1.76 o 
  -3  -1   2       10.44       12.70      1.79 o 
   3   1  -2       10.44       17.49      1.92 o 
  -3  -1   2       10.44       14.85      1.66 o 
   3   1  -2       10.44       15.39      1.80 o 
  -3  -1   2       10.44       15.21      1.69 o 
  -3  -1   2       10.44       15.98      1.79 o 
   2   1  -2      278.23      281.49     16.45 o 
  -2  -1   2      278.23      279.94     16.41 o 
   2   1  -2      278.23      276.08     16.59 o 
  -2  -1   2      278.23      279.29     16.45 o 
   2   1  -2      278.23      263.67     16.39 o 
   2   1  -2      278.23      296.70     15.61 o 
  -2  -1   2      278.23      276.08     16.50 o 
  -2  -1   2      278.23      283.46     16.36 o 
  -1  -1   2     6808.31     7983.20    459.79 o 
   1   1  -2     6808.31     8196.74    457.50 o 
  -1  -1   2     6808.31     8080.01    458.01 o 
   1   1  -2     6808.31     8156.89    458.99 o 
  -1  -1   2     6808.31     8147.82    459.63 o 
   1   1  -2     6808.31     7828.44    459.18 o 
   1   1  -2     6808.31     7650.81    460.78 o 
   1   1  -2     6808.31     7915.14    457.80 o 
   0  -1   2     4677.73     5057.38    316.87 o 
   0  -1   2     4677.73     5452.18    316.39 o 
   0   1  -2     4677.73     5554.92    316.93 o 
   0   1  -2     4677.73     5507.55    314.65 o 
   0   1  -2     4677.73     5606.95    315.86 o 
   0  -1   2     4677.73     5559.04    315.75 o 
   0  -1   2     4677.73     5442.91    314.51 o 
   0   1  -2     4677.73     5577.23    315.07 o 
   0  -1   2     4677.73     5672.24    315.08 o 
   0   1  -2     4677.73     5578.20    316.15 o 
   1  -1   2     1613.79     1916.90    103.88 o 
  -1   1  -2     1613.79     1849.51    103.88 o 
   1  -1   2     1613.79     1733.26    103.80 o 
  -1   1  -2     1613.79     1800.01    103.77 o 
  -1   1  -2     1613.79     1840.86    104.17 o 
  -1   1  -2     1613.79     1814.80    104.22 o 
  -1   1  -2     1613.79     1736.63    104.63 o 
   1  -1   2     1613.79     1762.23    104.18 o 
   1  -1   2     1613.79     1850.01    104.65 o 
  -2   1  -2     1140.97     1156.47     68.65 o 
  -2   1  -2     1140.97     1186.60     68.38 o 
   2  -1   2     1140.97     1181.80     68.68 o 
   2  -1   2     1140.97     1169.73     68.68 o 
   2  -1   2     1140.97     1209.62     68.43 o 
   2  -1   2     1140.97     1241.18     68.47 o 
   2  -1   2     1140.97     1277.38     69.02 o 
  -2   1  -2     1140.97     1147.44     68.43 o 
  -2   1  -2     1140.97     1147.79     68.62 o 
  -2   1  -2     1140.97     1184.88     68.98 o 
   3  -1   2      376.52      403.65     23.58 o 
   3  -1   2      376.52      390.40     23.56 o 
  -3   1  -2      376.52      401.80     23.55 o 
  -3   1  -2      376.52      387.93     23.44 o 
  -3   1  -2      376.52      388.96     23.65 o 
   3  -1   2      376.52      397.86     23.45 o 
  -3   1  -2      376.52      403.59     23.57 o 
  -3   1  -2      376.52      417.29     27.36 o 
  -4   1  -2      162.12      164.86     10.61 o 
   4  -1   2      162.12      166.26     10.51 o 
   4  -1   2      162.12      166.89     10.62 o 
  -4   1  -2      162.12      165.90     10.54 o 
  -4   1  -2      162.12      172.52     10.58 o 
  -4   1  -2      162.12      177.52     12.24 o 
  -4   1  -2      162.12      165.31     10.60 o 
   5  -1   2      477.55      451.92     27.61 o 
  -5   1  -2      477.55      466.56     27.62 o 
  -5   1  -2      477.55      470.54     27.83 o 
  -5   1  -2      477.55      477.39     27.75 o 
   5  -1   2      477.55      456.52     27.76 o 
  -6   1  -2        9.36       10.87      2.35 o 
   6  -1   2        9.36       12.12      2.39 o 
  -6   1  -2        9.36        5.87      2.18 o 
  -7   1  -2       23.72       34.82      3.98 o 
   7  -1   2       23.72       20.33      3.97 o 
  -7   1  -2       23.72       27.77      3.74 o 
   7  -1   2       23.72       33.95      3.99 o 
  -8   1  -2        0.41       -0.13      2.30 o 
  -9   1  -2        2.21        0.75      2.59 o 
  -8   0   2       13.85       18.57      3.33 o 
  -8   0   2       13.85       22.05      3.48 o 
  -7   0   2       60.17       59.60      5.07 o 
  -7   0   2       60.17       57.73      5.16 o 
  -6   0   2       10.27       12.65      2.60 o 
  -6   0   2       10.27       15.99      2.07 o 
  -6   0   2       10.27       13.21      2.35 o 
  -6   0   2       10.27       14.13      2.39 o 
   6   0  -2       10.27        8.75      2.55 o 
  -5   0   2      110.85      100.50      6.98 o 
  -5   0   2      110.85      101.20      6.76 o 
   5   0  -2      110.85       92.13      6.64 o 
   5   0  -2      110.85       90.57      6.67 o 
   5   0  -2      110.85       93.14      7.00 o 
  -5   0   2      110.85      105.38      7.40 o 
  -5   0   2      110.85      102.44      6.76 o 
  -5   0   2      110.85      112.88      6.97 o 
  -4   0   2      552.93      554.47     32.03 o 
  -4   0   2      552.93      561.54     31.81 o 
  -4   0   2      552.93      554.88     32.03 o 
   4   0  -2      552.93      543.90     32.15 o 
   4   0  -2      552.93      509.90     31.76 o 
  -4   0   2      552.93      552.25     31.92 o 
   4   0  -2      552.93      505.74     31.75 o 
  -4   0   2      552.93      559.85     31.89 o 
  -4   0   2      552.93      559.04     36.84 o 
   3   0  -2      782.90      855.26     57.46 o 
   3   0  -2      782.90      828.38     49.30 o 
  -3   0   2      782.90      876.03     49.36 o 
   3   0  -2      782.90      864.93     49.73 o 
  -3   0   2      782.90      856.58     57.41 o 
  -3   0   2      782.90      873.03     49.58 o 
   3   0  -2      782.90      825.29     49.44 o 
  -3   0   2      782.90      872.73     49.29 o 
  -3   0   2      782.90      840.21     49.45 o 
  -2   0   2        0.88        0.15      0.37 o 
   2   0  -2        0.88       -0.51      0.51 o 
   2   0  -2        0.88       -0.44      0.48 o 
   2   0  -2        0.88       -0.15      0.47 o 
   2   0  -2        0.88        0.31      0.53 o 
  -2   0   2        0.88        1.83      0.65 o 
  -2   0   2        0.88       -0.42      0.46 o 
  -2   0   2        0.88        0.13      0.18 o 
  -2   0   2        0.88        0.32      0.47 o 
  -1   0   2     2379.33     1717.84     86.21 o 
  -1   0   2     2379.33     1488.75     86.51 o 
  -1   0   2     2379.33     1473.35     86.11 o 
  -1   0   2     2379.33     1471.08     86.72 o 
   1   0  -2     2379.33     1518.59     86.17 o 
   1   0  -2     2379.33     1457.17     86.69 o 
   1   0  -2     2379.33     1371.40     83.30 o 
   0   0  -2      685.08      719.35     41.66 o 
   0   0  -2      685.08      698.05     41.95 o 
   0   0   2      685.08      724.20     41.88 o 
   0   0   2      685.08      741.51     41.90 o 
   0   0  -2      685.08      806.80     42.03 o 
   0   0   2      685.08      747.34     41.72 o 
   0   0   2      685.08      659.18     41.93 o 
   0   0  -2      685.08      679.91     41.88 o 
   0   0  -2      685.08      740.95     41.73 o 
  -1   0  -2     8447.00     9224.23    507.64 o 
  -1   0  -2     8447.00     9042.59    509.31 o 
  -1   0  -2     8447.00     8356.21    508.88 o 
  -1   0  -2     8447.00     9206.81    511.43 o 
   1   0   2     8447.00     8988.39    510.66 o 
   1   0   2     8447.00     8320.60    509.40 o 
  -1   0  -2     8447.00     8624.94    507.55 o 
   1   0   2     8447.00     8604.97    507.74 o 
   1   0   2     8447.00     9444.41    507.11 o 
  -2   0  -2      338.29      328.50     19.84 o 
   2   0   2      338.29      356.65     20.06 o 
   2   0   2      338.29      343.54     19.93 o 
  -2   0  -2      338.29      352.58     19.85 o 
   2   0   2      338.29      364.97     19.91 o 
   2   0   2      338.29      343.66     19.87 o 
  -2   0  -2      338.29      324.09     19.88 o 
  -2   0  -2      338.29      326.79     19.91 o 
   2   0   2      338.29      326.60     19.94 o 
  -2   0  -2      338.29      329.42     20.01 o 
   3   0   2      251.86      278.13     16.29 o 
  -3   0  -2      251.86      263.34     16.18 o 
  -3   0  -2      251.86      281.36     16.27 o 
  -3   0  -2      251.86      272.47     16.30 o 
   3   0   2      251.86      276.34     16.22 o 
   3   0   2      251.86      270.64     16.32 o 
  -3   0  -2      251.86      264.85     16.33 o 
   4   0   2        0.43        0.04      1.05 o 
  -4   0  -2        0.43       -0.95      0.95 o 
  -4   0  -2        0.43       -0.91      0.91 o 
   4   0   2        0.43       -0.45      0.98 o 
  -4   0  -2        0.43       -1.00      1.00 o 
   5   0   2      324.35      311.99     19.20 o 
   5   0   2      324.35      305.70     19.04 o 
  -5   0  -2      324.35      318.79     19.02 o 
   5   0   2      324.35      309.37     19.17 o 
  -5   0  -2      324.35      313.21     19.05 o 
  -5   0  -2      324.35      326.06     19.24 o 
  -6   0  -2       20.89       19.61      2.89 o 
   6   0   2       20.89       21.38      3.29 o 
   6   0   2       20.89       19.34      2.91 o 
  -6   0  -2       20.89       22.71      2.98 o 
   7   0   2        9.04        5.78      2.73 o 
  -7   0  -2        9.04        3.98      2.31 o 
   7   0   2        9.04        5.98      2.42 o 
  -7   0  -2        9.04        8.08      2.42 o 
  -8   0  -2        8.09        9.82      2.85 o 
   8   0   2        8.09        3.87      3.11 o 
  -9   0  -2       11.51        7.66      3.08 o 
  -8   1   2       12.68       22.23      3.50 o 
  -8   1   2       12.68       23.65      3.52 o 
  -7   1   2       19.00       13.90      2.69 o 
  -7   1   2       19.00       12.00      2.74 o 
  -6   1   2       22.01       21.57      2.97 o 
  -6   1   2       22.01       17.77      2.68 o 
   6  -1  -2       22.01       18.56      2.92 o 
  -6   1   2       22.01       17.29      2.70 o 
  -5   1   2        2.75        6.50      1.62 o 
  -5   1   2        2.75        2.11      1.10 o 
  -5   1   2        2.75        5.34      1.66 o 
  -5   1   2        2.75        3.91      1.58 o 
  -5   1   2        2.75        4.21      1.51 o 
   5  -1  -2        2.75        2.72      1.35 o 
   5  -1  -2        2.75        2.88      1.63 o 
  -4   1   2      100.17       82.47      5.67 o 
  -4   1   2      100.17       79.41      5.67 o 
  -4   1   2      100.17       90.68      5.79 o 
   4  -1  -2      100.17       79.10      5.82 o 
   4  -1  -2      100.17       93.25      6.50 o 
  -4   1   2      100.17       85.84      5.87 o 
  -4   1   2      100.17       85.20      6.31 o 
   4  -1  -2      100.17       78.12      5.59 o 
   3  -1  -2      479.90      537.86     35.14 o 
  -3   1   2      479.90      527.50     35.08 o 
   3  -1  -2      479.90      494.87     30.06 o 
  -3   1   2      479.90      498.72     30.19 o 
  -3   1   2      479.90      524.14     30.11 o 
  -3   1   2      479.90      521.51     30.29 o 
  -3   1   2      479.90      525.27     30.13 o 
  -2   1   2       15.98       20.92      1.86 o 
  -2   1   2       15.98       21.51      1.63 o 
   2  -1  -2       15.98       20.94      1.57 o 
  -2   1   2       15.98       20.82      1.64 o 
  -2   1   2       15.98       20.55      1.66 o 
   2  -1  -2       15.98       19.02      1.57 o 
  -2   1   2       15.98       22.93      1.64 o 
   2  -1  -2       15.98       22.09      1.57 o 
   2  -1  -2       15.98       19.82      1.92 o 
   1  -1  -2     3307.55     3291.81    224.96 o 
   1  -1  -2     3307.55     3665.23    185.20 o 
  -1   1   2     3307.55     3239.29    193.65 o 
  -1   1   2     3307.55     3231.22    193.98 o 
   0  -1  -2      299.73      163.21      9.60 o 
  -1  -1  -2     7782.37     7248.39    419.52 o 
   1   1   2     7782.37     7395.63    402.00 o 
   1   1   2     7782.37     7372.84    417.67 o 
   1   1   2     7782.37     7378.36    420.91 o 
   1   1   2     7782.37     7562.17    417.54 o 
   1   1   2     7782.37     7447.77    420.49 o 
  -1  -1  -2     7782.37     7086.15    417.79 o 
   1   1   2     7782.37     7136.09    419.20 o 
  -1  -1  -2     7782.37     7342.06    417.85 o 
   1   1   2     7782.37     7106.26    419.46 o 
  -1  -1  -2     7782.37     7237.67    419.23 o 
   2   1   2       14.41       21.30      1.78 o 
  -2  -1  -2       14.41       20.74      1.79 o 
  -2  -1  -2       14.41       17.83      1.65 o 
   2   1   2       14.41       20.87      1.84 o 
  -2  -1  -2       14.41       17.72      1.76 o 
   2   1   2       14.41       21.87      1.86 o 
   2   1   2       14.41       18.22      1.75 o 
   2   1   2       14.41       18.15      1.77 o 
   2   1   2       14.41       20.18      1.75 o 
  -2  -1  -2       14.41       20.45      1.68 o 
  -3  -1  -2      279.20      305.18     18.31 o 
   3   1   2      279.20      308.15     18.23 o 
  -3  -1  -2      279.20      301.96     18.15 o 
   3   1   2      279.20      299.59     18.31 o 
   3   1   2      279.20      309.23     18.24 o 
  -3  -1  -2      279.20      303.71     18.21 o 
   3   1   2      279.20      326.16     18.44 o 
   3   1   2      279.20      305.26     18.34 o 
   4   1   2       59.30       53.40      4.11 o 
  -4  -1  -2       59.30       55.06      4.04 o 
  -4  -1  -2       59.30       54.80      4.25 o 
  -4  -1  -2       59.30       57.61      4.05 o 
   4   1   2       59.30       53.35      4.19 o 
   4   1   2       59.30       53.19      4.21 o 
   4   1   2       59.30       53.98      4.17 o 
   5   1   2        1.30        2.00      1.74 o 
   5   1   2        1.30       -1.32      1.63 o 
  -5  -1  -2        1.30       -0.24      1.48 o 
  -5  -1  -2        1.30       -0.99      1.36 o 
   5   1   2        1.30       -0.70      1.53 o 
  -5  -1  -2        1.30       -0.74      1.59 o 
  -6  -1  -2       38.18       33.29      3.51 o 
  -6  -1  -2       38.18       33.89      3.58 o 
   6   1   2       38.18       33.40      3.75 o 
   6   1   2       38.18       26.66      3.75 o 
   6   1   2       38.18       33.42      3.68 o 
  -7  -1  -2        6.54        6.52      2.29 o 
   7   1   2        6.54        7.63      2.80 o 
  -7  -1  -2        6.54        4.85      2.22 o 
   7   1   2        6.54        4.47      2.29 o 
   8   1   2       15.40       23.91      4.11 o 
  -8  -1  -2       15.40       23.61      3.66 o 
  -9  -1  -2        5.07        7.02      3.11 o 
   9   1   2        5.07        8.90      3.21 o 
  -8   2   2        5.10        5.02      2.45 o 
  -8   2   2        5.10        6.07      2.61 o 
  -7   2   2       65.24       68.65      5.62 o 
  -7   2   2       65.24       67.11      5.63 o 
  -6   2   2        0.01       -1.43      1.64 o 
  -6   2   2        0.01       -1.59      1.59 o 
  -6   2   2        0.01        1.50      1.86 o 
   5  -2  -2        2.78        4.13      1.76 o 
   5  -2  -2        2.78        2.63      1.33 o 
  -5   2   2        2.78        3.13      1.50 o 
  -5   2   2        2.78        4.56      1.66 o 
  -5   2   2        2.78        5.16      1.53 o 
  -5   2   2        2.78        3.34      1.38 o 
  -4   2   2        1.44        2.68      1.13 o 
  -4   2   2        1.44        0.75      0.87 o 
  -4   2   2        1.44        0.94      1.14 o 
  -4   2   2        1.44        1.91      1.14 o 
   4  -2  -2        1.44        1.56      1.28 o 
  -4   2   2        1.44        0.10      1.07 o 
   4  -2  -2        1.44       -0.50      0.91 o 
   3  -2  -2     1844.95     1817.58    107.01 o 
   3  -2  -2     1844.95     1928.76    125.23 o 
  -3   2   2     1844.95     1913.68    107.52 o 
  -3   2   2     1844.95     1854.76    107.09 o 
  -3   2   2     1844.95     1872.64    125.13 o 
  -3   2   2     1844.95     1818.84    107.45 o 
  -3   2   2     1844.95     1861.69    107.06 o 
   2  -2  -2      364.29      335.64     23.10 o 
  -2   2   2      364.29      394.40     23.18 o 
  -2   2   2      364.29      318.75     19.77 o 
  -2   2   2      364.29      342.33     19.79 o 
   2  -2  -2      364.29      327.50     19.64 o 
  -2   2   2      364.29      325.65     19.81 o 
  -2   2   2      364.29      332.83     19.72 o 
  -1   2   2     2888.57      609.92     34.31 o 
  -1   2   2     2888.57      582.39     34.43 o 
   1  -2  -2     2888.57      540.44     34.34 o 
   1  -2  -2     2888.57      614.40     34.22 o 
  -1   2   2     2888.57      605.61     34.12 o 
  -1   2   2     2888.57      605.20     34.17 o 
   0   2   2     2040.86     3677.10    175.64 o 
   0   2   2     2040.86     2689.54    183.21 o 
  -1  -2  -2      873.27      332.63     20.34 o 
   1   2   2      873.27      312.66     20.55 o 
   1   2   2      873.27      333.06     19.76 o 
   1   2   2      873.27      354.36     20.37 o 
   1   2   2      873.27      396.46     20.49 o 
  -1  -2  -2      873.27      347.35     20.57 o 
   1   2   2      873.27      354.75     20.53 o 
  -1  -2  -2      873.27      401.11     20.53 o 
  -1  -2  -2      873.27      333.36     20.40 o 
   2   2   2       90.66       96.08      6.15 o 
   2   2   2       90.66       95.49      6.18 o 
  -2  -2  -2       90.66       94.28      5.98 o 
   2   2   2       90.66       95.39      6.03 o 
  -2  -2  -2       90.66       94.33      6.00 o 
   2   2   2       90.66      100.34      6.12 o 
   2   2   2       90.66      102.21      6.04 o 
  -2  -2  -2       90.66       94.88      6.12 o 
   2   2   2       90.66       93.59      5.87 o 
  -2  -2  -2       90.66       98.94      6.07 o 
  -3  -2  -2      142.15      143.84      8.59 o 
   3   2   2      142.15      136.59      8.42 o 
   3   2   2      142.15      130.28      8.53 o 
   3   2   2      142.15      131.43      8.46 o 
   3   2   2      142.15      135.80      8.59 o 
  -3  -2  -2      142.15      131.57      8.34 o 
  -3  -2  -2      142.15      138.23      8.39 o 
   3   2   2      142.15      130.94      8.11 o 
  -4  -2  -2       58.02       59.02      4.26 o 
  -4  -2  -2       58.02       56.68      4.25 o 
   4   2   2       58.02       57.41      4.41 o 
  -4  -2  -2       58.02       58.36      4.57 o 
   4   2   2       58.02       63.63      4.58 o 
   4   2   2       58.02       56.07      4.44 o 
   4   2   2       58.02       56.25      4.18 o 
  -5  -2  -2      105.32      111.05      7.11 o 
   5   2   2      105.32       94.71      7.17 o 
   5   2   2      105.32       98.07      7.14 o 
  -5  -2  -2      105.32      100.26      7.28 o 
  -5  -2  -2      105.32      108.66      7.04 o 
   5   2   2      105.32       96.16      7.27 o 
   6   2   2       45.03       34.09      4.03 o 
   6   2   2       45.03       36.69      4.24 o 
  -6  -2  -2       45.03       39.27      3.81 o 
   6   2   2       45.03       38.36      3.75 o 
   6   2   2       45.03       42.25      4.17 o 
  -6  -2  -2       45.03       39.17      3.83 o 
   7   2   2        9.68       10.52      2.74 o 
   7   2   2        9.68        8.27      2.57 o 
  -7  -2  -2        9.68        9.79      2.58 o 
   7   2   2        9.68        8.87      3.17 o 
  -7  -2  -2        9.68        6.76      2.48 o 
   8   2   2        1.14        3.17      2.98 o 
   8   2   2        1.14       -0.41      2.37 o 
  -8  -2  -2        1.14        1.96      2.31 o 
   9   2   2       13.15       12.71      3.50 o 
  -9  -2  -2       13.15       14.89      3.51 o 
  -8   3   2        7.59       12.48      2.99 o 
  -8   3   2        7.59       11.41      2.96 o 
  -7   3   2      141.48      132.36      9.22 o 
  -7   3   2      141.48      134.01      9.35 o 
  -6   3   2        4.96        2.45      1.95 o 
  -6   3   2        4.96        5.80      2.09 o 
  -5   3   2       14.69       15.59      2.29 o 
  -5   3   2       14.69       14.95      2.22 o 
  -5   3   2       14.69       18.32      2.29 o 
  -5   3   2       14.69       16.19      2.35 o 
   5  -3  -2       14.69       14.46      2.02 o 
   5  -3  -2       14.69       20.07      2.85 o 
  -4   3   2       11.71       12.03      1.86 o 
  -4   3   2       11.71       13.44      1.85 o 
   4  -3  -2       11.71       14.52      2.28 o 
  -4   3   2       11.71       17.39      1.89 o 
  -4   3   2       11.71       14.04      1.91 o 
   4  -3  -2       11.71       17.13      1.79 o 
  -3   3   2       32.39       31.14      2.42 o 
  -3   3   2       32.39       37.26      2.92 o 
  -3   3   2       32.39       29.22      2.58 o 
   3  -3  -2       32.39       29.96      2.98 o 
  -3   3   2       32.39       29.06      2.50 o 
  -3   3   2       32.39       31.05      2.52 o 
  -3   3   2       32.39       28.23      2.55 o 
   3  -3  -2       32.39       29.12      2.33 o 
  -2   3   2        0.05       -0.28      0.59 o 
   2  -3  -2        0.05        0.95      0.50 o 
  -2   3   2        0.05        0.63      0.57 o 
  -2   3   2        0.05        0.18      0.64 o 
  -2   3   2        0.05       -0.41      0.64 o 
  -2   3   2        0.05        0.63      0.64 o 
   2  -3  -2        0.05        3.99      1.02 o 
  -2   3   2        0.05       -0.03      0.17 o 
   1  -3  -2      919.75      192.00     11.44 o 
  -1   3   2      919.75      190.09     11.50 o 
  -1   3   2      919.75      201.79     11.60 o 
   0   3   2      552.69      928.54     53.87 o 
   0  -3  -2      552.69      925.86     53.63 o 
   0   3   2      552.69      970.60     51.84 o 
   0   3   2      552.69      932.15     53.68 o 
   0   3   2      552.69      912.27     54.07 o 
  -1  -3  -2       36.54       24.63      1.71 o 
  -1  -3  -2       36.54       26.34      1.74 o 
   1   3   2       36.54       23.79      1.94 o 
   1   3   2       36.54       16.49      1.80 o 
   2   3   2      165.60      154.56      9.42 o 
   2   3   2      165.60      152.02      9.23 o 
  -2  -3  -2      165.60      165.31      9.44 o 
  -2  -3  -2      165.60      151.75      9.22 o 
   2   3   2      165.60      146.31      9.02 o 
  -2  -3  -2      165.60      147.58      9.19 o 
   2   3   2      165.60      155.75      9.28 o 
   2   3   2      165.60      153.62      9.35 o 
   2   3   2      165.60      142.65      9.41 o 
   2   3   2      165.60      157.14      9.37 o 
   3   3   2      260.59      241.08     15.23 o 
   3   3   2      260.59      266.96     15.39 o 
  -3  -3  -2      260.59      264.11     15.30 o 
  -3  -3  -2      260.59      256.11     15.26 o 
  -3  -3  -2      260.59      238.07     15.03 o 
  -3  -3  -2      260.59      246.82     15.02 o 
   3   3   2      260.59      256.84     14.61 o 
   3   3   2      260.59      255.91     15.12 o 
   3   3   2      260.59      241.88     15.14 o 
   4   3   2       76.55       78.35      5.55 o 
   4   3   2       76.55       68.98      5.28 o 
  -4  -3  -2       76.55       77.45      5.18 o 
  -4  -3  -2       76.55       72.59      5.13 o 
   4   3   2       76.55       69.93      5.36 o 
   4   3   2       76.55       74.00      5.04 o 
  -5  -3  -2       76.84       76.50      5.53 o 
   5   3   2       76.84       68.45      5.31 o 
  -5  -3  -2       76.84       70.44      5.41 o 
   5   3   2       76.84       75.68      5.77 o 
   5   3   2       76.84       72.30      5.62 o 
   5   3   2       76.84       77.42      6.01 o 
   6   3   2       44.69       44.98      4.07 o 
   6   3   2       44.69       37.70      4.34 o 
  -6  -3  -2       44.69       42.87      4.10 o 
  -6  -3  -2       44.69       41.52      4.11 o 
   6   3   2       44.69       40.44      4.51 o 
   6   3   2       44.69       43.17      4.66 o 
   6   3   2       44.69       41.62      4.39 o 
  -7  -3  -2      139.60      151.74     10.15 o 
   7   3   2      139.60      146.45     10.69 o 
  -7  -3  -2      139.60      156.69     10.31 o 
   7   3   2      139.60      143.71      9.79 o 
   7   3   2      139.60      155.04     10.48 o 
   7   3   2      139.60      132.39     10.35 o 
   8   3   2        0.26       -2.18      2.18 o 
   8   3   2        0.26        0.81      2.94 o 
  -8  -3  -2        0.26        0.53      2.17 o 
   9   3   2        1.36        8.76      3.29 o 
  -9  -3  -2        1.36        3.86      2.87 o 
  -8   4   2       13.16       18.52      3.44 o 
  -8   4   2       13.16       18.93      3.54 o 
  -7   4   2        8.77        7.40      2.47 o 
  -7   4   2        8.77        9.18      2.58 o 
   6  -4  -2        6.42       10.05      2.87 o 
  -6   4   2        6.42        6.89      2.25 o 
  -6   4   2        6.42        6.03      2.18 o 
  -5   4   2        3.64        4.94      1.58 o 
   5  -4  -2        3.64        4.29      2.15 o 
  -5   4   2        3.64        3.19      1.67 o 
  -5   4   2        3.64        4.22      1.66 o 
   5  -4  -2        3.64        5.11      1.49 o 
  -5   4   2        3.64        5.27      1.76 o 
  -4   4   2        7.64        8.66      1.61 o 
   4  -4  -2        7.64        8.35      1.46 o 
   4  -4  -2        7.64        8.67      2.01 o 
  -4   4   2        7.64        4.79      1.57 o 
  -4   4   2        7.64        7.14      1.69 o 
  -4   4   2        7.64        5.28      1.41 o 
  -4   4   2        7.64       10.83      1.66 o 
   3  -4  -2        5.16        6.14      1.56 o 
  -3   4   2        5.16        7.13      1.31 o 
   3  -4  -2        5.16        7.98      1.18 o 
  -3   4   2        5.16        7.23      1.17 o 
  -3   4   2        5.16        5.48      1.43 o 
  -3   4   2        5.16        5.96      1.27 o 
  -3   4   2        5.16       12.47      1.67 o 
  -3   4   2        5.16        5.34      1.37 o 
   2  -4  -2      143.74      154.94     11.25 o 
  -2   4   2      143.74      148.10      9.59 o 
  -2   4   2      143.74      158.46      9.52 o 
  -2   4   2      143.74      181.86     11.33 o 
  -2   4   2      143.74      162.72      9.64 o 
   2  -4  -2      143.74      155.88      9.44 o 
  -2   4   2      143.74      154.97      9.55 o 
  -2   4   2      143.74      148.05      9.60 o 
  -1   4   2      409.97      432.01     27.54 o 
  -1   4   2      409.97      405.55     23.66 o 
  -1   4   2      409.97      414.53     23.59 o 
  -1   4   2      409.97      412.67     23.51 o 
  -1   4   2      409.97      407.95     23.50 o 
   1  -4  -2      409.97      397.28     23.43 o 
   1  -4  -2      409.97      399.83     23.36 o 
   1  -4  -2      409.97      399.05     27.49 o 
  -1   4   2      409.97      364.33     23.37 o 
   0   4   2      288.84      474.50     28.37 o 
   0   4   2      288.84      495.50     28.50 o 
   0   4   2      288.84      492.06     27.37 o 
   0   4   2      288.84      484.75     28.28 o 
   1   4   2      811.54      881.86     48.30 o 
   1   4   2      811.54      899.69     48.83 o 
   1   4   2      811.54      849.48     46.70 o 
  -1  -4  -2      811.54      808.71     48.40 o 
  -1  -4  -2      811.54      745.68     48.19 o 
   1   4   2      811.54      848.14     48.59 o 
   2   4   2      792.50      802.62     48.30 o 
  -2  -4  -2      792.50      814.90     47.73 o 
   2   4   2      792.50      835.59     47.96 o 
   2   4   2      792.50      792.49     46.15 o 
   2   4   2      792.50      836.39     48.12 o 
  -2  -4  -2      792.50      814.52     47.90 o 
   2   4   2      792.50      830.15     47.95 o 
   2   4   2      792.50      891.23     47.84 o 
   3   4   2       67.91       62.03      4.51 o 
   3   4   2       67.91       60.28      4.48 o 
   3   4   2       67.91       59.37      4.23 o 
   3   4   2       67.91       58.69      4.49 o 
   3   4   2       67.91       58.66      4.28 o 
  -3  -4  -2       67.91       59.56      4.18 o 
  -3  -4  -2       67.91       59.29      4.21 o 
   4   4   2       13.87       11.36      2.08 o 
   4   4   2       13.87       10.83      2.18 o 
   4   4   2       13.87       12.92      2.37 o 
  -4  -4  -2       13.87       13.03      1.87 o 
   4   4   2       13.87       10.98      2.15 o 
  -4  -4  -2       13.87       14.59      1.89 o 
   4   4   2       13.87       12.00      1.94 o 
   5   4   2       26.54       27.01      3.31 o 
   5   4   2       26.54       23.64      3.29 o 
   5   4   2       26.54       29.64      3.58 o 
   5   4   2       26.54       26.57      3.05 o 
  -5  -4  -2       26.54       27.90      3.04 o 
  -5  -4  -2       26.54       28.71      3.07 o 
   5   4   2       26.54       29.67      3.54 o 
  -6  -4  -2       17.35       16.44      2.78 o 
   6   4   2       17.35       19.62      3.45 o 
   6   4   2       17.35       17.60      2.94 o 
  -6  -4  -2       17.35       17.86      2.82 o 
   6   4   2       17.35       16.08      3.31 o 
   6   4   2       17.35       21.79      3.41 o 
   7   4   2       11.49       14.20      3.67 o 
   7   4   2       11.49       13.95      3.56 o 
  -7  -4  -2       11.49       14.02      2.86 o 
   7   4   2       11.49       13.80      3.01 o 
   8   4   2        1.78        2.19      2.56 o 
   8   4   2        1.78        4.78      3.21 o 
  -8  -4  -2        1.78        4.82      2.57 o 
  -8   5   2        8.45        8.98      3.08 o 
  -8   5   2        8.45        9.65      3.15 o 
  -7   5   2        0.16       -1.87      1.87 o 
  -7   5   2        0.16       -0.79      2.02 o 
   6  -5  -2       21.86       26.55      4.03 o 
  -6   5   2       21.86       24.53      3.28 o 
  -6   5   2       21.86       21.93      3.14 o 
  -5   5   2       76.70       71.31      5.35 o 
  -5   5   2       76.70       70.70      5.56 o 
  -5   5   2       76.70       79.53      5.53 o 
   5  -5  -2       76.70       68.24      6.30 o 
  -5   5   2       76.70       66.59      5.50 o 
   4  -5  -2       36.95       34.92      2.98 o 
   4  -5  -2       36.95       36.77      3.83 o 
  -4   5   2       36.95       39.96      3.28 o 
  -4   5   2       36.95       33.11      3.31 o 
  -4   5   2       36.95       32.70      3.33 o 
  -4   5   2       36.95       37.99      3.25 o 
  -4   5   2       36.95       30.87      3.17 o 
   3  -5  -2      586.39      600.81     34.99 o 
   3  -5  -2      586.39      608.64     41.20 o 
  -3   5   2      586.39      656.18     35.14 o 
  -3   5   2      586.39      573.77     35.36 o 
  -3   5   2      586.39      574.50     35.30 o 
  -3   5   2      586.39      621.38     35.26 o 
  -3   5   2      586.39      580.71     35.17 o 
   2  -5  -2      114.14      132.61      8.72 o 
  -2   5   2      114.14      144.19      8.91 o 
  -2   5   2      114.14      155.58      8.89 o 
   2  -5  -2      114.14      137.64     10.47 o 
  -2   5   2      114.14      153.72      9.07 o 
  -1   5   2      289.15      302.31     21.50 o 
  -1   5   2      289.15      413.58     21.68 o 
  -1   5   2      289.15      338.80     25.17 o 
  -1   5   2      289.15      391.85     21.77 o 
  -1   5   2      289.15      397.17     21.69 o 
   0   5   2     1275.94     1453.29     82.37 o 
   0   5   2     1275.94     1449.70     82.54 o 
   0   5   2     1275.94     1483.66     82.87 o 
   0  -5  -2     1275.94     1367.90     82.01 o 
   0  -5  -2     1275.94     1340.77     95.97 o 
   0  -5  -2     1275.94     1378.92     82.30 o 
   0   5   2     1275.94     1488.17     82.09 o 
   0   5   2     1275.94     1475.65     82.27 o 
  -1  -5  -2      213.51      234.19     14.40 o 
  -1  -5  -2      213.51      234.90     14.45 o 
   1   5   2      213.51      271.76     14.77 o 
   1   5   2      213.51      255.44     14.49 o 
   1   5   2      213.51      232.08     14.14 o 
   1   5   2      213.51      247.16     14.66 o 
  -1  -5  -2      213.51      209.31     16.75 o 
   1   5   2      213.51      270.09     14.85 o 
   2   5   2     1136.26     1137.98     70.29 o 
   2   5   2     1136.26     1166.23     67.19 o 
   2   5   2     1136.26     1246.87     69.86 o 
   2   5   2     1136.26     1186.86     69.77 o 
   2   5   2     1136.26     1201.00     70.02 o 
   2   5   2     1136.26     1309.94     69.66 o 
  -2  -5  -2     1136.26     1205.76     69.80 o 
  -2  -5  -2     1136.26     1208.81     69.56 o 
  -3  -5  -2       10.83        9.55      1.46 o 
   3   5   2       10.83        9.92      1.66 o 
   3   5   2       10.83       10.32      1.71 o 
   3   5   2       10.83        9.84      1.89 o 
   3   5   2       10.83        8.33      1.80 o 
   3   5   2       10.83       12.65      2.05 o 
  -3  -5  -2       10.83       11.58      1.56 o 
   4   5   2       19.64       20.70      2.94 o 
   4   5   2       19.64       24.39      2.96 o 
  -4  -5  -2       19.64       24.65      2.60 o 
   4   5   2       19.64       26.57      2.72 o 
  -4  -5  -2       19.64       25.79      2.58 o 
   4   5   2       19.64       21.32      2.91 o 
  -5  -5  -2       39.54       45.10      3.82 o 
   5   5   2       39.54       40.10      4.27 o 
  -5  -5  -2       39.54       39.41      3.68 o 
   5   5   2       39.54       35.29      3.77 o 
   5   5   2       39.54       35.90      4.05 o 
   5   5   2       39.54       43.23      4.47 o 
   6   5   2       15.39       15.60      3.31 o 
  -6  -5  -2       15.39       15.02      2.69 o 
   6   5   2       15.39       13.66      2.87 o 
  -6  -5  -2       15.39       18.13      2.75 o 
   6   5   2       15.39       17.25      3.55 o 
   7   5   2       79.05       74.05      7.18 o 
   7   5   2       79.05       71.31      6.19 o 
   7   5   2       79.05       81.47      6.92 o 
  -7  -5  -2       79.05       83.57      6.39 o 
   8   5   2        3.54        7.24      3.04 o 
   8   5   2        3.54        4.51      3.75 o 
  -8  -5  -2        3.54        6.73      2.74 o 
  -7   6   2        8.16        7.37      2.68 o 
  -7   6   2        8.16        9.26      2.70 o 
   6  -6  -2        1.12        1.43      2.42 o 
  -6   6   2        1.12        0.02      1.98 o 
  -6   6   2        1.12       -0.62      1.84 o 
  -5   6   2      255.34      250.80     15.49 o 
  -5   6   2      255.34      243.80     15.52 o 
   5  -6  -2      255.34      239.91     18.08 o 
  -5   6   2      255.34      259.66     15.65 o 
  -4   6   2        1.10        1.30      1.48 o 
   4  -6  -2        1.10        0.23      1.08 o 
  -4   6   2        1.10        2.09      1.89 o 
  -4   6   2        1.10        1.28      1.58 o 
  -4   6   2        1.10        3.24      1.73 o 
  -4   6   2        1.10        2.45      1.65 o 
   4  -6  -2        1.10        1.54      1.94 o 
  -3   6   2      948.54     1001.37     53.66 o 
  -3   6   2      948.54      881.03     53.74 o 
   3  -6  -2      948.54      946.06     62.91 o 
  -3   6   2      948.54      875.58     54.04 o 
   3  -6  -2      948.54      900.56     53.48 o 
  -3   6   2      948.54      987.03     53.93 o 
  -3   6   2      948.54      888.24     53.92 o 
  -2   6   2        2.03        5.00      1.27 o 
   2  -6  -2        2.03        4.16      1.51 o 
  -2   6   2        2.03        5.58      1.22 o 
   2  -6  -2        2.03        4.30      1.06 o 
  -1   6   2       35.75       45.69      3.86 o 
   1  -6  -2       35.75       36.51      3.71 o 
  -1   6   2       35.75       42.13      3.36 o 
  -1   6   2       35.75       46.44      3.45 o 
  -1   6   2       35.75       45.74      3.28 o 
  -1   6   2       35.75       43.89      3.42 o 
   1  -6  -2       35.75       41.43      3.13 o 
   1  -6  -2       35.75       44.80      3.19 o 
  -1   6   2       35.75       44.73      3.22 o 
   0   6   2      486.62      544.74     31.14 o 
   0   6   2      486.62      546.00     31.04 o 
   0   6   2      486.62      537.33     30.83 o 
   0   6   2      486.62      525.52     30.94 o 
   0  -6  -2      486.62      516.52     30.76 o 
   0   6   2      486.62      565.82     31.29 o 
   0  -6  -2      486.62      506.46     30.84 o 
   0  -6  -2      486.62      495.48     36.00 o 
  -1  -6  -2      163.22      164.16      9.81 o 
   1   6   2      163.22      177.94      9.89 o 
  -1  -6  -2      163.22      153.30     11.35 o 
  -1  -6  -2      163.22      150.36      9.72 o 
   1   6   2      163.22      154.87     10.03 o 
   2   6   2        4.53        3.37      1.34 o 
   2   6   2        4.53        4.25      1.43 o 
  -2  -6  -2        4.53        2.05      0.92 o 
   2   6   2        4.53        3.63      1.44 o 
  -2  -6  -2        4.53        2.87      0.98 o 
   2   6   2        4.53        1.08      1.32 o 
  -3  -6  -2      455.69      463.53     26.67 o 
   3   6   2      455.69      438.24     27.03 o 
   3   6   2      455.69      448.46     27.22 o 
   3   6   2      455.69      477.84     26.87 o 
   3   6   2      455.69      437.57     26.94 o 
  -3  -6  -2      455.69      450.12     26.72 o 
   3   6   2      455.69      447.79     25.88 o 
  -4  -6  -2       15.96       15.31      2.12 o 
   4   6   2       15.96       13.38      2.42 o 
   4   6   2       15.96       10.61      2.42 o 
   4   6   2       15.96       12.77      2.25 o 
  -4  -6  -2       15.96       13.71      2.04 o 
   4   6   2       15.96       15.03      2.62 o 
   5   6   2        5.09        7.98      2.58 o 
   5   6   2        5.09        3.90      2.26 o 
   5   6   2        5.09        7.09      2.27 o 
  -5  -6  -2        5.09        5.84      1.84 o 
   5   6   2        5.09        5.49      2.42 o 
  -5  -6  -2        5.09        5.42      1.79 o 
   6   6   2       92.73       86.44      7.38 o 
   6   6   2       92.73       99.32      7.87 o 
  -6  -6  -2       92.73       94.94      7.04 o 
   6   6   2       92.73       98.50      7.01 o 
  -7  -6  -2        2.04        4.64      2.38 o 
   7   6   2        2.04        6.23      3.32 o 
   7   6   2        2.04        4.09      2.52 o 
   7   6   2        2.04       -2.58      2.58 o 
   8   6   2       44.64       56.62      5.38 o 
  -8  -6  -2       44.64       50.12      5.43 o 
   8   6   2       44.64       54.74      6.61 o 
  -7   7   2       57.78       56.69      5.47 o 
  -7   7   2       57.78       53.69      5.49 o 
  -6   7   2       30.87       36.70      4.20 o 
  -6   7   2       30.87       34.56      3.83 o 
   6  -7  -2       30.87       34.01      4.87 o 
  -6   7   2       30.87       34.44      4.11 o 
  -5   7   2        9.19       10.65      2.49 o 
  -5   7   2        9.19        9.55      2.55 o 
  -5   7   2        9.19       11.12      2.30 o 
   5  -7  -2        9.19        8.40      2.75 o 
  -4   7   2        0.51        1.92      1.74 o 
  -4   7   2        0.51       -1.40      1.83 o 
  -4   7   2        0.51        0.02      1.50 o 
   4  -7  -2        0.51        3.01      2.33 o 
  -4   7   2        0.51        2.40      1.97 o 
  -3   7   2        3.70        3.74      1.57 o 
   3  -7  -2        3.70        3.73      1.19 o 
  -3   7   2        3.70        3.27      1.40 o 
  -3   7   2        3.70        5.30      1.62 o 
  -3   7   2        3.70        1.63      1.69 o 
   3  -7  -2        3.70        2.42      1.83 o 
  -3   7   2        3.70        3.71      1.79 o 
   2  -7  -2       29.82       31.54      2.72 o 
  -2   7   2       29.82       33.76      3.21 o 
  -2   7   2       29.82       36.70      3.30 o 
  -2   7   2       29.82       31.91      2.92 o 
  -2   7   2       29.82       31.33      3.01 o 
   2  -7  -2       29.82       29.24      3.38 o 
  -2   7   2       29.82       34.28      3.19 o 
  -1   7   2       70.19       77.49      5.06 o 
   1  -7  -2       70.19       71.58      4.91 o 
  -1   7   2       70.19       75.71      5.20 o 
  -1   7   2       70.19       77.90      5.27 o 
   1  -7  -2       70.19       68.69      4.85 o 
  -1   7   2       70.19       69.96      4.95 o 
  -1   7   2       70.19       80.77      5.30 o 
   1  -7  -2       70.19       55.77      5.64 o 
   0  -7  -2      162.89      184.97     10.47 o 
   0  -7  -2      162.89      162.51     10.37 o 
   0   7   2      162.89      138.29     10.40 o 
   0   7   2      162.89      197.12     10.61 o 
  -1  -7  -2      158.61      147.16     11.53 o 
   1   7   2      158.61      189.62     10.63 o 
   1   7   2      158.61      136.10      9.98 o 
   1   7   2      158.61      180.88     10.47 o 
   1   7   2      158.61      187.53     10.15 o 
   1   7   2      158.61      177.96     10.50 o 
  -1  -7  -2      158.61      151.71      9.96 o 
  -1  -7  -2      158.61      144.83      9.92 o 
   2   7   2      167.90      191.51     13.07 o 
  -2  -7  -2      167.90      230.20     12.88 o 
   2   7   2      167.90      194.15     13.19 o 
  -2  -7  -2      167.90      200.82     12.75 o 
  -2  -7  -2      167.90      208.65     14.70 o 
   2   7   2      167.90      217.43     13.21 o 
   2   7   2      167.90      187.10     12.53 o 
   2   7   2      167.90      241.20     13.05 o 
  -3  -7  -2      267.54      252.05     15.08 o 
   3   7   2      267.54      238.78     15.52 o 
  -3  -7  -2      267.54      243.04     15.00 o 
   3   7   2      267.54      232.77     14.67 o 
   3   7   2      267.54      262.55     15.54 o 
   3   7   2      267.54      228.25     15.37 o 
   3   7   2      267.54      267.75     15.32 o 
   4   7   2      334.19      297.28     19.34 o 
   4   7   2      334.19      311.17     19.62 o 
  -4  -7  -2      334.19      319.75     18.99 o 
   4   7   2      334.19      304.70     19.40 o 
   4   7   2      334.19      311.59     18.50 o 
  -4  -7  -2      334.19      329.81     19.09 o 
   5   7   2        4.32       -0.95      2.27 o 
  -5  -7  -2        4.32        5.06      1.89 o 
  -5  -7  -2        4.32        4.92      1.87 o 
   5   7   2        4.32        4.46      2.60 o 
   5   7   2        4.32        4.33      2.38 o 
   5   7   2        4.32        0.15      1.92 o 
   6   7   2       75.12       74.98      7.09 o 
  -6  -7  -2       75.12       84.21      6.32 o 
   6   7   2       75.12       80.44      6.30 o 
   6   7   2       75.12       76.63      6.80 o 
   7   7   2       66.55       65.21      5.82 o 
  -7  -7  -2       66.55       63.87      5.66 o 
   7   7   2       66.55       64.86      6.88 o 
   7   7   2       66.55       64.19      6.42 o 
  -8  -7  -2        2.23        2.57      2.53 o 
   8   7   2        2.23        2.47      3.76 o 
   8   7   2        2.23        4.53      2.91 o 
  -7   8   2       19.01       17.15      3.60 o 
  -7   8   2       19.01       23.97      3.87 o 
  -6   8   2        3.61        5.76      2.24 o 
   6  -8  -2        3.61        5.21      3.11 o 
  -6   8   2        3.61        3.07      2.45 o 
  -6   8   2        3.61        3.34      2.48 o 
   5  -8  -2       46.42       46.80      5.12 o 
  -5   8   2       46.42       46.04      4.58 o 
  -5   8   2       46.42       38.45      4.22 o 
  -5   8   2       46.42       43.98      4.62 o 
   4  -8  -2       36.64       30.31      4.37 o 
  -4   8   2       36.64       35.23      4.01 o 
  -4   8   2       36.64       36.82      3.78 o 
  -4   8   2       36.64       36.80      3.94 o 
  -3   8   2       41.30       36.73      3.91 o 
  -3   8   2       41.30       37.40      3.71 o 
  -3   8   2       41.30       41.76      3.71 o 
  -3   8   2       41.30       38.25      3.91 o 
   3  -8  -2       41.30       35.49      3.15 o 
   3  -8  -2       41.30       32.38      4.20 o 
  -2   8   2       86.95       88.04      6.20 o 
  -2   8   2       86.95       80.89      6.07 o 
   2  -8  -2       86.95       76.88      5.61 o 
   2  -8  -2       86.95       73.08      6.80 o 
  -2   8   2       86.95       90.69      6.26 o 
  -2   8   2       86.95       86.03      5.93 o 
  -2   8   2       86.95       91.18      6.00 o 
  -1   8   2     1088.69     1139.24     61.37 o 
   1  -8  -2     1088.69     1063.00     61.42 o 
   1  -8  -2     1088.69     1046.52     61.21 o 
   1  -8  -2     1088.69     1010.01     71.66 o 
  -1   8   2     1088.69     1024.63     61.71 o 
  -1   8   2     1088.69     1114.35     61.60 o 
  -1   8   2     1088.69     1044.62     61.55 o 
  -1   8   2     1088.69     1024.67     61.90 o 
   0  -8  -2       18.23        7.34      1.72 o 
   0  -8  -2       18.23       11.25      1.59 o 
   0  -8  -2       18.23        6.81      1.41 o 
  -1  -8  -2      136.89      118.63      9.29 o 
  -1  -8  -2      136.89      122.62      8.08 o 
  -1  -8  -2      136.89      137.63      8.18 o 
  -2  -8  -2       66.31       65.27      4.62 o 
  -2  -8  -2       66.31       59.85      4.48 o 
   2   8   2       66.31       59.26      5.09 o 
   2   8   2       66.31       55.81      4.98 o 
  -2  -8  -2       66.31       63.01      5.09 o 
   2   8   2       66.31       68.10      4.87 o 
   2   8   2       66.31       60.99      4.74 o 
   2   8   2       66.31       58.23      4.99 o 
   3   8   2       17.69       16.43      2.87 o 
   3   8   2       17.69       18.03      2.78 o 
  -3  -8  -2       17.69       20.95      2.48 o 
   3   8   2       17.69       15.93      3.00 o 
  -3  -8  -2       17.69       21.59      2.57 o 
  -3  -8  -2       17.69       23.01      2.61 o 
   3   8   2       17.69       19.63      3.10 o 
   4   8   2       52.09       49.85      4.80 o 
   4   8   2       52.09       39.31      4.26 o 
  -4  -8  -2       52.09       52.48      4.16 o 
   4   8   2       52.09       44.51      4.77 o 
   4   8   2       52.09       48.71      5.01 o 
  -5  -8  -2        3.77        4.79      2.02 o 
   5   8   2        3.77        7.10      2.84 o 
   5   8   2        3.77        3.22      2.62 o 
   5   8   2        3.77        2.33      2.18 o 
  -6  -8  -2        5.18        6.36      2.31 o 
   6   8   2        5.18        5.98      3.11 o 
   6   8   2        5.18        8.18      3.28 o 
   6   8   2        5.18        4.72      2.56 o 
   7   8   2       12.67       17.50      4.38 o 
   7   8   2       12.67       20.00      3.78 o 
  -7  -8  -2       12.67       21.11      3.60 o 
   7   8   2       12.67       23.65      4.81 o 
  -6   9   2       19.91       20.55      3.39 o 
  -6   9   2       19.91       13.85      3.38 o 
   6  -9  -2       19.91       22.07      4.62 o 
  -6   9   2       19.91       21.73      3.74 o 
  -5   9   2       42.13       35.51      4.56 o 
   5  -9  -2       42.13       42.66      5.08 o 
  -5   9   2       42.13       45.91      4.79 o 
  -5   9   2       42.13       40.05      4.30 o 
  -4   9   2        2.00        0.29      2.09 o 
   4  -9  -2        2.00        0.77      2.29 o 
  -4   9   2        2.00        3.07      2.35 o 
  -4   9   2        2.00        5.60      2.15 o 
  -3   9   2        0.05       -1.33      1.78 o 
  -3   9   2        0.05       -1.66      1.66 o 
  -3   9   2        0.05        0.72      1.99 o 
   3  -9  -2        0.05       -0.89      1.83 o 
  -2   9   2      149.30      151.80      9.85 o 
  -2   9   2      149.30      145.75      9.76 o 
  -2   9   2      149.30      156.42      9.89 o 
   2  -9  -2      149.30      133.20     11.02 o 
   2  -9  -2      149.30      135.01      9.17 o 
  -1   9   2       52.26       79.36      6.35 o 
  -1   9   2       52.26       89.67      6.52 o 
  -1   9   2       52.26       87.85      6.50 o 
   0   9   2      187.99      172.19     11.56 o 
   0   9   2      187.99      180.26     11.69 o 
   0  -9  -2      187.99      174.35     11.09 o 
   0  -9  -2      187.99      174.32     12.97 o 
   0   9   2      187.99      184.74     11.68 o 
   1   9   2       80.53       78.53      6.33 o 
   1   9   2       80.53       75.12      6.16 o 
   1   9   2       80.53       82.16      6.26 o 
  -1  -9  -2       80.53       79.93      6.43 o 
  -1  -9  -2       80.53       79.38      5.64 o 
   2   9   2      393.67      352.91     22.21 o 
  -2  -9  -2      393.67      365.56     21.74 o 
   2   9   2      393.67      343.86     22.33 o 
  -2  -9  -2      393.67      384.27     25.15 o 
   2   9   2      393.67      355.86     22.25 o 
   3   9   2      166.36      158.58     11.02 o 
   3   9   2      166.36      150.13     10.83 o 
   3   9   2      166.36      154.25     10.80 o 
  -3  -9  -2      166.36      165.49     11.53 o 
  -3  -9  -2      166.36      166.94     10.36 o 
   3   9   2      166.36      147.05     10.14 o 
   4   9   2       68.40       62.26      5.99 o 
  -4  -9  -2       68.40       65.94      5.20 o 
   4   9   2       68.40       57.78      5.96 o 
  -4  -9  -2       68.40       66.57      5.35 o 
   4   9   2       68.40       66.21      5.47 o 
   4   9   2       68.40       64.06      5.91 o 
   5   9   2        4.43        7.32      2.46 o 
   5   9   2        4.43        6.15      2.91 o 
  -5  -9  -2        4.43        5.61      1.69 o 
  -5  -9  -2        4.43        9.71      2.39 o 
   5   9   2        4.43        6.70      3.15 o 
  -6  -9  -2        8.56        5.25      2.52 o 
   6   9   2        8.56        6.05      2.82 o 
   6   9   2        8.56       11.83      3.80 o 
   6   9   2        8.56        9.26      3.75 o 
   7   9   2        6.90        4.85      2.85 o 
   7   9   2        6.90        5.97      3.78 o 
  -7  -9  -2        6.90       10.09      3.12 o 
  -6  10   2        3.05        2.21      2.83 o 
  -6  10   2        3.05        4.69      2.68 o 
  -6  10   2        3.05        3.67      2.85 o 
  -5  10   2        1.03        0.74      2.19 o 
  -5  10   2        1.03       -1.40      2.57 o 
   5 -10  -2        1.03       -1.49      2.48 o 
  -5  10   2        1.03        1.78      2.70 o 
  -4  10   2       26.26       20.54      3.44 o 
  -4  10   2       26.26       30.46      4.02 o 
  -4  10   2       26.26       27.75      3.98 o 
   4 -10  -2       26.26       23.26      4.15 o 
  -3  10   2        2.11        1.74      2.23 o 
  -3  10   2        2.11        2.93      2.29 o 
  -3  10   2        2.11        0.73      2.00 o 
   3 -10  -2        2.11        0.77      2.21 o 
  -2  10   2       87.68       84.00      6.89 o 
   2 -10  -2       87.68       91.45      7.67 o 
  -2  10   2       87.68       82.94      6.74 o 
  -2  10   2       87.68       87.33      6.87 o 
  -1  10   2      331.67      359.19     22.87 o 
  -1  10   2      331.67      378.02     22.88 o 
  -1  10   2      331.67      379.52     22.97 o 
   0  10   2       17.97       25.95      3.44 o 
   0  10   2       17.97       21.08      3.44 o 
   0  10   2       17.97       25.01      3.50 o 
  -1 -10  -2       25.57       22.57      2.72 o 
   1  10   2       25.57       22.64      3.60 o 
   1  10   2       25.57       23.96      3.47 o 
  -1 -10  -2       25.57       24.51      3.24 o 
   1  10   2       25.57       23.96      3.51 o 
  -2 -10  -2       11.65       10.98      2.15 o 
   2  10   2       11.65       11.48      3.04 o 
   2  10   2       11.65       12.88      2.91 o 
   2  10   2       11.65        7.83      2.86 o 
  -2 -10  -2       11.65       11.73      2.21 o 
   3  10   2      109.12      106.26      8.00 o 
   3  10   2      109.12      115.31      8.68 o 
  -3 -10  -2      109.12      111.22      7.87 o 
   3  10   2      109.12      104.07      8.52 o 
   3  10   2      109.12       97.59      8.47 o 
  -3 -10  -2      109.12      130.15      8.72 o 
  -4 -10  -2       40.04       42.23      4.13 o 
   4  10   2       40.04       38.95      5.02 o 
   4  10   2       40.04       43.54      4.49 o 
   4  10   2       40.04       37.99      5.04 o 
  -4 -10  -2       40.04       42.66      4.00 o 
   5  10   2        0.23       -1.96      2.18 o 
  -5 -10  -2        0.23        0.47      1.92 o 
   5  10   2        0.23        5.33      3.04 o 
   5  10   2        0.23        3.83      3.24 o 
   6  10   2        5.52        1.43      3.62 o 
   6  10   2        5.52        5.36      3.73 o 
  -6 -10  -2        5.52        7.41      2.78 o 
   6  10   2        5.52        4.06      2.91 o 
  -5  11   2       28.04       21.73      3.86 o 
  -5  11   2       28.04       22.78      4.20 o 
  -5  11   2       28.04       23.59      4.27 o 
   4 -11  -2       60.39       59.01      6.48 o 
  -4  11   2       60.39       61.47      5.85 o 
  -4  11   2       60.39       65.47      6.15 o 
  -4  11   2       60.39       55.62      5.89 o 
  -3  11   2       58.81       56.16      5.36 o 
  -3  11   2       58.81       47.97      5.32 o 
   3 -11  -2       58.81       63.97      6.15 o 
  -3  11   2       58.81       51.89      5.49 o 
  -2  11   2        3.29        7.18      2.67 o 
   2 -11  -2        3.29        1.85      2.32 o 
  -2  11   2        3.29        6.96      2.66 o 
  -2  11   2        3.29        3.07      2.29 o 
  -1  11   2       57.70       77.48      6.45 o 
  -1  11   2       57.70       80.56      6.58 o 
  -1  11   2       57.70       74.24      6.35 o 
   0  11   2       54.47       49.37      5.03 o 
   0 -11  -2       54.47       59.03      5.18 o 
   0  11   2       54.47       46.73      5.09 o 
   0  11   2       54.47       44.92      4.94 o 
   1  11   2      203.91      195.53     12.94 o 
  -1 -11  -2      203.91      192.21     14.17 o 
   1  11   2      203.91      194.18     13.00 o 
  -1 -11  -2      203.91      193.28     12.27 o 
   1  11   2      203.91      183.12     12.97 o 
   2  11   2        7.09        7.58      2.93 o 
   2  11   2        7.09        6.80      2.79 o 
   2  11   2        7.09        6.56      2.94 o 
  -2 -11  -2        7.09        6.07      2.02 o 
  -2 -11  -2        7.09       13.01      2.41 o 
   3  11   2        1.17        0.37      2.56 o 
  -3 -11  -2        1.17        2.26      1.59 o 
   3  11   2        1.17        0.32      2.71 o 
  -3 -11  -2        1.17        1.89      1.73 o 
  -4 -11  -2       63.10       68.43      5.45 o 
   4  11   2       63.10       59.09      6.20 o 
   4  11   2       63.10       67.06      6.44 o 
   4  11   2       63.10       54.52      5.56 o 
   5  11   2        2.76       -2.24      2.65 o 
  -5 -11  -2        2.76        4.65      2.42 o 
   5  11   2        2.76        4.86      3.61 o 
   5  11   2        2.76       -0.68      3.31 o 
   6  11   2        4.27        1.50      3.36 o 
   6  11   2        4.27        2.50      2.91 o 
   6  11   2        4.27        4.17      3.93 o 
  -4  12   2       50.24       53.27      6.09 o 
  -4  12   2       50.24       51.75      5.82 o 
  -4  12   2       50.24       59.99      6.32 o 
  -3  12   2       37.14       41.80      5.00 o 
  -3  12   2       37.14       37.57      5.06 o 
  -3  12   2       37.14       35.66      5.02 o 
   3 -12  -2       37.14       39.93      5.55 o 
  -2  12   2       56.96       63.39      5.92 o 
  -2  12   2       56.96       51.47      5.51 o 
  -2  12   2       56.96       54.87      5.72 o 
   2 -12  -2       56.96       59.69      6.20 o 
  -1  12   2       36.64       33.05      4.52 o 
  -1  12   2       36.64       46.13      4.92 o 
  -1  12   2       36.64       35.20      4.60 o 
   1 -12  -2       36.64       38.45      4.68 o 
   0  12   2       11.63       15.91      3.50 o 
   0 -12  -2       11.63       16.36      3.08 o 
   0  12   2       11.63       15.51      3.54 o 
   0  12   2       11.63       11.04      3.31 o 
   1  12   2        1.48        2.12      2.52 o 
   1  12   2        1.48        2.60      2.76 o 
   1  12   2        1.48       -2.02      2.48 o 
  -1 -12  -2        1.48        3.25      2.09 o 
  -2 -12  -2        0.14        1.67      2.02 o 
   2  12   2        0.14        3.77      2.83 o 
   2  12   2        0.14        3.64      2.81 o 
   3  12   2        0.33        1.21      2.95 o 
   3  12   2        0.33        2.47      2.96 o 
  -3 -12  -2        0.33        2.65      1.80 o 
   4  12   2        5.30        0.88      3.16 o 
   4  12   2        5.30        8.93      3.80 o 
   5  12   2       13.42       23.09      4.72 o 
   5  12   2       13.42       17.09      4.68 o 
   2 -13  -2       15.27       15.91      4.00 o 
  -2  13   2       15.27       26.00      4.30 o 
  -2  13   2       15.27       18.47      3.99 o 
  -2  13   2       15.27       17.01      3.68 o 
  -1  13   2        0.12       -0.15      2.96 o 
   1 -13  -2        0.12        1.03      2.38 o 
  -1  13   2        0.12       -2.68      2.68 o 
  -1  13   2        0.12        2.24      2.62 o 
   0 -13  -2        6.25        9.79      3.03 o 
   0  13   2        6.25        5.41      3.00 o 
   0  13   2        6.25       -0.13      2.90 o 
   1  13   2        1.39       -1.33      2.98 o 
  -1 -13  -2        1.39        5.68      2.42 o 
   1  13   2        1.39       -2.42      2.75 o 
  -2 -13  -2       15.97       24.33      3.59 o 
   2  13   2       15.97       26.79      4.62 o 
   2  13   2       15.97       15.70      4.24 o 
   3  13   2       15.40       16.28      4.26 o 
   3  13   2       15.40       12.31      4.11 o 
  -2 -12   3        3.66        2.46      2.41 o 
   2  12  -3        3.66       -0.04      3.74 o 
   1  12  -3        0.02        2.47      3.28 o 
  -1 -12   3        0.02        0.02      2.08 o 
   0  12  -3        0.39       -0.15      3.04 o 
   0 -12   3        0.39       -1.98      1.98 o 
   0  12  -3        0.39        2.45      3.34 o 
  -1  12  -3       19.46       20.51      4.29 o 
  -1  12  -3       19.46       23.62      4.59 o 
  -2  12  -3        4.62        0.89      3.01 o 
  -2  12  -3        4.62        1.92      3.23 o 
  -4 -11   3        9.35        5.28      2.52 o 
  -3 -11   3       27.88       14.56      3.18 o 
   3  11  -3       27.88       25.14      5.12 o 
  -2 -11   3       37.15       43.20      4.73 o 
   2  11  -3       37.15       45.67      6.05 o 
   1  11  -3       21.25       19.60      4.36 o 
  -1 -11   3       21.25       22.23      3.39 o 
   1  11  -3       21.25       22.61      4.26 o 
   0  11  -3       29.99       34.72      4.87 o 
   0  11  -3       29.99       34.61      4.76 o 
   0 -11   3       29.99       30.45      3.87 o 
  -1  11  -3       62.00       53.95      6.10 o 
   1 -11   3       62.00       65.75      5.66 o 
  -1  11  -3       62.00       57.77      6.09 o 
  -2  11  -3       20.53       14.95      3.71 o 
  -2  11  -3       20.53       13.32      3.78 o 
   2 -11   3       20.53       17.83      3.44 o 
  -3  11  -3       18.00       26.87      4.50 o 
  -3  11  -3       18.00       20.40      4.39 o 
  -4  11  -3        0.84        2.52      3.54 o 
  -4  11  -3        0.84        3.70      3.35 o 
  -5 -10   3       16.40       19.11      3.48 o 
  -4 -10   3        2.63       -1.15      1.89 o 
   3  10  -3       71.34       86.37      7.17 o 
  -3 -10   3       71.34       59.13      5.59 o 
  -2 -10   3        1.93        3.94      1.98 o 
   2  10  -3        1.93       15.47      3.48 o 
   2  10  -3        1.93        8.63      3.30 o 
   1  10  -3        0.15       -2.23      2.23 o 
   1  10  -3        0.15        3.37      2.58 o 
  -1 -10   3        0.15       -1.10      1.56 o 
   0  10  -3        2.24        3.04      2.74 o 
   0  10  -3        2.24        6.63      3.05 o 
   0 -10   3        2.24        2.36      1.83 o 
  -1  10  -3       26.66       32.67      4.33 o 
  -1  10  -3       26.66       19.38      3.84 o 
   1 -10   3       26.66       31.03      3.80 o 
  -2  10  -3       14.23       13.26      3.31 o 
   2 -10   3       14.23       15.03      2.85 o 
  -2  10  -3       14.23        9.23      3.10 o 
  -3  10  -3        1.36        3.53      2.82 o 
   3 -10   3        1.36        3.31      2.08 o 
  -3  10  -3        1.36        1.68      2.44 o 
  -4  10  -3       24.68       20.41      4.16 o 
  -4  10  -3       24.68       29.06      4.62 o 
  -5  10  -3       20.30       25.80      4.59 o 
  -5  10  -3       20.30       20.96      4.56 o 
  -6  -9   3        0.63        4.84      2.50 o 
  -5  -9   3       14.56       14.12      2.94 o 
  -4  -9   3        8.43       11.31      2.58 o 
   4   9  -3        8.43       11.42      3.53 o 
   3   9  -3       56.88       54.50      5.82 o 
  -3  -9   3       56.88       58.93      5.07 o 
   3   9  -3       56.88       57.55      5.74 o 
  -3  -9   3       56.88       64.48      5.19 o 
  -2  -9   3        3.47        3.26      1.74 o 
  -1  -9   3        1.09        0.90      1.82 o 
  -1  -9   3        1.09        2.14      1.66 o 
   0   9  -3       37.89       34.27      4.37 o 
   0  -9   3       37.89       34.94      3.84 o 
   0   9  -3       37.89       38.75      4.65 o 
   0  -9   3       37.89       35.13      3.74 o 
   1  -9   3       99.58       91.73      6.49 o 
  -1   9  -3       99.58       78.47      6.74 o 
  -1   9  -3       99.58       78.25      6.88 o 
  -2   9  -3        7.27        5.46      2.65 o 
   2  -9   3        7.27        8.37      2.35 o 
  -2   9  -3        7.27        3.47      2.52 o 
  -3   9  -3        0.24        0.48      2.26 o 
   3  -9   3        0.24        0.44      1.79 o 
  -3   9  -3        0.24        0.75      2.39 o 
   4  -9   3       31.36       32.35      3.74 o 
  -4   9  -3       31.36       21.06      3.90 o 
  -4   9  -3       31.36       20.86      3.97 o 
  -5   9  -3       18.14       17.51      3.90 o 
  -5   9  -3       18.14       22.29      4.27 o 
  -6   9  -3       16.47       22.26      4.48 o 
  -6   9  -3       16.47       15.88      3.91 o 
  -6  -8   3        0.02       -1.17      1.92 o 
  -5  -8   3       13.81       14.73      2.88 o 
  -5  -8   3       13.81       12.09      2.69 o 
  -4  -8   3       63.17       54.32      4.97 o 
  -4  -8   3       63.17       64.09      5.28 o 
   3   8  -3       35.99       50.98      5.15 o 
   3   8  -3       35.99       48.74      4.87 o 
   2   8  -3      185.26      173.51     11.61 o 
  -2  -8   3      185.26      169.67     11.04 o 
  -2  -8   3      185.26      166.13     10.92 o 
   2   8  -3      185.26      165.89     11.34 o 
  -1  -8   3       31.26       39.52      3.67 o 
   1   8  -3       31.26       43.30      4.29 o 
  -1  -8   3       31.26       30.37      3.48 o 
   1   8  -3       31.26       36.35      3.32 o 
   1   8  -3       31.26       34.08      4.25 o 
   0   8  -3      393.43      356.86     22.21 o 
   0   8  -3      393.43      329.77     22.04 o 
   0   8  -3      393.43      357.61     22.46 o 
   0  -8   3      393.43      381.09     22.02 o 
   0  -8   3      393.43      378.99     21.94 o 
   1  -8   3      531.88      524.41     29.53 o 
  -1   8  -3      531.88      474.26     29.75 o 
  -1   8  -3      531.88      448.50     29.84 o 
   1  -8   3      531.88      542.18     29.71 o 
  -1   8  -3      531.88      475.14     29.67 o 
  -2   8  -3       80.69       74.59      6.21 o 
   2  -8   3       80.69       81.82      5.92 o 
   2  -8   3       80.69       74.63      5.78 o 
  -2   8  -3       80.69       73.22      6.21 o 
  -2   8  -3       80.69       67.76      6.26 o 
  -4   8  -3        2.55       -0.98      2.23 o 
  -4   8  -3        2.55        1.03      2.49 o 
   4  -8   3        2.55        2.68      1.90 o 
  -5   8  -3       11.94       13.37      3.36 o 
  -5   8  -3       11.94        9.85      3.18 o 
  -6   8  -3        9.74       10.27      3.48 o 
  -6   8  -3        9.74        5.84      3.28 o 
  -7  -7   3        0.30       -0.16      2.19 o 
  -6  -7   3        1.65        1.12      2.12 o 
  -6  -7   3        1.65        3.31      2.13 o 
  -5  -7   3        6.48        4.52      1.85 o 
  -5  -7   3        6.48        7.42      2.26 o 
   4   7  -3       59.21       88.22      6.37 o 
   4   7  -3       59.21       80.35      5.99 o 
  -4  -7   3       59.21       57.28      5.18 o 
  -4  -7   3       59.21       59.52      5.28 o 
  -3  -7   3      252.43      219.65     14.65 o 
  -3  -7   3      252.43      209.88     14.55 o 
   3   7  -3      252.43      264.98     15.38 o 
   3   7  -3      252.43      254.80     15.09 o 
   2   7  -3       74.08      158.32     11.58 o 
   2   7  -3       74.08      178.77     11.51 o 
   2   7  -3       74.08      191.24     11.60 o 
  -1  -7   3        0.94       -0.90      1.56 o 
   1   7  -3        0.94        1.79      1.01 o 
   1   7  -3        0.94       -0.75      1.69 o 
   1   7  -3        0.94        0.90      1.62 o 
  -1  -7   3        0.94        1.48      1.36 o 
   1   7  -3        0.94       -1.30      1.50 o 
  -1  -7   3        0.94       -0.12      1.17 o 
   0   7  -3       12.20       15.48      2.62 o 
   0   7  -3       12.20       14.94      2.54 o 
   0  -7   3       12.20       16.33      2.31 o 
   0  -7   3       12.20       16.22      2.29 o 
   0   7  -3       12.20       18.67      2.25 o 
   0   7  -3       12.20       20.21      2.91 o 
  -1   7  -3       38.67       39.31      3.93 o 
   1  -7   3       38.67       40.34      3.53 o 
  -1   7  -3       38.67       34.16      3.79 o 
   1  -7   3       38.67       39.44      3.56 o 
  -1   7  -3       38.67       36.78      3.93 o 
  -2   7  -3      251.49      236.50     15.67 o 
  -2   7  -3      251.49      242.14     15.75 o 
  -2   7  -3      251.49      236.51     15.90 o 
   2  -7   3      251.49      272.78     15.65 o 
   2  -7   3      251.49      259.32     15.53 o 
   3  -7   3       28.53       95.31      7.05 o 
  -4   7  -3      135.69      141.24      9.67 o 
  -4   7  -3      135.69      122.48      9.32 o 
   4  -7   3      135.69      134.25      9.06 o 
  -4   7  -3      135.69      130.58      9.39 o 
  -5   7  -3        8.19       11.46      2.97 o 
  -5   7  -3        8.19       12.77      3.03 o 
   5  -7   3        8.19        5.17      2.15 o 
  -6   7  -3       34.76       37.36      5.03 o 
  -6   7  -3       34.76       47.92      5.29 o 
  -7   7  -3        2.76       10.30      3.49 o 
  -7   7  -3        2.76       11.30      3.57 o 
  -7  -6   3       10.89       13.19      2.91 o 
  -7  -6   3       10.89       16.87      3.28 o 
  -6  -6   3       18.25       19.27      3.08 o 
  -6  -6   3       18.25       22.03      3.14 o 
  -5  -6   3       32.00       16.81      2.68 o 
  -5  -6   3       32.00       15.30      2.47 o 
   4   6  -3       38.57       44.88      4.32 o 
  -4  -6   3       38.57       36.26      3.71 o 
  -4  -6   3       38.57       34.03      3.56 o 
   4   6  -3       38.57       44.45      4.43 o 
   3   6  -3      213.37      238.41     13.66 o 
  -3  -6   3      213.37      179.43     12.85 o 
  -3  -6   3      213.37      219.69     13.50 o 
  -3  -6   3      213.37      179.35     12.79 o 
   3   6  -3      213.37      234.73     13.36 o 
   2   6  -3      309.67      359.34     21.25 o 
  -2  -6   3      309.67      305.57     20.68 o 
   2   6  -3      309.67      392.77     21.08 o 
  -2  -6   3      309.67      329.53     21.01 o 
  -2  -6   3      309.67      316.20     20.61 o 
   2   6  -3      309.67      376.74     21.01 o 
   1   6  -3       42.97       41.16      3.85 o 
   1   6  -3       42.97       43.71      3.77 o 
  -1  -6   3       42.97       40.09      3.42 o 
  -1  -6   3       42.97       42.33      3.45 o 
   1   6  -3       42.97       41.54      3.35 o 
   1   6  -3       42.97       39.19      3.84 o 
  -1  -6   3       42.97       39.83      3.84 o 
   0  -6   3      202.03      211.64     12.98 o 
   0   6  -3      202.03      201.97     13.11 o 
   0   6  -3      202.03      209.77     13.35 o 
   0   6  -3      202.03      207.58     13.19 o 
   0  -6   3      202.03      213.91     13.03 o 
   0  -6   3      202.03      215.41     13.36 o 
   0   6  -3      202.03      210.96     14.71 o 
  -1   6  -3        7.97        6.96      1.92 o 
  -1   6  -3        7.97       10.24      2.09 o 
  -1   6  -3        7.97       10.31      1.86 o 
   1  -6   3        7.97        8.26      1.69 o 
  -1   6  -3        7.97       10.58      2.15 o 
   1  -6   3        7.97       10.08      1.74 o 
  -2   6  -3       20.99       21.92      2.91 o 
   2  -6   3       20.99       27.51      2.80 o 
  -2   6  -3       20.99       24.05      3.05 o 
   2  -6   3       20.99       27.92      2.73 o 
  -2   6  -3       20.99       24.27      3.05 o 
  -3   6  -3        2.52        0.15      1.76 o 
   3  -6   3        2.52        1.95      1.48 o 
  -3   6  -3        2.52        4.16      2.04 o 
   3  -6   3        2.52        2.84      1.55 o 
  -3   6  -3        2.52        0.98      1.85 o 
   4  -6   3       98.45       87.15      6.71 o 
  -4   6  -3       98.45       93.12      7.25 o 
  -4   6  -3       98.45      101.04      7.19 o 
  -4   6  -3       98.45       95.94      7.15 o 
  -5   6  -3       74.64       75.66      6.22 o 
   5  -6   3       74.64       63.05      5.76 o 
  -5   6  -3       74.64       73.85      6.21 o 
  -5   6  -3       74.64       87.11      6.53 o 
  -6   6  -3       12.12       11.76      3.03 o 
   6  -6   3       12.12       13.79      2.77 o 
  -6   6  -3       12.12       12.25      3.16 o 
  -7   6  -3       32.71      122.82      9.48 o 
  -7  -5   3        4.40        3.80      2.19 o 
  -7  -5   3        4.40       10.23      2.77 o 
  -6  -5   3       21.05       24.51      3.21 o 
  -6  -5   3       21.05       21.95      3.04 o 
  -5  -5   3       87.90       89.62      6.35 o 
  -5  -5   3       87.90       79.27      6.09 o 
   4   5  -3      242.64      331.39     17.53 o 
  -4  -5   3      242.64      246.50     16.68 o 
  -4  -5   3      242.64      256.27     16.76 o 
  -3  -5   3      111.14       96.29      6.43 o 
   3   5  -3      111.14       95.23      6.71 o 
   3   5  -3      111.14       94.98      6.74 o 
  -3  -5   3      111.14       95.20      6.92 o 
   3   5  -3      111.14       83.39      6.74 o 
  -3  -5   3      111.14      103.44      6.56 o 
  -2  -5   3        0.03        0.87      0.99 o 
  -2  -5   3        0.03        3.57      1.15 o 
  -2  -5   3        0.03        2.69      1.34 o 
  -1  -5   3       36.00       34.54      3.03 o 
  -1  -5   3       36.00       34.57      2.97 o 
   1   5  -3       36.00       35.10      3.31 o 
   1   5  -3       36.00       50.04      3.48 o 
   1   5  -3       36.00       35.92      2.94 o 
  -1  -5   3       36.00       36.23      3.47 o 
   0  -5   3       15.17       14.13      1.73 o 
   0   5  -3       15.17       13.78      1.99 o 
   0   5  -3       15.17       15.59      1.86 o 
   0  -5   3       15.17       12.52      1.76 o 
   0   5  -3       15.17       16.05      2.11 o 
   0   5  -3       15.17       12.68      1.97 o 
   0  -5   3       15.17       14.55      2.02 o 
  -1   5  -3       40.89       35.71      3.38 o 
   1  -5   3       40.89       41.38      3.19 o 
   1  -5   3       40.89       38.45      3.23 o 
  -1   5  -3       40.89       41.95      3.61 o 
  -1   5  -3       40.89       38.45      3.53 o 
  -1   5  -3       40.89       37.75      3.49 o 
   1  -5   3       40.89       39.63      3.60 o 
  -2   5  -3      284.05      261.36     16.90 o 
   2  -5   3      284.05      302.07     16.63 o 
   2  -5   3      284.05      286.73     16.64 o 
  -2   5  -3      284.05      267.24     16.74 o 
  -2   5  -3      284.05      249.55     16.63 o 
  -3   5  -3      122.77      112.93      7.87 o 
  -3   5  -3      122.77      112.92      7.72 o 
  -3   5  -3      122.77      107.10      7.69 o 
   3  -5   3      122.77      114.57      7.52 o 
   3  -5   3      122.77      117.06      7.63 o 
  -4   5  -3       17.87       10.97      2.45 o 
   4  -5   3       17.87       18.78      2.43 o 
   4  -5   3       17.87       19.30      2.62 o 
  -5   5  -3       73.14       93.07      6.66 o 
  -5   5  -3       73.14       84.03      6.52 o 
   5  -5   3       73.14       75.47      6.16 o 
  -5   5  -3       73.14       79.03      6.53 o 
  -6   5  -3       68.25       69.76      5.95 o 
  -6   5  -3       68.25       73.54      6.10 o 
  -6   5  -3       68.25       72.85      6.05 o 
   6  -5   3       68.25       60.62      5.58 o 
  -7   5  -3        0.00        0.35      2.68 o 
  -7   5  -3        0.00        1.47      2.58 o 
  -8   5  -3       15.99       15.33      3.90 o 
  -8  -4   3       31.95       44.26      4.91 o 
  -8  -4   3       31.95       36.62      4.56 o 
  -7  -4   3        2.73        5.87      2.25 o 
  -7  -4   3        2.73        3.21      2.16 o 
  -6  -4   3        3.84        3.23      1.83 o 
  -6  -4   3        3.84        2.67      1.73 o 
   5   4  -3       23.10       16.41      2.95 o 
  -5  -4   3       23.10       19.73      2.66 o 
  -5  -4   3       23.10       20.02      2.52 o 
   4   4  -3      202.46      339.97     18.74 o 
   4   4  -3      202.46      337.84     20.51 o 
  -4  -4   3      202.46      350.26     20.46 o 
   4   4  -3      202.46      343.44     20.20 o 
  -4  -4   3      202.46      295.93     20.27 o 
   3   4  -3       53.77      115.11      7.21 o 
   3   4  -3       53.77       92.79      7.18 o 
   3   4  -3       53.77      112.34      7.19 o 
  -2  -4   3        0.65        0.93      0.81 o 
  -2  -4   3        0.65        1.63      0.87 o 
  -2  -4   3        0.65        2.78      1.27 o 
  -2  -4   3        0.65        1.89      0.92 o 
   2   4  -3        0.65        0.92      1.04 o 
  -2  -4   3        0.65        1.61      1.06 o 
  -1  -4   3     1390.97     1391.02     80.70 o 
   1   4  -3     1390.97     1374.25     81.20 o 
  -1  -4   3     1390.97     1359.68     80.56 o 
  -1  -4   3     1390.97     1425.62     80.42 o 
   1   4  -3     1390.97     1362.77     80.51 o 
  -1  -4   3     1390.97     1410.70     81.21 o 
   1   4  -3     1390.97     1405.30     93.61 o 
   1   4  -3     1390.97     1450.09     80.82 o 
   0  -4   3      127.77      141.14      9.17 o 
   0   4  -3      127.77      127.24      8.91 o 
   0  -4   3      127.77      151.92      8.90 o 
   0  -4   3      127.77      146.93      8.95 o 
   0   4  -3      127.77      152.49     10.13 o 
   0   4  -3      127.77      141.21      9.02 o 
   0   4  -3      127.77      143.76      9.15 o 
   0  -4   3      127.77      143.31      9.09 o 
   0  -4   3      127.77      138.10      9.06 o 
  -1   4  -3      293.44      267.66     17.66 o 
   1  -4   3      293.44      293.93     17.63 o 
  -1   4  -3      293.44      312.47     20.23 o 
   1  -4   3      293.44      304.49     17.43 o 
  -1   4  -3      293.44      278.85     17.53 o 
   1  -4   3      293.44      300.68     17.50 o 
  -1   4  -3      293.44      286.59     17.52 o 
   2  -4   3       41.42       48.35      3.63 o 
   2  -4   3       41.42       48.29      3.94 o 
  -2   4  -3       41.42       44.66      4.11 o 
  -2   4  -3       41.42       42.77      3.69 o 
  -2   4  -3       41.42       40.37      3.71 o 
   2  -4   3       41.42       55.57      3.65 o 
  -2   4  -3       41.42       41.88      3.67 o 
  -3   4  -3        8.50       12.82      2.17 o 
  -3   4  -3        8.50       15.74      2.25 o 
  -3   4  -3        8.50       10.11      2.15 o 
  -4   4  -3      356.38      330.68     20.03 o 
   4  -4   3      356.38      319.84     19.63 o 
  -4   4  -3      356.38      328.26     19.85 o 
  -4   4  -3      356.38      311.80     19.73 o 
   4  -4   3      356.38      334.88     19.82 o 
  -5   4  -3       80.34       70.90      5.80 o 
   5  -4   3       80.34       71.18      5.69 o 
  -5   4  -3       80.34       72.32      5.70 o 
  -5   4  -3       80.34       74.76      5.78 o 
   5  -4   3       80.34       70.11      5.50 o 
  -6   4  -3      175.76      172.58     10.94 o 
  -6   4  -3      175.76      156.59     10.73 o 
   6  -4   3      175.76      137.56     10.39 o 
  -6   4  -3      175.76      163.75     10.80 o 
  -7   4  -3        8.17        6.69      2.77 o 
  -7   4  -3        8.17        7.59      2.87 o 
  -8   4  -3        7.64       12.83      3.58 o 
  -8  -3   3        1.94        0.25      2.26 o 
  -8  -3   3        1.94        4.98      2.59 o 
  -7  -3   3        6.25        8.68      2.46 o 
  -7  -3   3        6.25        6.09      2.26 o 
  -6  -3   3        1.42        0.48      1.58 o 
  -6  -3   3        1.42        5.39      1.89 o 
  -5  -3   3      198.61      196.29     13.44 o 
  -5  -3   3      198.61      239.82     13.98 o 
  -5  -3   3      198.61      201.72     13.38 o 
   5   3  -3      198.61      221.75     13.89 o 
   5   3  -3      198.61      217.67     12.42 o 
   5   3  -3      198.61      223.73     13.61 o 
   4   3  -3      103.28      109.42      7.18 o 
  -4  -3   3      103.28      111.79      7.35 o 
  -4  -3   3      103.28       98.14      6.93 o 
   4   3  -3      103.28      111.03      6.27 o 
  -4  -3   3      103.28       98.61      7.00 o 
  -4  -3   3      103.28      114.91      7.53 o 
  -4  -3   3      103.28       98.45      7.20 o 
   4   3  -3      103.28      110.49      7.43 o 
  -3  -3   3      309.17      314.72     18.14 o 
  -3  -3   3      309.17      310.43     18.19 o 
  -3  -3   3      309.17      279.47     17.82 o 
   3   3  -3      309.17      299.14     18.26 o 
  -3  -3   3      309.17      301.35     18.18 o 
   3   3  -3      309.17      313.95     18.05 o 
  -3  -3   3      309.17      280.93     17.91 o 
   3   3  -3      309.17      308.63     18.09 o 
   2   3  -3      195.75      159.49     10.22 o 
   2   3  -3      195.75      159.50     10.06 o 
  -2  -3   3      195.75      163.29      9.92 o 
  -2  -3   3      195.75      155.55     10.12 o 
  -2  -3   3      195.75      157.50     10.15 o 
  -2  -3   3      195.75      173.01     10.28 o 
  -2  -3   3      195.75      169.02      9.24 o 
  -2  -3   3      195.75      158.82      9.97 o 
   2   3  -3      195.75      173.92     10.14 o 
   1   3  -3      819.97      803.42     47.22 o 
  -1  -3   3      819.97      816.81     47.48 o 
   1   3  -3      819.97      768.74     47.04 o 
  -1  -3   3      819.97      811.49     47.14 o 
  -1  -3   3      819.97      845.13     46.99 o 
  -1  -3   3      819.97      793.14     47.28 o 
   1   3  -3      819.97      792.41     47.49 o 
  -1  -3   3      819.97      819.44     45.05 o 
   1   3  -3      819.97      867.36     54.66 o 
  -1  -3   3      819.97      818.04     47.14 o 
   0   3  -3        5.33       11.28      1.37 o 
   0  -3   3        5.33       10.31      1.33 o 
   0  -3   3        5.33        8.46      1.47 o 
   0  -3   3        5.33        9.90      1.44 o 
   0   3  -3        5.33       11.74      1.54 o 
   0   3  -3        5.33       10.98      1.49 o 
   0  -3   3        5.33       10.71      1.30 o 
   0   3  -3        5.33       10.84      1.45 o 
  -1   3  -3      139.24      128.59      8.05 o 
   1  -3   3      139.24      134.92      7.97 o 
   1  -3   3      139.24      126.32      8.15 o 
  -1   3  -3      139.24      127.21      9.15 o 
  -1   3  -3      139.24      126.29      8.00 o 
   1  -3   3      139.24      132.38      8.09 o 
   1  -3   3      139.24      129.30      8.09 o 
  -1   3  -3      139.24      119.28      8.06 o 
   1  -3   3      139.24      124.73      7.95 o 
  -2   3  -3      260.16      271.87     19.03 o 
   2  -3   3      260.16      268.24     16.38 o 
   2  -3   3      260.16      295.66     16.58 o 
   2  -3   3      260.16      276.72     16.31 o 
  -2   3  -3      260.16      266.46     16.44 o 
  -2   3  -3      260.16      264.02     16.40 o 
  -2   3  -3      260.16      273.86     16.62 o 
  -3   3  -3       95.49       94.22      6.85 o 
  -3   3  -3       95.49       99.08      6.78 o 
   3  -3   3       95.49      108.82      6.73 o 
   3  -3   3       95.49      107.96      6.82 o 
  -3   3  -3       95.49       95.40      6.74 o 
   4  -3   3       94.34      116.74      7.41 o 
   4  -3   3       94.34      100.12      7.20 o 
   5  -3   3       66.04       72.98      5.69 o 
   5  -3   3       66.04       75.36      5.86 o 
  -5   3  -3       66.04       79.96      6.04 o 
  -5   3  -3       66.04       78.83      5.89 o 
  -5   3  -3       66.04       79.90      5.93 o 
  -6   3  -3       51.38       75.79      5.82 o 
  -6   3  -3       51.38       68.05      5.75 o 
  -6   3  -3       51.38       62.84      5.72 o 
  -7   3  -3        1.83        2.40      2.30 o 
   7  -3   3        1.83        0.90      1.97 o 
  -8   3  -3       49.89       50.44      5.55 o 
  -8  -2   3       14.44       15.17      3.24 o 
  -8  -2   3       14.44       14.57      3.02 o 
  -7  -2   3       16.53       14.33      2.81 o 
  -7  -2   3       16.53       20.12      2.98 o 
  -6  -2   3       48.51       51.67      4.30 o 
   6   2  -3       48.51       49.76      3.82 o 
  -6  -2   3       48.51       49.53      4.33 o 
  -5  -2   3      369.37      365.66     21.22 o 
  -5  -2   3      369.37      357.33     21.40 o 
   5   2  -3      369.37      362.79     19.82 o 
  -5  -2   3      369.37      339.82     21.02 o 
   5   2  -3      369.37      343.92     21.43 o 
   5   2  -3      369.37      321.33     20.96 o 
  -5  -2   3      369.37      359.27     21.02 o 
  -4  -2   3      224.60      223.30     13.91 o 
   4   2  -3      224.60      222.19     13.74 o 
  -4  -2   3      224.60      237.32     13.89 o 
  -4  -2   3      224.60      221.53     13.70 o 
  -4  -2   3      224.60      225.69     13.85 o 
  -4  -2   3      224.60      207.47     13.58 o 
   4   2  -3      224.60      226.46     13.99 o 
   4   2  -3      224.60      234.52     12.77 o 
  -3  -2   3      141.23      184.51     10.34 o 
  -3  -2   3      141.23      141.09     10.13 o 
  -3  -2   3      141.23      179.80     10.25 o 
  -3  -2   3      141.23      137.23      9.93 o 
   3   2  -3      141.23      194.59     10.22 o 
  -3  -2   3      141.23      187.67     10.29 o 
   3   2  -3      141.23      157.97     10.31 o 
  -3  -2   3      141.23      142.64      9.98 o 
  -2  -2   3        7.58        9.88      1.27 o 
  -2  -2   3        7.58        6.31      1.04 o 
  -2  -2   3        7.58        6.10      1.16 o 
   2   2  -3        7.58       10.20      1.30 o 
   2   2  -3        7.58        5.62      1.17 o 
  -2  -2   3        7.58        5.84      1.06 o 
  -2  -2   3        7.58        6.83      0.97 o 
   1   2  -3     1731.38     1715.57    101.66 o 
   1   2  -3     1731.38     1705.99    101.32 o 
  -1  -2   3     1731.38     1832.76    102.15 o 
  -1  -2   3     1731.38     1759.07    101.38 o 
  -1  -2   3     1731.38     1726.27    101.73 o 
   1   2  -3     1731.38     1729.68    102.13 o 
  -1  -2   3     1731.38     1802.83    101.66 o 
  -1  -2   3     1731.38     1864.94    101.32 o 
   0  -2   3      456.32      513.52     27.63 o 
   0   2  -3      456.32      474.38     27.73 o 
   0  -2   3      456.32      480.20     27.69 o 
   0   2  -3      456.32      460.43     27.90 o 
   0  -2   3      456.32      481.91     27.93 o 
   0  -2   3      456.32      477.62     27.69 o 
   0   2  -3      456.32      459.14     27.64 o 
   0  -2   3      456.32      460.44     27.77 o 
   1  -2   3      469.09      496.29     29.46 o 
  -1   2  -3      469.09      499.29     29.40 o 
  -1   2  -3      469.09      502.45     29.69 o 
   1  -2   3      469.09      492.12     29.33 o 
   1  -2   3      469.09      499.00     29.68 o 
  -1   2  -3      469.09      509.97     29.51 o 
   1  -2   3      469.09      542.15     29.49 o 
   2  -2   3        0.94        1.66      1.10 o 
   2  -2   3        0.94        2.75      1.15 o 
  -2   2  -3        0.94        4.44      1.10 o 
   2  -2   3        0.94        2.01      0.89 o 
  -2   2  -3        0.94        3.01      1.00 o 
   2  -2   3        0.94        1.73      0.91 o 
  -2   2  -3        0.94        2.13      1.05 o 
   2  -2   3        0.94        3.63      1.17 o 
  -3   2  -3      890.28      906.48     53.59 o 
   3  -2   3      890.28      964.63     53.89 o 
   3  -2   3      890.28      921.94     53.57 o 
  -3   2  -3      890.28      906.48     53.75 o 
   3  -2   3      890.28      897.72     53.77 o 
  -3   2  -3      890.28      963.09     62.62 o 
  -3   2  -3      890.28      916.14     54.07 o 
   4  -2   3       28.60       37.51      3.33 o 
   4  -2   3       28.60       40.69      3.51 o 
  -5   2  -3      172.44      175.31     11.05 o 
  -5   2  -3      172.44      180.32     11.22 o 
  -5   2  -3      172.44      167.76     10.99 o 
   5  -2   3      172.44      164.92     10.90 o 
   5  -2   3      172.44      163.88     11.03 o 
   6  -2   3        2.72       -0.31      1.51 o 
  -6   2  -3        2.72        3.80      2.08 o 
  -6   2  -3        2.72        2.52      1.95 o 
  -7   2  -3        6.74       16.06      2.99 o 
  -7   2  -3        6.74       12.80      2.93 o 
   7  -2   3        6.74       12.98      2.81 o 
  -8   2  -3       12.66       14.95      3.43 o 
  -8  -1   3       11.45       16.79      3.27 o 
  -8  -1   3       11.45       15.93      3.08 o 
  -7  -1   3       25.24       25.70      3.35 o 
  -7  -1   3       25.24       23.90      3.36 o 
  -6  -1   3       22.41       30.02      3.11 o 
  -6  -1   3       22.41       22.47      2.95 o 
  -5  -1   3      120.27      142.12      8.76 o 
  -5  -1   3      120.27      148.89      8.87 o 
   5   1  -3      120.27      151.91      8.57 o 
   5   1  -3      120.27      136.63      8.79 o 
  -5  -1   3      120.27      133.66      8.57 o 
  -5  -1   3      120.27      112.28      8.30 o 
  -5  -1   3      120.27      111.42      8.37 o 
  -5  -1   3      120.27      117.04      9.11 o 
  -4  -1   3       10.72       10.19      1.64 o 
  -4  -1   3       10.72        9.40      1.51 o 
  -4  -1   3       10.72        9.59      1.80 o 
   4   1  -3       10.72       10.72      1.85 o 
   4   1  -3       10.72       11.01      1.69 o 
  -4  -1   3       10.72       10.38      1.62 o 
  -4  -1   3       10.72       10.69      1.24 o 
   3   1  -3      100.69      101.77      6.62 o 
  -3  -1   3      100.69       78.64      6.26 o 
   3   1  -3      100.69      114.61      6.50 o 
   3   1  -3      100.69       98.82      7.05 o 
  -3  -1   3      100.69      107.81      6.55 o 
  -3  -1   3      100.69      111.89      6.63 o 
   2   1  -3       93.12       78.42      5.16 o 
  -2  -1   3       93.12       89.13      5.11 o 
  -2  -1   3       93.12       81.39      4.96 o 
  -2  -1   3       93.12       66.98      5.02 o 
  -2  -1   3       93.12       77.22      4.96 o 
  -1  -1   3      802.44      819.38     43.98 o 
   1   1  -3      802.44      785.13     44.39 o 
   1   1  -3      802.44      778.87     44.12 o 
  -1  -1   3      802.44      664.87     44.30 o 
  -1  -1   3      802.44      749.09     44.17 o 
  -1  -1   3      802.44      783.22     44.13 o 
   1   1  -3      802.44      769.35     43.99 o 
   0  -1   3       14.21       10.13      1.18 o 
   0   1  -3       14.21       13.80      1.33 o 
   0  -1   3       14.21       12.98      1.17 o 
   0   1  -3       14.21       13.47      1.26 o 
   0  -1   3       14.21       12.02      1.15 o 
   0  -1   3       14.21       11.47      1.23 o 
   0   1  -3       14.21       13.69      1.25 o 
   0   1  -3       14.21       12.46      1.07 o 
   1  -1   3     2344.84     2662.78    143.91 o 
  -1   1  -3     2344.84     2489.31    144.96 o 
   1  -1   3     2344.84     2468.95    144.92 o 
  -1   1  -3     2344.84     2492.09    143.74 o 
  -1   1  -3     2344.84     2562.09    143.88 o 
   1  -1   3     2344.84     2437.01    143.81 o 
  -1   1  -3     2344.84     2606.16    144.37 o 
   1  -1   3     2344.84     2378.23    144.31 o 
  -2   1  -3      406.52      426.87     25.71 o 
   2  -1   3      406.52      422.81     25.44 o 
  -2   1  -3      406.52      428.31     25.52 o 
   2  -1   3      406.52      414.30     25.54 o 
   2  -1   3      406.52      475.86     25.65 o 
  -2   1  -3      406.52      426.73     25.46 o 
   2  -1   3      406.52      458.61     25.77 o 
  -2   1  -3      406.52      412.58     25.47 o 
   2  -1   3      406.52      462.69     25.55 o 
   3  -1   3      496.67      525.27     30.34 o 
   3  -1   3      496.67      517.14     30.46 o 
   3  -1   3      496.67      554.22     30.53 o 
  -3   1  -3      496.67      518.45     30.42 o 
  -3   1  -3      496.67      498.67     30.28 o 
  -3   1  -3      496.67      497.49     30.57 o 
   4  -1   3      225.68      221.20     12.81 o 
  -4   1  -3      225.68      202.57     12.65 o 
   4  -1   3      225.68      196.36     12.60 o 
  -4   1  -3      225.68      214.91     12.70 o 
  -4   1  -3      225.68      188.76     12.71 o 
  -5   1  -3      141.14      139.21      9.16 o 
   5  -1   3      141.14      133.86      9.07 o 
   5  -1   3      141.14      136.28      9.27 o 
  -5   1  -3      141.14      143.91      9.22 o 
  -6   1  -3      128.98      144.24      9.29 o 
   6  -1   3      128.98      133.19      9.18 o 
  -6   1  -3      128.98      128.16      9.15 o 
   7  -1   3       21.30       27.73      3.68 o 
  -7   1  -3       21.30       20.63      3.33 o 
  -7   1  -3       21.30       29.36      3.67 o 
  -8   1  -3        3.44        2.36      2.52 o 
   8  -1   3        3.44        1.23      2.98 o 
  -8   0   3        3.62        5.18      2.49 o 
  -8   0   3        3.62        6.10      2.42 o 
  -7   0   3        3.37        3.12      2.09 o 
  -7   0   3        3.37        2.76      2.19 o 
  -6   0   3       10.39       12.30      2.23 o 
  -6   0   3       10.39       11.51      2.39 o 
  -6   0   3       10.39       13.21      1.87 o 
  -6   0   3       10.39       11.65      2.21 o 
  -5   0   3       35.33       42.56      3.49 o 
  -5   0   3       35.33       33.35      3.15 o 
  -5   0   3       35.33       42.07      3.46 o 
  -5   0   3       35.33       32.98      3.13 o 
  -4   0   3      146.97      172.51     11.05 o 
   4   0  -3      146.97      204.76     11.34 o 
  -4   0   3      146.97      218.18     11.35 o 
  -4   0   3      146.97      164.23     10.96 o 
  -4   0   3      146.97      154.27     12.48 o 
  -4   0   3      146.97      209.45     11.21 o 
   4   0  -3      146.97      159.40     12.56 o 
   3   0  -3      976.63     1117.41     58.93 o 
  -3   0   3      976.63      940.90     59.06 o 
  -3   0   3      976.63     1084.97     68.69 o 
   3   0  -3      976.63      952.98     59.36 o 
  -3   0   3      976.63      963.48     58.85 o 
  -3   0   3      976.63     1005.77     59.18 o 
   3   0  -3      976.63     1094.38     68.74 o 
  -2   0   3       36.14       31.04      2.19 o 
   2   0  -3       36.14       27.99      2.38 o 
  -2   0   3       36.14       31.74      2.19 o 
  -2   0   3       36.14       31.13      2.29 o 
  -2   0   3       36.14       31.34      2.37 o 
  -2   0   3       36.14       30.90      2.29 o 
   1   0  -3     4202.34     4674.68    258.97 o 
  -1   0   3     4202.34     4280.19    258.01 o 
  -1   0   3     4202.34     4282.75    259.28 o 
   1   0  -3     4202.34     4272.98    259.87 o 
  -1   0   3     4202.34     4693.30    260.21 o 
  -1   0   3     4202.34     4539.60    258.48 o 
   1   0  -3     4202.34     4522.61    258.93 o 
   1   0  -3     4202.34     4709.09    249.15 o 
  -1   0   3     4202.34     4587.69    259.53 o 
   0   0   3      718.58      774.68     44.58 o 
   0   0  -3      718.58      775.89     44.41 o 
   0   0   3      718.58      716.75     44.38 o 
   0   0  -3      718.58      737.65     44.73 o 
   0   0   3      718.58      749.29     44.73 o 
   0   0  -3      718.58      743.19     44.34 o 
   0   0  -3      718.58      847.59     44.64 o 
   0   0   3      718.58      772.71     44.58 o 
   0   0   3      718.58      797.73     42.80 o 
   0   0   3      718.58      805.01     44.43 o 
  -1   0  -3      845.91      928.23     53.14 o 
   1   0   3      845.91      866.57     53.39 o 
   1   0   3      845.91      879.54     53.15 o 
   1   0   3      845.91      994.67     53.22 o 
   1   0   3      845.91      986.82     53.02 o 
  -1   0  -3      845.91      930.52     53.42 o 
  -1   0  -3      845.91      902.51     52.91 o 
  -1   0  -3      845.91      914.56     52.97 o 
   1   0   3      845.91      898.88     52.97 o 
  -1   0  -3      845.91      909.64     53.11 o 
   2   0   3      492.07      498.54     30.31 o 
   2   0   3      492.07      543.20     30.51 o 
   2   0   3      492.07      510.72     30.20 o 
  -2   0  -3      492.07      512.13     30.27 o 
   2   0   3      492.07      547.02     30.24 o 
  -2   0  -3      492.07      517.84     30.19 o 
  -2   0  -3      492.07      522.39     30.46 o 
  -2   0  -3      492.07      510.02     30.27 o 
   3   0   3       62.87       77.14      5.36 o 
  -3   0  -3       62.87       79.91      5.34 o 
   3   0   3       62.87       83.92      5.49 o 
  -3   0  -3       62.87       85.17      5.40 o 
   3   0   3       62.87       79.45      5.43 o 
  -3   0  -3       62.87       76.75      5.44 o 
  -4   0  -3      111.45       73.93      5.29 o 
   4   0   3      111.45       78.46      5.33 o 
  -4   0  -3      111.45       71.59      5.22 o 
   5   0   3       18.57       22.42      2.85 o 
  -5   0  -3       18.57       23.51      2.67 o 
  -5   0  -3       18.57       19.28      2.58 o 
   5   0   3       18.57       24.99      2.79 o 
  -6   0  -3      225.76      259.27     16.97 o 
  -6   0  -3      225.76      275.05     17.09 o 
   6   0   3      225.76      290.09     17.47 o 
  -7   0  -3        4.38        6.70      2.40 o 
   7   0   3        4.38        5.07      2.91 o 
  -7   0  -3        4.38        7.13      2.36 o 
   7   0   3        4.38        5.41      2.39 o 
   8   0   3        0.18       -2.54      2.75 o 
  -8   0  -3        0.18        0.85      2.30 o 
  -9   0  -3       11.35       17.86      3.87 o 
  -8   1   3        7.93        6.63      2.66 o 
  -8   1   3        7.93        5.80      2.55 o 
  -7   1   3       97.21       86.13      6.49 o 
  -7   1   3       97.21       84.67      6.58 o 
  -6   1   3        0.13        0.15      1.43 o 
  -6   1   3        0.13       -0.93      1.50 o 
  -6   1   3        0.13       -1.50      1.50 o 
  -5   1   3       87.88       87.98      6.26 o 
   5  -1  -3       87.88       73.22      5.79 o 
   5  -1  -3       87.88       76.43      5.57 o 
  -5   1   3       87.88       75.79      5.78 o 
  -5   1   3       87.88       84.19      5.75 o 
  -5   1   3       87.88       75.04      5.60 o 
   5  -1  -3       87.88       88.18      6.46 o 
  -5   1   3       87.88       80.27      5.60 o 
  -4   1   3      373.65      338.51     20.40 o 
  -4   1   3      373.65      340.21     20.51 o 
  -4   1   3      373.65      349.78     20.34 o 
   4  -1  -3      373.65      345.13     23.64 o 
   4  -1  -3      373.65      333.74     20.53 o 
   4  -1  -3      373.65      336.62     20.28 o 
  -4   1   3      373.65      357.28     20.42 o 
  -4   1   3      373.65      353.64     23.60 o 
   3  -1  -3      641.19      475.24     24.47 o 
  -3   1   3      641.19      378.14     24.14 o 
  -3   1   3      641.19      373.64     24.22 o 
  -3   1   3      641.19      435.78     24.36 o 
  -3   1   3      641.19      416.38     24.35 o 
   2  -1  -3     1281.81     1300.12     72.84 o 
   2  -1  -3     1281.81     1226.00     72.36 o 
  -2   1   3     1281.81     1261.73     72.60 o 
  -2   1   3     1281.81     1284.33     72.33 o 
   2  -1  -3     1281.81     1243.10     84.54 o 
  -2   1   3     1281.81     1299.36     72.35 o 
  -2   1   3     1281.81     1210.63     72.59 o 
  -1   1   3       37.41       43.13      2.78 o 
   1  -1  -3       37.41       45.42      2.83 o 
   0   1   3        0.03       -0.21      0.25 o 
   0   1   3        0.03       -0.50      0.51 o 
   0   1   3        0.03       -0.02      0.30 o 
   0   1   3        0.03       -0.11      0.27 o 
   0  -1  -3        0.03        0.14      0.53 o 
   0  -1  -3        0.03       -0.33      0.33 o 
   1   1   3      239.26      237.81     13.72 o 
  -1  -1  -3      239.26      237.78     14.08 o 
  -1  -1  -3      239.26      248.13     14.13 o 
   1   1   3      239.26      247.79     14.17 o 
   1   1   3      239.26      233.90     14.17 o 
  -1  -1  -3      239.26      251.88     14.26 o 
   1   1   3      239.26      241.06     14.13 o 
  -1  -1  -3      239.26      235.29     14.07 o 
   2   1   3      481.20      515.95     31.16 o 
   2   1   3      481.20      564.93     31.06 o 
   2   1   3      481.20      557.85     31.30 o 
  -2  -1  -3      481.20      526.06     30.99 o 
  -2  -1  -3      481.20      520.99     31.08 o 
   2   1   3      481.20      523.56     31.03 o 
  -3  -1  -3      408.65      440.56     26.25 o 
   3   1   3      408.65      452.06     26.33 o 
   3   1   3      408.65      484.20     26.30 o 
   3   1   3      408.65      435.62     26.38 o 
   3   1   3      408.65      451.94     26.27 o 
  -3  -1  -3      408.65      421.05     26.14 o 
   4   1   3      186.06      135.08      9.44 o 
  -4  -1  -3      186.06      152.07      9.40 o 
  -4  -1  -3      186.06      137.50      9.30 o 
   4   1   3      186.06      164.64      9.62 o 
   4   1   3      186.06      155.97      9.50 o 
   4   1   3      186.06      147.32      9.59 o 
  -5  -1  -3       80.93       92.41      6.54 o 
   5   1   3       80.93      102.41      6.87 o 
   5   1   3       80.93       87.70      6.73 o 
   5   1   3       80.93      101.39      6.81 o 
  -5  -1  -3       80.93       87.88      6.47 o 
   5   1   3       80.93       97.95      6.73 o 
   6   1   3       17.28       14.01      3.18 o 
   6   1   3       17.28       16.77      3.22 o 
   6   1   3       17.28       18.42      3.02 o 
  -6  -1  -3       17.28       18.32      2.84 o 
  -6  -1  -3       17.28       21.77      3.00 o 
  -7  -1  -3        1.06        1.13      2.07 o 
  -7  -1  -3        1.06        2.96      2.08 o 
   7   1   3        1.06       -0.77      2.02 o 
   7   1   3        1.06       -0.82      2.33 o 
  -8  -1  -3        4.17        5.94      2.65 o 
   8   1   3        4.17        0.79      3.03 o 
   9   1   3        2.03        3.44      2.97 o 
  -9  -1  -3        2.03        4.02      2.92 o 
  -8   2   3        2.44        1.40      2.35 o 
  -8   2   3        2.44       -0.65      2.21 o 
  -7   2   3        0.29       -1.95      1.95 o 
  -7   2   3        0.29        1.77      2.09 o 
  -6   2   3       11.64       17.16      2.87 o 
  -6   2   3       11.64       18.97      2.64 o 
  -6   2   3       11.64       20.58      2.71 o 
  -5   2   3      201.45      206.96     12.24 o 
  -5   2   3      201.45      200.72     12.10 o 
   5  -2  -3      201.45      202.34     13.96 o 
   5  -2  -3      201.45      187.08     12.13 o 
   5  -2  -3      201.45      180.15     11.80 o 
  -5   2   3      201.45      188.37     12.05 o 
  -5   2   3      201.45      192.61     11.99 o 
   5  -2  -3      201.45      190.71     11.83 o 
   4  -2  -3        4.88        3.75      1.56 o 
  -4   2   3        4.88        4.23      1.27 o 
   4  -2  -3        4.88        6.60      1.17 o 
  -4   2   3        4.88        3.78      1.04 o 
  -4   2   3        4.88        4.56      1.18 o 
  -4   2   3        4.88        4.69      1.32 o 
  -4   2   3        4.88        4.89      1.26 o 
   3  -2  -3       97.13       95.82      6.30 o 
  -3   2   3       97.13       78.22      5.29 o 
  -3   2   3       97.13       70.28      5.22 o 
  -3   2   3       97.13       69.09      5.30 o 
   3  -2  -3       97.13       90.18      5.20 o 
  -3   2   3       97.13       81.77      5.29 o 
  -3   2   3       97.13       97.45      6.28 o 
  -2   2   3      160.30      181.44     10.89 o 
  -2   2   3      160.30      183.98     10.86 o 
  -2   2   3      160.30      186.16     12.86 o 
  -2   2   3      160.30      175.74     10.87 o 
   2  -2  -3      160.30      187.44     12.83 o 
  -2   2   3      160.30      194.10     10.86 o 
   1  -2  -3      165.90      173.39     12.01 o 
   0   2   3      474.31      488.70     28.93 o 
   0   2   3      474.31      533.15     29.07 o 
   0   2   3      474.31      509.60     28.76 o 
   0   2   3      474.31      508.94     28.83 o 
   0   2   3      474.31      456.72     29.05 o 
   0  -2  -3      474.31      491.17     28.96 o 
   0   2   3      474.31      484.62     27.87 o 
   0   2   3      474.31      521.07     29.01 o 
  -1  -2  -3     2689.39     2998.89    167.30 o 
   1   2   3     2689.39     2917.57    161.28 o 
  -1  -2  -3     2689.39     2888.00    167.31 o 
   1   2   3     2689.39     2849.94    168.64 o 
   1   2   3     2689.39     2948.28    168.03 o 
  -1  -2  -3     2689.39     2863.91    167.88 o 
   1   2   3     2689.39     3007.05    167.43 o 
   1   2   3     2689.39     2923.34    167.92 o 
   2   2   3      726.17      757.79     44.14 o 
   2   2   3      726.17      757.53     44.14 o 
   2   2   3      726.17      791.46     43.92 o 
  -2  -2  -3      726.17      747.89     44.01 o 
   2   2   3      726.17      732.46     42.41 o 
   2   2   3      726.17      760.14     43.97 o 
   2   2   3      726.17      787.36     44.26 o 
   2   2   3      726.17      769.20     44.33 o 
  -2  -2  -3      726.17      742.87     43.86 o 
   3   2   3      324.13      365.33     20.19 o 
   3   2   3      324.13      328.03     20.19 o 
  -3  -2  -3      324.13      344.83     20.15 o 
   3   2   3      324.13      328.07     20.29 o 
   3   2   3      324.13      344.42     20.20 o 
   3   2   3      324.13      329.15     20.26 o 
   3   2   3      324.13      332.58     19.48 o 
   3   2   3      324.13      334.00     20.36 o 
   3   2   3      324.13      364.04     20.37 o 
  -3  -2  -3      324.13      334.31     20.07 o 
  -4  -2  -3      150.48      131.11      9.09 o 
   4   2   3      150.48      155.88      9.43 o 
  -4  -2  -3      150.48      137.12      9.09 o 
   4   2   3      150.48      144.45      9.28 o 
   4   2   3      150.48      164.31      9.39 o 
   4   2   3      150.48      144.69      8.96 o 
   4   2   3      150.48      136.32      9.39 o 
  -5  -2  -3       46.39       45.53      3.72 o 
   5   2   3       46.39       42.33      3.80 o 
   5   2   3       46.39       39.05      3.85 o 
  -5  -2  -3       46.39       37.40      3.51 o 
   5   2   3       46.39       43.31      3.96 o 
   6   2   3      553.72      564.37     32.00 o 
  -6  -2  -3      553.72      575.02     33.12 o 
   6   2   3      553.72      554.78     33.68 o 
   6   2   3      553.72      546.01     33.28 o 
  -6  -2  -3      553.72      567.03     33.20 o 
   6   2   3      553.72      530.64     33.39 o 
   7   2   3       27.33       30.25      4.11 o 
   7   2   3       27.33       27.52      4.18 o 
  -7  -2  -3       27.33       35.69      3.89 o 
   7   2   3       27.33       28.56      3.77 o 
  -7  -2  -3       27.33       35.79      3.97 o 
   8   2   3       63.92       71.54      6.88 o 
  -8  -2  -3       63.92       70.25      6.05 o 
   8   2   3       63.92       63.79      5.93 o 
   9   2   3       19.67       20.14      3.99 o 
  -9  -2  -3       19.67       20.94      4.07 o 
  -8   3   3        1.75        0.73      2.28 o 
  -8   3   3        1.75       -1.64      2.23 o 
  -7   3   3        3.26        1.99      2.04 o 
  -7   3   3        3.26        2.52      2.10 o 
  -6   3   3       31.73       37.00      3.72 o 
   6  -3  -3       31.73       44.48      4.54 o 
  -6   3   3       31.73       41.85      3.85 o 
  -6   3   3       31.73       36.56      4.01 o 
  -5   3   3      141.19      169.07     10.69 o 
  -5   3   3      141.19      167.76     10.66 o 
  -4   3   3      159.30      172.64     10.75 o 
   4  -3  -3      159.30      160.11     12.55 o 
  -4   3   3      159.30      178.33     10.85 o 
  -4   3   3      159.30      174.91     10.80 o 
   4  -3  -3      159.30      187.94     10.62 o 
   3  -3  -3      148.97      158.20      8.85 o 
  -3   3   3      148.97      146.83      8.97 o 
   3  -3  -3      148.97      153.46     10.60 o 
  -3   3   3      148.97      130.16      8.95 o 
  -3   3   3      148.97      167.22     10.66 o 
  -3   3   3      148.97      129.38      8.97 o 
  -2   3   3        4.38        6.31      0.92 o 
   2  -3  -3        4.38        4.62      1.08 o 
   2  -3  -3        4.38        3.54      0.58 o 
  -2   3   3        4.38        3.55      1.00 o 
  -2   3   3        4.38        5.44      0.81 o 
  -2   3   3        4.38        4.46      0.83 o 
  -2   3   3        4.38        4.53      0.74 o 
  -2   3   3        4.38        4.41      0.73 o 
  -1   3   3      611.75      539.11     33.35 o 
  -1   3   3      611.75      623.84     33.21 o 
  -1   3   3      611.75      588.82     33.33 o 
  -1   3   3      611.75      570.97     33.48 o 
  -1   3   3      611.75      545.98     33.24 o 
   1  -3  -3      611.75      591.59     39.04 o 
   0   3   3      258.23      220.24     13.65 o 
   0  -3  -3      258.23      249.73     13.61 o 
   0   3   3      258.23      219.98     13.70 o 
   0   3   3      258.23      221.95     13.38 o 
   0  -3  -3      258.23      247.17     13.57 o 
   0   3   3      258.23      247.49     13.60 o 
   0   3   3      258.23      218.83     13.74 o 
   0   3   3      258.23      239.78     13.65 o 
   1   3   3      142.31      147.16      8.58 o 
   1   3   3      142.31      148.25      8.76 o 
   1   3   3      142.31      133.33      8.76 o 
   1   3   3      142.31      142.08      8.70 o 
  -1  -3  -3      142.31      143.86      8.55 o 
   1   3   3      142.31      144.39      8.63 o 
  -1  -3  -3      142.31      142.84      8.56 o 
   1   3   3      142.31      148.63      8.63 o 
   2   3   3       94.87      119.86      7.38 o 
  -2  -3  -3       94.87      115.26      7.17 o 
   2   3   3       94.87      121.80      7.43 o 
  -2  -3  -3       94.87      117.25      7.20 o 
   2   3   3       94.87      119.86      7.26 o 
   2   3   3       94.87      115.94      7.18 o 
   2   3   3       94.87      109.67      7.40 o 
   3   3   3      250.34      261.42     16.23 o 
   3   3   3      250.34      262.64     16.30 o 
   3   3   3      250.34      275.63     16.10 o 
   3   3   3      250.34      287.94     16.10 o 
   3   3   3      250.34      265.07     15.61 o 
  -3  -3  -3      250.34      261.88     15.96 o 
  -3  -3  -3      250.34      258.70     15.99 o 
   3   3   3      250.34      272.97     16.18 o 
  -4  -3  -3      180.96      131.02      8.88 o 
   4   3   3      180.96      112.72      8.92 o 
   4   3   3      180.96      168.88      8.92 o 
   4   3   3      180.96      157.00      9.28 o 
   4   3   3      180.96      157.05      9.35 o 
  -4  -3  -3      180.96      121.83      8.80 o 
   5   3   3      120.63      137.20      9.04 o 
   5   3   3      120.63      140.56      9.14 o 
  -5  -3  -3      120.63      121.87      8.70 o 
   5   3   3      120.63      132.10      9.18 o 
   5   3   3      120.63      138.11      8.67 o 
  -5  -3  -3      120.63      137.21      8.88 o 
   6   3   3      223.88      206.80     13.45 o 
  -6  -3  -3      223.88      216.51     13.30 o 
  -6  -3  -3      223.88      201.31     13.13 o 
   6   3   3      223.88      203.63     13.46 o 
   6   3   3      223.88      204.81     12.77 o 
   6   3   3      223.88      199.28     13.68 o 
  -7  -3  -3        2.96        2.18      2.09 o 
   7   3   3        2.96       -0.12      2.09 o 
   7   3   3        2.96        2.68      2.69 o 
   7   3   3        2.96        3.10      2.38 o 
   8   3   3        5.09        2.02      2.79 o 
   8   3   3        5.09        3.31      2.72 o 
   8   3   3        5.09        1.73      3.13 o 
   8   3   3        5.09        1.27      3.15 o 
  -8  -3  -3        5.09        3.83      2.48 o 
  -9  -3  -3       13.88       13.04      3.49 o 
   9   3   3       13.88       16.86      3.77 o 
  -8   4   3        3.47        1.62      2.40 o 
  -8   4   3        3.47        2.52      2.45 o 
  -7   4   3       17.82       20.34      3.14 o 
  -7   4   3       17.82       19.73      3.13 o 
   6  -4  -3        0.85       -1.86      2.14 o 
  -6   4   3        0.85       -1.40      1.58 o 
  -6   4   3        0.85       -0.38      1.59 o 
  -5   4   3      208.53      210.31     13.02 o 
  -5   4   3      208.53      218.47     13.11 o 
  -5   4   3      208.53      219.51     13.00 o 
   5  -4  -3      208.53      185.19     15.01 o 
  -4   4   3       85.09       84.47      5.79 o 
   4  -4  -3       85.09       85.66      5.57 o 
  -4   4   3       85.09       84.57      5.70 o 
  -4   4   3       85.09       86.04      5.84 o 
   4  -4  -3       85.09       83.28      6.83 o 
  -4   4   3       85.09       88.00      5.84 o 
   3  -4  -3      194.92      181.86     13.22 o 
  -3   4   3      194.92      190.49     13.25 o 
  -3   4   3      194.92      192.17     11.33 o 
   3  -4  -3      194.92      197.32     11.07 o 
  -3   4   3      194.92      161.79     11.16 o 
  -3   4   3      194.92      189.82     11.27 o 
  -2   4   3       21.01       18.55      1.81 o 
  -2   4   3       21.01       27.04      2.04 o 
  -2   4   3       21.01       19.91      1.73 o 
   2  -4  -3       21.01       19.28      1.61 o 
  -2   4   3       21.01       18.21      1.74 o 
  -1   4   3       37.95       37.37      2.59 o 
  -1   4   3       37.95       36.21      2.55 o 
   1  -4  -3       37.95       34.04      3.03 o 
  -1   4   3       37.95       32.40      2.48 o 
  -1   4   3       37.95       34.54      2.43 o 
  -1   4   3       37.95       35.83      2.43 o 
   1  -4  -3       37.95       34.33      2.32 o 
   0   4   3     1262.15     1267.03     71.17 o 
   0   4   3     1262.15     1376.63     73.88 o 
   0  -4  -3     1262.15     1293.14     73.78 o 
   0   4   3     1262.15     1225.45     73.67 o 
   0   4   3     1262.15     1217.72     73.93 o 
   0   4   3     1262.15     1241.35     74.22 o 
   0  -4  -3     1262.15     1357.30     73.57 o 
   1   4   3       14.62       10.92      1.53 o 
   1   4   3       14.62       13.42      1.59 o 
   1   4   3       14.62       18.43      1.53 o 
   1   4   3       14.62       15.58      1.61 o 
  -1  -4  -3       14.62       14.94      1.31 o 
  -1  -4  -3       14.62       14.48      1.35 o 
   1   4   3       14.62       15.80      1.48 o 
   1   4   3       14.62       14.70      1.73 o 
   2   4   3      542.23      592.70     34.30 o 
   2   4   3      542.23      602.10     35.51 o 
   2   4   3      542.23      629.35     35.68 o 
   2   4   3      542.23      582.75     35.78 o 
   2   4   3      542.23      606.81     35.52 o 
  -2  -4  -3      542.23      596.39     35.30 o 
  -2  -4  -3      542.23      610.52     35.44 o 
   2   4   3      542.23      658.01     35.43 o 
   3   4   3       21.75       19.39      2.45 o 
   3   4   3       21.75       15.61      2.22 o 
   3   4   3       21.75       20.80      2.39 o 
   3   4   3       21.75       21.82      2.56 o 
   3   4   3       21.75       20.81      2.20 o 
  -3  -4  -3       21.75       20.84      2.08 o 
  -3  -4  -3       21.75       20.57      2.09 o 
   3   4   3       21.75       19.75      2.39 o 
   4   4   3       63.31       62.17      5.17 o 
   4   4   3       63.31       72.57      5.15 o 
   4   4   3       63.31       69.47      5.33 o 
  -4  -4  -3       63.31       72.16      4.97 o 
  -4  -4  -3       63.31       69.68      4.96 o 
   4   4   3       63.31       71.64      5.04 o 
   4   4   3       63.31       63.65      5.20 o 
   4   4   3       63.31       66.56      5.17 o 
   5   4   3      108.02      124.97      8.61 o 
   5   4   3      108.02      127.83      8.77 o 
   5   4   3      108.02      142.31      8.76 o 
   5   4   3      108.02      149.21      9.06 o 
  -5  -4  -3      108.02      114.87      8.25 o 
   5   4   3      108.02      127.83      8.30 o 
  -5  -4  -3      108.02      102.47      8.13 o 
   6   4   3        7.09        2.98      2.32 o 
   6   4   3        7.09        6.65      2.70 o 
  -6  -4  -3        7.09        4.94      2.11 o 
   6   4   3        7.09       11.04      2.55 o 
   6   4   3        7.09        8.78      2.87 o 
  -6  -4  -3        7.09       10.28      2.35 o 
   6   4   3        7.09        7.94      2.80 o 
   7   4   3       21.94       26.00      3.95 o 
   7   4   3       21.94       28.76      3.80 o 
   7   4   3       21.94       22.30      4.03 o 
  -7  -4  -3       21.94       24.05      3.44 o 
   7   4   3       21.94       22.66      4.22 o 
   8   4   3       13.85        9.44      3.22 o 
  -8  -4  -3       13.85       11.42      3.11 o 
   8   4   3       13.85        9.67      3.41 o 
   8   4   3       13.85       16.32      4.04 o 
   8   4   3       13.85       13.79      4.03 o 
  -8   5   3        7.91        3.80      2.81 o 
  -8   5   3        7.91        4.82      2.82 o 
  -7   5   3        3.41        5.27      2.32 o 
  -7   5   3        3.41        4.90      2.27 o 
   6  -5  -3        0.27       -0.11      2.19 o 
  -6   5   3        0.27        0.75      1.79 o 
  -6   5   3        0.27        0.21      1.70 o 
  -5   5   3       47.00       52.12      4.53 o 
  -5   5   3       47.00       52.09      4.57 o 
  -5   5   3       47.00       64.03      4.59 o 
   5  -5  -3       47.00       54.31      5.32 o 
   4  -5  -3      530.67      486.97     33.52 o 
  -4   5   3      530.67      465.42     28.66 o 
  -4   5   3      530.67      530.40     28.54 o 
  -4   5   3      530.67      472.45     28.61 o 
  -4   5   3      530.67      465.29     28.54 o 
   4  -5  -3      530.67      474.69     28.29 o 
  -4   5   3      530.67      497.78     28.66 o 
   3  -5  -3      132.97      152.86      8.85 o 
  -3   5   3      132.97      149.25      9.12 o 
  -3   5   3      132.97      153.03      9.05 o 
  -3   5   3      132.97      117.75      8.85 o 
   3  -5  -3      132.97      152.66     10.74 o 
  -3   5   3      132.97      145.28      9.15 o 
  -3   5   3      132.97      146.52      9.04 o 
   2  -5  -3       50.19       45.32      4.00 o 
  -2   5   3       50.19       39.96      3.38 o 
  -2   5   3       50.19       46.81      3.45 o 
  -2   5   3       50.19       44.88      3.30 o 
  -2   5   3       50.19       48.25      3.34 o 
  -2   5   3       50.19       50.68      4.08 o 
   2  -5  -3       50.19       46.11      3.13 o 
  -1   5   3      964.68     1145.91     60.34 o 
  -1   5   3      964.68      980.17     60.54 o 
  -1   5   3      964.68     1000.31     60.37 o 
   1  -5  -3      964.68     1082.01     70.45 o 
  -1   5   3      964.68      989.68     60.15 o 
   1  -5  -3      964.68     1067.27     59.98 o 
   0   5   3      791.22      899.98     48.83 o 
   0  -5  -3      791.22      865.49     57.00 o 
   0   5   3      791.22      796.88     48.89 o 
   0   5   3      791.22      799.40     47.12 o 
   0  -5  -3      791.22      888.76     48.59 o 
   0  -5  -3      791.22      827.99     48.69 o 
   0   5   3      791.22      911.98     48.64 o 
   0   5   3      791.22      797.89     48.73 o 
   0   5   3      791.22      803.63     49.08 o 
  -1  -5  -3        0.23        2.55      0.72 o 
   1   5   3        0.23        0.34      0.90 o 
   1   5   3        0.23        1.36      1.00 o 
  -1  -5  -3        0.23        1.49      0.67 o 
   1   5   3        0.23        0.56      0.90 o 
   1   5   3        0.23        0.26      0.76 o 
   1   5   3        0.23        0.69      0.97 o 
   1   5   3        0.23        1.35      0.74 o 
   2   5   3      127.52      139.61      8.66 o 
   2   5   3      127.52      131.45      8.91 o 
   2   5   3      127.52      159.44      8.78 o 
  -2  -5  -3      127.52      137.07      8.60 o 
   2   5   3      127.52      134.64      8.86 o 
  -2  -5  -3      127.52      133.04      8.54 o 
   2   5   3      127.52      142.74      8.91 o 
   3   5   3       64.29       62.54      4.80 o 
  -3  -5  -3       64.29       66.48      4.61 o 
   3   5   3       64.29       73.15      5.08 o 
  -3  -5  -3       64.29       68.77      4.69 o 
   3   5   3       64.29       70.00      4.86 o 
   3   5   3       64.29       60.09      5.01 o 
   3   5   3       64.29       65.96      5.15 o 
   4   5   3      247.68      253.46     14.94 o 
   4   5   3      247.68      230.54     15.62 o 
   4   5   3      247.68      236.33     15.54 o 
   4   5   3      247.68      267.58     15.45 o 
  -4  -5  -3      247.68      259.08     15.26 o 
   4   5   3      247.68      237.93     15.52 o 
  -4  -5  -3      247.68      261.46     15.32 o 
   5   5   3      121.75      121.80      7.94 o 
   5   5   3      121.75      122.64      8.57 o 
  -5  -5  -3      121.75      114.77      7.94 o 
   5   5   3      121.75      116.88      8.38 o 
  -5  -5  -3      121.75      109.34      7.87 o 
   5   5   3      121.75      117.51      8.38 o 
   6   5   3      127.79      132.00      9.59 o 
   6   5   3      127.79      132.92      9.69 o 
  -6  -5  -3      127.79      134.82      9.08 o 
   6   5   3      127.79      132.06      9.08 o 
  -7  -5  -3        9.37       10.14      2.62 o 
   7   5   3        9.37        8.56      2.85 o 
   7   5   3        9.37       10.04      3.37 o 
   7   5   3        9.37        9.56      3.44 o 
   8   5   3        6.76       11.70      4.15 o 
  -8  -5  -3        6.76        8.98      2.92 o 
   8   5   3        6.76        4.88      3.04 o 
  -7   6   3       27.72       29.61      3.76 o 
   7  -6  -3       27.72       21.54      4.46 o 
  -7   6   3       27.72       17.89      3.40 o 
  -6   6   3        4.59        3.37      1.96 o 
   6  -6  -3        4.59        6.00      2.71 o 
  -6   6   3        4.59        8.53      2.18 o 
  -5   6   3      161.88      153.91     10.05 o 
  -5   6   3      161.88      156.35      9.93 o 
   5  -6  -3      161.88      147.20     11.79 o 
  -5   6   3      161.88      164.07     10.20 o 
  -5   6   3      161.88      146.41     10.00 o 
  -4   6   3      419.50      430.68     25.36 o 
   4  -6  -3      419.50      412.11     29.67 o 
  -4   6   3      419.50      420.83     25.32 o 
  -4   6   3      419.50      406.82     25.28 o 
  -4   6   3      419.50      416.10     25.41 o 
  -4   6   3      419.50      464.32     25.29 o 
   3  -6  -3       46.77       46.49      3.25 o 
   3  -6  -3       46.77       37.05      4.05 o 
   2  -6  -3      138.12      155.87      9.43 o 
  -2   6   3      138.12      172.78      9.65 o 
   2  -6  -3      138.12      156.15     11.41 o 
  -2   6   3      138.12      147.24      9.71 o 
  -2   6   3      138.12      166.88      9.68 o 
  -2   6   3      138.12      145.23      9.72 o 
  -2   6   3      138.12      147.19      9.69 o 
  -1   6   3      125.97       94.01      6.60 o 
   1  -6  -3      125.97      104.53      7.75 o 
  -1   6   3      125.97       98.13      6.64 o 
  -1   6   3      125.97      112.31      6.54 o 
  -1   6   3      125.97      106.18      6.56 o 
   1  -6  -3      125.97      105.68      6.39 o 
  -1   6   3      125.97       96.26      6.66 o 
   0   6   3      259.44      244.87     15.64 o 
   0   6   3      259.44      248.46     15.28 o 
   0  -6  -3      259.44      271.76     15.43 o 
   0   6   3      259.44      251.14     15.74 o 
   0   6   3      259.44      242.35     15.70 o 
   0  -6  -3      259.44      257.21     15.44 o 
   0   6   3      259.44      280.05     15.51 o 
   0  -6  -3      259.44      267.96     18.23 o 
   0   6   3      259.44      282.17     15.61 o 
  -1  -6  -3     1031.57      976.17     55.24 o 
   1   6   3     1031.57      903.07     55.68 o 
   1   6   3     1031.57     1055.89     55.19 o 
  -1  -6  -3     1031.57      949.02     64.46 o 
   1   6   3     1031.57      907.90     55.47 o 
   1   6   3     1031.57      987.62     55.34 o 
   1   6   3     1031.57      935.02     53.42 o 
   1   6   3     1031.57      905.12     55.28 o 
  -1  -6  -3     1031.57      969.05     55.05 o 
   2   6   3      160.00      160.68     10.23 o 
  -2  -6  -3      160.00      161.68      9.89 o 
   2   6   3      160.00      143.05     10.18 o 
   2   6   3      160.00      155.72     10.20 o 
   2   6   3      160.00      157.83      9.87 o 
  -2  -6  -3      160.00      163.90      9.87 o 
   2   6   3      160.00      180.94     10.10 o 
   3   6   3       56.64       58.17      4.88 o 
  -3  -6  -3       56.64       63.96      4.47 o 
   3   6   3       56.64       65.30      5.01 o 
   3   6   3       56.64       70.48      4.73 o 
  -3  -6  -3       56.64       58.27      4.34 o 
   3   6   3       56.64       59.44      4.71 o 
   3   6   3       56.64       56.70      4.79 o 
   4   6   3      161.03      206.34     12.51 o 
   4   6   3      161.03      169.92     12.08 o 
   4   6   3      161.03      205.68     12.51 o 
   5   6   3       33.46       43.93      4.45 o 
  -5  -6  -3       33.46       36.62      3.70 o 
   5   6   3       33.46       54.57      4.60 o 
   5   6   3       33.46       39.84      4.53 o 
  -5  -6  -3       33.46       34.52      3.60 o 
   5   6   3       33.46       41.92      4.10 o 
   6   6   3      152.64      165.76     11.53 o 
   6   6   3      152.64      172.79     11.76 o 
   6   6   3      152.64      173.79     10.97 o 
  -6  -6  -3      152.64      153.75     10.95 o 
   7   6   3       10.33       12.58      3.55 o 
  -7  -6  -3       10.33       11.30      2.78 o 
   7   6   3       10.33        9.94      3.51 o 
   7   6   3       10.33        9.60      3.00 o 
  -8  -6  -3        1.15        2.22      2.54 o 
   8   6   3        1.15        1.73      2.98 o 
   8   6   3        1.15       -0.57      3.37 o 
   7  -7  -3       54.25       55.23      6.34 o 
  -7   7   3       54.25       56.16      5.36 o 
  -7   7   3       54.25       47.19      5.23 o 
  -6   7   3        0.09        1.79      1.99 o 
   6  -7  -3        0.09       -0.96      2.33 o 
  -6   7   3        0.09        2.58      1.97 o 
   5  -7  -3       80.58       80.27      7.25 o 
  -5   7   3       80.58       85.00      6.01 o 
  -5   7   3       80.58       81.00      6.30 o 
  -5   7   3       80.58       77.97      6.15 o 
  -4   7   3       31.60       30.66      3.44 o 
  -4   7   3       31.60       32.69      3.42 o 
   4  -7  -3       31.60       35.30      4.32 o 
  -4   7   3       31.60       29.28      3.16 o 
  -4   7   3       31.60       33.71      3.56 o 
   3  -7  -3      230.68      195.31     12.19 o 
  -3   7   3      230.68      190.56     12.55 o 
  -3   7   3      230.68      225.87     12.52 o 
  -3   7   3      230.68      196.65     12.66 o 
   3  -7  -3      230.68      191.04     14.65 o 
  -3   7   3      230.68      197.32     12.51 o 
  -3   7   3      230.68      209.03     12.54 o 
   2  -7  -3      189.67      229.49     15.21 o 
  -2   7   3      189.67      202.66     12.99 o 
  -2   7   3      189.67      239.39     12.89 o 
  -2   7   3      189.67      207.13     12.87 o 
  -2   7   3      189.67      186.09     12.90 o 
  -2   7   3      189.67      194.48     12.96 o 
  -1   7   3       10.15       16.01      1.80 o 
  -1   7   3       10.15       12.62      1.98 o 
  -1   7   3       10.15       12.57      2.02 o 
  -1   7   3       10.15       16.67      2.02 o 
  -1   7   3       10.15       15.92      1.88 o 
   1  -7  -3       10.15       13.98      2.19 o 
   1  -7  -3       10.15       12.22      1.61 o 
   0   7   3      446.59      401.82     25.51 o 
   0  -7  -3      446.59      445.90     25.29 o 
   0   7   3      446.59      396.97     25.60 o 
   0  -7  -3      446.59      437.69     29.73 o 
   0   7   3      446.59      458.93     25.50 o 
   0   7   3      446.59      468.73     25.38 o 
   0   7   3      446.59      407.23     25.70 o 
   1   7   3       23.53       17.44      2.35 o 
   1   7   3       23.53       21.19      2.13 o 
   1   7   3       23.53       22.00      2.21 o 
  -1  -7  -3       23.53       18.31      1.95 o 
   1   7   3       23.53       18.30      2.36 o 
   1   7   3       23.53       18.93      2.44 o 
  -1  -7  -3       23.53       19.78      2.05 o 
  -1  -7  -3       23.53       20.93      2.49 o 
   1   7   3       23.53       17.32      2.41 o 
  -2  -7  -3      338.01      304.92     18.06 o 
   2   7   3      338.01      292.87     18.53 o 
   2   7   3      338.01      307.19     17.84 o 
   2   7   3      338.01      315.86     18.51 o 
   2   7   3      338.01      310.31     18.52 o 
  -2  -7  -3      338.01      310.95     18.12 o 
   2   7   3      338.01      280.15     18.19 o 
  -3  -7  -3        0.39        1.83      1.05 o 
   3   7   3        0.39        3.70      1.74 o 
   3   7   3        0.39        2.57      1.66 o 
   3   7   3        0.39        0.66      1.50 o 
   3   7   3        0.39        4.35      1.88 o 
  -3  -7  -3        0.39        2.40      1.12 o 
   4   7   3       40.42       38.04      4.16 o 
  -4  -7  -3       40.42       36.14      3.32 o 
   4   7   3       40.42       39.29      4.20 o 
   4   7   3       40.42       38.62      4.14 o 
  -4  -7  -3       40.42       42.25      3.57 o 
   4   7   3       40.42       38.54      3.87 o 
   5   7   3      105.99      103.52      7.75 o 
   5   7   3      105.99      101.14      7.34 o 
   5   7   3      105.99      103.32      7.97 o 
   5   7   3      105.99      112.06      8.02 o 
  -5  -7  -3      105.99       91.40      7.04 o 
   6   7   3       56.99       73.91      6.37 o 
  -6  -7  -3       56.99       52.67      5.03 o 
   6   7   3       56.99       63.52      5.90 o 
   6   7   3       56.99       63.45      5.48 o 
   7   7   3        2.48        1.63      2.71 o 
  -7  -7  -3        2.48        3.21      2.32 o 
   7   7   3        2.48        1.10      3.04 o 
   7   7   3        2.48        6.10      3.34 o 
  -8  -7  -3        1.27        1.59      2.48 o 
   8   7   3        1.27        0.01      3.42 o 
   8   7   3        1.27        0.54      2.99 o 
  -7   8   3        5.09        2.43      2.58 o 
  -7   8   3        5.09        4.16      2.77 o 
   7  -8  -3        5.09        1.76      3.35 o 
   6  -8  -3        1.68        1.10      2.68 o 
  -6   8   3        1.68        0.60      1.71 o 
  -6   8   3        1.68        5.08      2.46 o 
  -6   8   3        1.68       -0.07      2.10 o 
  -5   8   3       12.12        9.13      2.24 o 
  -5   8   3       12.12       10.72      2.62 o 
  -5   8   3       12.12       13.90      2.83 o 
   5  -8  -3       12.12       15.36      3.38 o 
  -4   8   3       91.36       93.64      6.82 o 
  -4   8   3       91.36       87.76      6.48 o 
   4  -8  -3       91.36       88.38      7.78 o 
  -4   8   3       91.36       90.54      6.72 o 
   3  -8  -3      219.90      200.35     14.77 o 
  -3   8   3      219.90      209.13     12.83 o 
  -3   8   3      219.90      191.88     12.55 o 
  -3   8   3      219.90      202.78     12.71 o 
  -3   8   3      219.90      190.87     12.51 o 
  -2   8   3      229.49      203.01     13.35 o 
  -2   8   3      229.49      194.92     13.31 o 
  -2   8   3      229.49      194.39     13.25 o 
   2  -8  -3      229.49      218.64     15.55 o 
   2  -8  -3      229.49      220.75     12.92 o 
  -2   8   3      229.49      236.08     13.18 o 
  -2   8   3      229.49      219.60     13.22 o 
   1  -8  -3        2.18        1.45      1.10 o 
  -1   8   3        2.18        0.92      1.40 o 
  -1   8   3        2.18        2.09      1.55 o 
  -1   8   3        2.18        2.61      1.32 o 
  -1   8   3        2.18        3.04      1.52 o 
   1  -8  -3        2.18        1.63      1.57 o 
  -1   8   3        2.18        3.40      1.30 o 
   0   8   3      528.94      539.48     29.42 o 
   0   8   3      528.94      471.42     29.54 o 
   0  -8  -3      528.94      516.57     29.26 o 
   0   8   3      528.94      462.86     29.63 o 
   0  -8  -3      528.94      503.62     34.32 o 
   0   8   3      528.94      468.54     29.75 o 
   0   8   3      528.94      527.30     29.51 o 
   1   8   3      124.51      113.86      8.11 o 
   1   8   3      124.51      113.84      8.06 o 
   1   8   3      124.51      115.22      8.10 o 
  -1  -8  -3      124.51      121.27      7.67 o 
   1   8   3      124.51      115.08      7.84 o 
  -1  -8  -3      124.51      120.55      8.96 o 
  -1  -8  -3      124.51      128.79      7.67 o 
  -2  -8  -3      158.43      156.89      9.58 o 
   2   8   3      158.43      146.09     10.06 o 
   2   8   3      158.43      165.11      9.82 o 
  -2  -8  -3      158.43      153.92      9.51 o 
   2   8   3      158.43      140.76      9.56 o 
  -2  -8  -3      158.43      143.61     10.97 o 
   2   8   3      158.43      146.79      9.98 o 
   2   8   3      158.43      151.67     10.01 o 
   3   8   3        0.04       -1.76      1.76 o 
   3   8   3        0.04        0.43      1.74 o 
   3   8   3        0.04       -1.10      1.65 o 
  -3  -8  -3        0.04       -1.04      1.04 o 
   3   8   3        0.04        1.16      1.86 o 
  -3  -8  -3        0.04       -0.93      0.93 o 
   4   8   3      113.85      122.93      8.60 o 
   4   8   3      113.85      115.49      8.09 o 
  -4  -8  -3      113.85      106.32      7.84 o 
   4   8   3      113.85      126.60      8.72 o 
   4   8   3      113.85      119.62      8.59 o 
   5   8   3       86.49       91.52      7.06 o 
   5   8   3       86.49       92.19      7.54 o 
   5   8   3       86.49       96.09      7.58 o 
  -5  -8  -3       86.49       92.39      6.82 o 
   5   8   3       86.49       97.65      7.74 o 
  -6  -8  -3        8.56        8.26      2.41 o 
   6   8   3        8.56       10.70      3.46 o 
   6   8   3        8.56        8.27      2.78 o 
   6   8   3        8.56       14.14      3.66 o 
   7   8   3      191.03      191.72     14.39 o 
  -7  -8  -3      191.03      206.27     13.47 o 
   7   8   3      191.03      217.65     14.28 o 
   7   8   3      191.03      189.76     13.24 o 
  -6   9   3        3.20        1.54      2.39 o 
   6  -9  -3        3.20        0.95      3.04 o 
  -6   9   3        3.20        1.23      2.06 o 
  -6   9   3        3.20        3.52      2.55 o 
  -5   9   3        5.41        7.15      2.50 o 
  -5   9   3        5.41        7.32      2.15 o 
   5  -9  -3        5.41        0.15      2.45 o 
  -5   9   3        5.41        7.90      2.58 o 
  -4   9   3      118.28      112.31      8.10 o 
   4  -9  -3      118.28      104.71      9.21 o 
  -4   9   3      118.28      110.36      8.02 o 
  -4   9   3      118.28      112.13      7.82 o 
  -3   9   3       70.92       56.70      4.77 o 
  -3   9   3       70.92       61.61      5.18 o 
   3  -9  -3       70.92       61.47      5.76 o 
  -3   9   3       70.92       51.76      4.91 o 
   2  -9  -3        0.60        3.95      2.12 o 
  -2   9   3        0.60        1.46      1.98 o 
  -2   9   3        0.60       -0.87      1.36 o 
  -2   9   3        0.60        3.30      2.09 o 
  -2   9   3        0.60        0.04      1.70 o 
  -1   9   3        8.55        7.91      2.16 o 
  -1   9   3        8.55        8.04      2.23 o 
   1  -9  -3        8.55        9.72      1.69 o 
   1  -9  -3        8.55        7.05      2.20 o 
  -1   9   3        8.55       10.81      1.93 o 
  -1   9   3        8.55        8.67      2.02 o 
   0   9   3        2.10        1.76      1.36 o 
   0   9   3        2.10       -0.44      1.63 o 
   0   9   3        2.10        4.70      1.99 o 
   0  -9  -3        2.10        2.54      1.58 o 
   0  -9  -3        2.10        3.86      1.30 o 
   0   9   3        2.10        1.57      1.79 o 
   1   9   3        4.30        6.09      2.16 o 
   1   9   3        4.30        5.48      2.17 o 
  -1  -9  -3        4.30        2.55      1.26 o 
   1   9   3        4.30        3.24      1.94 o 
   1   9   3        4.30        0.70      0.81 o 
  -1  -9  -3        4.30        3.27      1.69 o 
   2   9   3      398.25      374.02     22.88 o 
  -2  -9  -3      398.25      381.61     22.27 o 
   2   9   3      398.25      355.55     21.88 o 
   2   9   3      398.25      355.16     22.89 o 
   2   9   3      398.25      365.38     22.76 o 
  -2  -9  -3      398.25      394.85     25.94 o 
  -3  -9  -3      228.30      233.14     13.77 o 
  -3  -9  -3      228.30      218.40     15.67 o 
   3   9   3      228.30      225.04     14.33 o 
   3   9   3      228.30      206.94     13.62 o 
   3   9   3      228.30      215.87     14.38 o 
   3   9   3      228.30      213.10     14.23 o 
  -4  -9  -3      228.29      208.02     13.18 o 
   4   9   3      228.29      207.91     13.89 o 
   4   9   3      228.29      206.16     13.97 o 
   4   9   3      228.29      209.82     13.88 o 
   4   9   3      228.29      200.17     13.14 o 
  -4  -9  -3      228.29      215.14     15.02 o 
  -5  -9  -3       16.43       15.02      2.65 o 
   5   9   3       16.43       16.36      3.64 o 
   5   9   3       16.43       15.12      3.83 o 
   5   9   3       16.43       14.48      3.12 o 
   6   9   3       29.54       22.31      4.46 o 
   6   9   3       29.54       33.33      4.17 o 
  -6  -9  -3       29.54       27.58      3.83 o 
   6   9   3       29.54       35.31      4.95 o 
   7   9   3       43.59       46.23      6.34 o 
   7   9   3       43.59       52.91      6.46 o 
   7   9   3       43.59       43.07      5.41 o 
  -7  -9  -3       43.59       51.47      5.16 o 
   5 -10  -3        6.09        0.73      2.68 o 
  -5  10   3        6.09        7.35      2.83 o 
  -5  10   3        6.09        7.41      2.31 o 
  -5  10   3        6.09        7.56      2.86 o 
   4 -10  -3        3.75        2.34      2.45 o 
  -4  10   3        3.75        4.39      2.46 o 
  -4  10   3        3.75        5.37      2.58 o 
  -4  10   3        3.75        5.41      2.16 o 
  -3  10   3       22.33        6.86      2.54 o 
   3 -10  -3       22.33       12.33      2.95 o 
  -3  10   3       22.33        5.30      2.42 o 
  -3  10   3       22.33        4.20      2.12 o 
  -2  10   3      145.30      125.51      8.91 o 
  -2  10   3      145.30      117.61      8.76 o 
  -2  10   3      145.30      127.64      8.95 o 
   2 -10  -3      145.30      132.04     10.13 o 
  -1  10   3      182.05      160.17     10.97 o 
   1 -10  -3      182.05      171.06     12.48 o 
  -1  10   3      182.05      155.86     10.96 o 
  -1  10   3      182.05      162.59     10.89 o 
   0  10   3      233.41      195.21     13.26 o 
   0 -10  -3      233.41      214.38     15.02 o 
   0  10   3      233.41      200.79     13.25 o 
   0  10   3      233.41      192.67     13.24 o 
   0 -10  -3      233.41      210.50     12.69 o 
  -1 -10  -3       15.25       16.52      2.29 o 
  -1 -10  -3       15.25       16.98      2.75 o 
   1  10   3       15.25       19.49      3.11 o 
   1  10   3       15.25       15.61      2.95 o 
   1  10   3       15.25       21.21      3.26 o 
   2  10   3        0.50       -0.99      2.04 o 
   2  10   3        0.50        0.30      2.21 o 
  -2 -10  -3        0.50        1.30      1.29 o 
   2  10   3        0.50        2.84      2.44 o 
  -2 -10  -3        0.50        0.35      1.53 o 
   3  10   3      243.86      212.98     14.34 o 
   3  10   3      243.86      211.65     14.24 o 
  -3 -10  -3      243.86      222.23     13.64 o 
   3  10   3      243.86      203.35     13.58 o 
   3  10   3      243.86      210.50     14.39 o 
  -3 -10  -3      243.86      229.37     15.63 o 
   4  10   3        3.99        2.70      2.85 o 
   4  10   3        3.99        2.15      2.57 o 
  -4 -10  -3        3.99        4.57      1.98 o 
   4  10   3        3.99        5.43      2.48 o 
  -4 -10  -3        3.99        6.18      1.87 o 
   4  10   3        3.99        4.18      2.75 o 
   5  10   3       28.48       29.22      4.65 o 
   5  10   3       28.48       28.74      4.04 o 
   5  10   3       28.48       24.33      4.52 o 
  -5 -10  -3       28.48       28.93      3.34 o 
  -5 -10  -3       28.48       31.69      3.77 o 
   6  10   3        3.71        7.79      3.60 o 
   6  10   3        3.71        3.93      2.78 o 
   6  10   3        3.71       10.59      4.10 o 
  -5  11   3        9.83       12.40      3.57 o 
  -5  11   3        9.83        9.91      2.65 o 
  -5  11   3        9.83       15.47      3.54 o 
  -4  11   3        6.41       12.57      2.80 o 
  -4  11   3        6.41        9.04      3.06 o 
   4 -11  -3        6.41        6.04      3.17 o 
  -4  11   3        6.41        3.07      2.78 o 
   3 -11  -3       51.06       55.20      5.94 o 
  -3  11   3       51.06       52.41      5.44 o 
  -3  11   3       51.06       57.57      5.44 o 
  -3  11   3       51.06       55.73      5.21 o 
  -2  11   3       16.25       12.98      2.94 o 
  -2  11   3       16.25        9.05      2.74 o 
   2 -11  -3       16.25       14.28      3.18 o 
  -2  11   3       16.25       12.46      2.97 o 
  -1  11   3       15.59        8.91      2.76 o 
   1 -11  -3       15.59       13.34      2.89 o 
  -1  11   3       15.59       13.57      3.03 o 
  -1  11   3       15.59        6.26      2.45 o 
   0  11   3        0.03        1.49      2.29 o 
   0 -11  -3        0.03       -0.24      1.81 o 
   0  11   3        0.03       -0.49      2.04 o 
   0  11   3        0.03       -0.53      2.01 o 
   1  11   3        0.91        1.59      2.33 o 
  -1 -11  -3        0.91        2.47      1.87 o 
   1  11   3        0.91        1.17      2.32 o 
   1  11   3        0.91        3.01      2.44 o 
  -2 -11  -3        2.84        3.31      1.93 o 
   2  11   3        2.84        5.80      2.63 o 
   2  11   3        2.84        5.15      2.70 o 
   2  11   3        2.84        4.03      2.69 o 
   3  11   3        0.33        2.10      2.58 o 
  -3 -11  -3        0.33        0.94      1.55 o 
   3  11   3        0.33       -0.67      2.45 o 
   3  11   3        0.33        0.71      2.60 o 
   4  11   3       15.71       19.29      3.83 o 
   4  11   3       15.71       18.05      3.67 o 
  -4 -11  -3       15.71        5.12      1.92 o 
   4  11   3       15.71        8.69      3.03 o 
   5  11   3       11.62       18.24      4.23 o 
   5  11   3       11.62       22.97      4.62 o 
   5  11   3       11.62       11.67      3.26 o 
   6  11   3       29.13       29.62      5.28 o 
   6  11   3       29.13       22.25      4.23 o 
   6  11   3       29.13       38.55      5.50 o 
  -4  12   3        3.56        3.15      2.52 o 
  -4  12   3        3.56        2.83      2.96 o 
  -4  12   3        3.56        6.25      3.21 o 
  -3  12   3       40.39       35.19      4.90 o 
  -3  12   3       40.39       42.14      4.89 o 
  -3  12   3       40.39       31.73      4.40 o 
   3 -12  -3       40.39       33.75      5.21 o 
  -2  12   3        3.59        3.10      2.57 o 
  -2  12   3        3.59        5.27      2.87 o 
   2 -12  -3        3.59        5.79      2.75 o 
  -2  12   3        3.59        4.76      2.82 o 
  -1  12   3        0.04       -1.91      1.91 o 
  -1  12   3        0.04        0.71      2.38 o 
  -1  12   3        0.04        1.91      2.43 o 
   1 -12  -3        0.04        2.87      2.18 o 
   0 -12  -3        0.14       -0.02      2.18 o 
   0  12   3        0.14       -1.17      2.49 o 
   0  12   3        0.14       -1.69      2.11 o 
   0  12   3        0.14       -0.01      2.42 o 
  -1 -12  -3       43.60       49.48      5.01 o 
   1  12   3       43.60       50.16      5.42 o 
   1  12   3       43.60       51.61      5.47 o 
   1  12   3       43.60       41.87      5.22 o 
   2  12   3       37.52       40.88      5.19 o 
   2  12   3       37.52       49.11      5.35 o 
  -2 -12  -3       37.52       45.76      4.64 o 
   2  12   3       37.52       38.54      5.01 o 
  -3 -12  -3       10.10       15.98      2.71 o 
   3  12   3       10.10        2.67      3.20 o 
   3  12   3       10.10        9.13      3.34 o 
   4  12   3       20.08       25.07      4.74 o 
   4  12   3       20.08       24.40      4.66 o 
   5  12   3       17.83       25.11      5.04 o 
   5  12   3       17.83       19.43      4.07 o 
   5  12   3       17.83       27.91      5.15 o 
  -2  13   3        0.04       -1.04      2.37 o 
  -2  13   3        0.04        4.47      3.06 o 
   2 -13  -3        0.04       -0.94      2.66 o 
  -2  13   3        0.04       -0.58      2.87 o 
   1 -13  -3       34.51       41.16      5.36 o 
  -1  13   3       34.51       32.17      4.86 o 
  -1  13   3       34.51       37.16      4.73 o 
  -1  13   3       34.51       37.64      4.97 o 
   0  13   3        1.60       -0.53      2.41 o 
   0  13   3        1.60       -1.28      2.78 o 
   0 -13  -3        1.60       -0.93      2.01 o 
   0  13   3        1.60        3.52      2.98 o 
   1  13   3        6.18        7.02      3.14 o 
  -1 -13  -3        6.18        7.61      2.88 o 
   1  13   3        6.18        9.62      3.29 o 
   1  13   3        6.18        5.38      3.17 o 
   2  13   3       44.35       40.57      5.62 o 
   2  13   3       44.35       54.69      5.93 o 
  -2 -13  -3       44.35       46.47      5.07 o 
   3  13   3       17.36       20.92      4.50 o 
   3  13   3       17.36       23.53      4.54 o 
   0 -14  -3        1.95       -0.63      2.62 o 
   0  14   3        1.31        2.15      3.21 o 
   0  14   3        1.31       -1.98      2.73 o 
   1  14   3       16.64       16.47      4.33 o 
  -1 -14  -3       16.64       21.29      3.79 o 
   1  14   3       16.64       15.33      4.16 o 
   0  12  -4        0.19       -0.28      3.25 o 
   0 -12   4        0.19       -0.88      2.34 o 
  -3 -11   4        3.59       -0.07      2.07 o 
   2  11  -4        9.28       13.20      4.20 o 
  -2 -11   4        9.28        8.89      2.71 o 
  -1 -11   4       40.59       37.78      4.47 o 
   1  11  -4       40.59       41.34      5.73 o 
   0  11  -4       24.01       25.07      4.37 o 
   0  11  -4       24.01       19.68      4.28 o 
   0 -11   4       24.01       18.06      3.21 o 
  -1  11  -4        3.74        4.60      3.19 o 
   1 -11   4        3.74        2.86      2.19 o 
  -1  11  -4        3.74        5.56      3.04 o 
  -2  11  -4        7.00        4.56      3.22 o 
   2 -11   4        7.00        5.22      2.75 o 
  -2  11  -4        7.00        5.09      3.27 o 
  -3  11  -4        9.49        9.13      3.89 o 
  -3  11  -4        9.49        1.87      2.88 o 
  -4 -10   4        7.52        4.97      2.46 o 
  -3 -10   4        1.70        1.56      2.03 o 
  -2 -10   4       12.13       14.55      2.78 o 
   2  10  -4       12.13       12.45      3.91 o 
   1  10  -4       14.62       14.92      3.69 o 
  -1 -10   4       14.62       12.14      2.67 o 
   1  10  -4       14.62       16.27      3.90 o 
   0 -10   4        2.89        2.04      1.84 o 
   0  10  -4        2.89        8.46      3.13 o 
   0  10  -4        2.89        5.63      2.87 o 
   1 -10   4       24.02       29.68      4.05 o 
  -1  10  -4       24.02       39.08      4.89 o 
  -1  10  -4       24.02       43.48      4.99 o 
  -2  10  -4        8.42       -1.17      2.53 o 
  -2  10  -4        8.42        9.03      3.12 o 
   2 -10   4        8.42        1.66      2.08 o 
  -3  10  -4        5.53        7.89      3.46 o 
  -3  10  -4        5.53        6.13      3.10 o 
   3 -10   4        5.53        9.07      2.81 o 
  -4  10  -4       18.77       13.14      3.98 o 
  -4  10  -4       18.77       14.95      3.99 o 
  -5  -9   4       19.22       17.27      3.23 o 
  -4  -9   4        9.51        8.96      2.45 o 
   3   9  -4       14.45       10.35      3.43 o 
  -3  -9   4       14.45        9.46      2.62 o 
  -3  -9   4       14.45       10.14      2.42 o 
  -2  -9   4       33.00       25.44      3.37 o 
  -2  -9   4       33.00       30.97      3.49 o 
   2   9  -4       33.00       26.46      4.30 o 
   2   9  -4       33.00       28.52      4.17 o 
  -1  -9   4        0.33        3.54      1.90 o 
  -1  -9   4        0.33        1.58      1.66 o 
   1   9  -4        0.33        2.45      2.46 o 
   1   9  -4        0.33        2.16      2.55 o 
   0   9  -4      333.91      269.23     18.40 o 
   0   9  -4      333.91      281.43     18.22 o 
   0  -9   4      333.91      306.00     17.96 o 
  -1   9  -4       25.43       28.89      4.26 o 
  -1   9  -4       25.43       37.01      4.41 o 
  -2   9  -4       48.38       57.23      5.68 o 
  -2   9  -4       48.38       60.13      5.61 o 
   3  -9   4       56.63       46.87      4.63 o 
  -3   9  -4       56.63       47.07      5.39 o 
  -3   9  -4       56.63       50.95      5.47 o 
  -4   9  -4       50.50       52.23      5.81 o 
   4  -9   4       50.50       44.83      4.86 o 
  -4   9  -4       50.50       55.68      5.78 o 
  -5   9  -4       25.02       24.94      4.61 o 
  -5   9  -4       25.02       26.75      4.62 o 
  -6  -8   4        0.43        0.12      2.15 o 
  -5  -8   4       12.76       16.11      3.04 o 
  -5  -8   4       12.76       15.19      2.94 o 
  -4  -8   4       97.63       79.47      6.29 o 
  -4  -8   4       97.63       76.88      6.10 o 
   3   8  -4       19.61       12.08      3.16 o 
  -3  -8   4       19.61       13.49      2.70 o 
  -3  -8   4       19.61       16.15      2.64 o 
  -2  -8   4       15.26       19.44      2.74 o 
   2   8  -4       15.26       16.50      3.40 o 
  -2  -8   4       15.26       15.75      2.60 o 
   2   8  -4       15.26       17.66      3.28 o 
  -1  -8   4       11.24       20.68      2.87 o 
   1   8  -4       11.24       13.63      3.20 o 
   1   8  -4       11.24       21.47      3.24 o 
   0  -8   4      121.64      123.31      8.52 o 
   0   8  -4      121.64      122.57      8.79 o 
   0  -8   4      121.64      116.98      8.36 o 
   0   8  -4      121.64      125.74      8.96 o 
  -1   8  -4      102.27       81.10      7.13 o 
  -1   8  -4      102.27       90.10      7.41 o 
   1  -8   4      102.27      102.45      7.15 o 
   1  -8   4      102.27      102.37      7.03 o 
  -2   8  -4       18.67       13.71      2.85 o 
  -2   8  -4       18.67       11.59      2.82 o 
   3  -8   4       42.85       38.03      4.00 o 
  -3   8  -4       42.85       37.55      4.58 o 
  -3   8  -4       42.85       42.54      4.78 o 
   4  -8   4        1.48        1.10      1.91 o 
  -4   8  -4        1.48        4.91      2.72 o 
  -4   8  -4        1.48        4.88      2.68 o 
  -5   8  -4       12.09       13.98      3.64 o 
  -5   8  -4       12.09       18.68      3.84 o 
   5  -8   4       12.09       11.74      3.03 o 
  -6   8  -4        0.95        1.06      3.10 o 
  -6   8  -4        0.95        0.21      3.11 o 
  -6  -7   4        7.54        9.91      2.61 o 
  -6  -7   4        7.54        4.35      2.54 o 
  -5  -7   4        0.59        2.48      1.84 o 
  -5  -7   4        0.59        1.27      1.86 o 
  -4  -7   4      223.14      212.56     13.84 o 
  -4  -7   4      223.14      217.26     13.78 o 
  -3  -7   4       63.06       59.93      4.98 o 
  -3  -7   4       63.06       56.13      4.82 o 
   3   7  -4       63.06       59.92      5.62 o 
   3   7  -4       63.06       61.79      5.39 o 
   2   7  -4      183.77      149.00     10.38 o 
  -2  -7   4      183.77      153.20      9.93 o 
  -2  -7   4      183.77      155.29      9.83 o 
   2   7  -4      183.77      139.06     10.05 o 
   0   7  -4        6.40        4.25      2.09 o 
   0   7  -4        6.40        4.46      1.98 o 
   0  -7   4        6.40        4.58      1.61 o 
   0   7  -4        6.40        5.50      1.53 o 
   0  -7   4        6.40        4.56      1.56 o 
   0   7  -4        6.40        7.58      2.21 o 
  -1   7  -4       33.72       36.49      4.03 o 
   1  -7   4       33.72       34.09      3.57 o 
  -1   7  -4       33.72       41.44      4.18 o 
   1  -7   4       33.72       38.39      3.62 o 
  -1   7  -4       33.72       39.31      4.04 o 
  -2   7  -4      216.36      337.77     20.29 o 
  -2   7  -4      216.36      314.99     20.00 o 
  -2   7  -4      216.36      316.91     19.93 o 
   3  -7   4       36.53       54.61      4.67 o 
   3  -7   4       36.53       50.45      4.74 o 
  -4   7  -4        0.53        4.39      2.44 o 
   4  -7   4        0.53        0.12      1.79 o 
  -4   7  -4        0.53        6.15      2.49 o 
  -5   7  -4       51.43       57.21      5.58 o 
  -5   7  -4       51.43       54.37      5.32 o 
   5  -7   4       51.43       46.89      4.83 o 
  -6   7  -4       34.33       39.77      5.34 o 
  -6   7  -4       34.33       46.68      5.47 o 
  -7   7  -4        2.27        1.48      3.17 o 
  -7   7  -4        2.27        0.68      2.97 o 
  -7  -6   4        0.92        0.39      2.13 o 
  -7  -6   4        0.92        4.19      2.41 o 
  -6  -6   4        1.46       -1.01      1.81 o 
  -6  -6   4        1.46        3.59      2.00 o 
  -5  -6   4        7.39        8.70      2.29 o 
  -5  -6   4        7.39        5.58      1.99 o 
  -4  -6   4       56.06       54.33      4.58 o 
   4   6  -4       56.06       44.20      4.95 o 
  -4  -6   4       56.06       58.15      4.54 o 
  -3  -6   4        0.34        0.89      1.42 o 
  -3  -6   4        0.34        2.10      1.43 o 
   3   6  -4        0.34       -0.72      1.61 o 
   3   6  -4        0.34       -0.08      1.69 o 
   2   6  -4       33.47       25.75      3.32 o 
  -2  -6   4       33.47       30.63      3.07 o 
   2   6  -4       33.47       32.76      3.56 o 
  -2  -6   4       33.47       27.43      3.37 o 
  -2  -6   4       33.47       27.01      2.93 o 
   2   6  -4       33.47       26.91      3.33 o 
  -1  -6   4        1.75        3.40      1.40 o 
   1   6  -4        1.75        0.91      1.56 o 
  -1  -6   4        1.75        0.69      1.17 o 
   1   6  -4        1.75       -0.74      1.46 o 
   1   6  -4        1.75        0.78      1.62 o 
   1   6  -4        1.75        0.04      0.84 o 
  -1  -6   4        1.75        0.67      1.61 o 
   0   6  -4      111.91      110.61      9.08 o 
   0   6  -4      111.91      157.08      8.96 o 
   0   6  -4      111.91      129.90      8.53 o 
   0  -6   4      111.91      150.16      8.86 o 
   0  -6   4      111.91       99.91      8.07 o 
   0  -6   4      111.91      112.05      8.21 o 
   0   6  -4      111.91      147.89      8.65 o 
   1  -6   4      191.12      200.84     13.65 o 
   1  -6   4      191.12      241.65     14.16 o 
  -1   6  -4      191.12      230.48     14.13 o 
   1  -6   4      191.12      192.16     13.53 o 
  -1   6  -4      191.12      229.94     13.89 o 
  -1   6  -4      191.12      233.10     13.93 o 
  -2   6  -4        1.92        4.11      1.99 o 
  -2   6  -4        1.92        4.43      1.90 o 
  -2   6  -4        1.92        1.56      1.64 o 
   2  -6   4        1.92        2.43      1.50 o 
   2  -6   4        1.92        1.99      1.43 o 
   3  -6   4        4.51        8.67      2.12 o 
   3  -6   4        4.51        5.38      1.85 o 
  -4   6  -4        0.52        2.60      2.35 o 
   4  -6   4        0.52       -1.32      1.32 o 
  -4   6  -4        0.52        1.87      2.25 o 
  -4   6  -4        0.52        2.76      2.15 o 
  -5   6  -4       64.79       59.84      5.68 o 
   5  -6   4       64.79       55.55      5.17 o 
  -5   6  -4       64.79       62.04      5.53 o 
  -6   6  -4       62.02       62.03      5.93 o 
   6  -6   4       62.02       52.70      5.23 o 
  -6   6  -4       62.02       57.95      5.65 o 
  -7   6  -4       11.53       13.00      3.83 o 
  -7   6  -4       11.53       16.07      3.86 o 
  -7  -5   4        1.10        1.26      1.99 o 
  -7  -5   4        1.10       -0.41      2.14 o 
  -6  -5   4        2.72        2.44      1.81 o 
  -6  -5   4        2.72        2.98      1.98 o 
  -5  -5   4       18.55       17.53      2.61 o 
  -5  -5   4       18.55       16.00      2.55 o 
  -4  -5   4        0.10        0.18      1.50 o 
   4   5  -4        0.10        1.97      1.86 o 
  -4  -5   4        0.10        0.58      1.33 o 
   4   5  -4        0.10        1.17      1.76 o 
  -3  -5   4      104.61       96.87      7.13 o 
   3   5  -4      104.61       85.99      6.73 o 
  -3  -5   4      104.61       98.44      7.03 o 
   3   5  -4      104.61       94.45      7.10 o 
  -3  -5   4      104.61      100.50      6.63 o 
  -3  -5   4      104.61      101.04      6.63 o 
  -2  -5   4        3.44        1.69      1.17 o 
   2   5  -4        3.44        2.53      1.57 o 
  -2  -5   4        3.44        3.34      1.24 o 
   2   5  -4        3.44        1.01      1.66 o 
   2   5  -4        3.44        1.60      1.45 o 
  -2  -5   4        3.44        1.06      0.98 o 
  -2  -5   4        3.44        4.29      1.80 o 
   0  -5   4      247.92      217.89     13.54 o 
   0   5  -4      247.92      235.51     15.40 o 
   0  -5   4      247.92      227.41     13.54 o 
   0   5  -4      247.92      211.21     13.83 o 
   0  -5   4      247.92      226.19     13.84 o 
   0   5  -4      247.92      209.54     13.59 o 
   0   5  -4      247.92      211.88     13.60 o 
   1  -5   4      313.43      318.51     19.28 o 
   1  -5   4      313.43      320.88     19.38 o 
  -1   5  -4      313.43      333.67     22.32 o 
  -1   5  -4      313.43      312.94     19.44 o 
   1  -5   4      313.43      331.87     19.56 o 
  -1   5  -4      313.43      314.55     19.65 o 
  -1   5  -4      313.43      316.31     19.41 o 
  -2   5  -4       39.68       40.18      3.74 o 
   2  -5   4       39.68       41.33      4.04 o 
   2  -5   4       39.68       45.54      3.68 o 
  -2   5  -4       39.68       40.26      3.92 o 
  -2   5  -4       39.68       40.89      3.78 o 
   2  -5   4       39.68       39.32      3.49 o 
   3  -5   4       11.62       12.06      2.10 o 
   3  -5   4       11.62       11.04      1.97 o 
   4  -5   4        0.47        3.47      1.76 o 
  -4   5  -4        0.47        1.03      1.92 o 
   4  -5   4        0.47       -0.44      1.76 o 
  -4   5  -4        0.47        2.32      2.01 o 
  -4   5  -4        0.47        0.29      2.03 o 
   5  -5   4       40.19       34.88      3.99 o 
  -5   5  -4       40.19       44.42      4.60 o 
  -5   5  -4       40.19       37.86      4.29 o 
  -5   5  -4       40.19       36.30      4.40 o 
  -6   5  -4        0.03       -1.18      2.31 o 
  -6   5  -4        0.03        0.71      2.21 o 
   6  -5   4        0.03        0.22      1.88 o 
  -7   5  -4       12.80       18.97      3.83 o 
  -7   5  -4       12.80       11.76      3.46 o 
  -7  -4   4        0.50        0.11      1.81 o 
  -7  -4   4        0.50        0.83      2.15 o 
  -6  -4   4        4.05        5.56      1.92 o 
  -6  -4   4        4.05        8.57      2.19 o 
  -5  -4   4        8.76        7.62      1.91 o 
  -5  -4   4        8.76       12.84      2.22 o 
  -4  -4   4      379.61      342.05     20.92 o 
  -4  -4   4      379.61      358.16     21.36 o 
  -4  -4   4      379.61      367.56     20.89 o 
   4   4  -4      379.61      337.49     21.29 o 
   4   4  -4      379.61      330.31     20.94 o 
  -3  -4   4      111.62      105.90      6.87 o 
  -3  -4   4      111.62      104.41      7.15 o 
  -3  -4   4      111.62      100.35      6.78 o 
   3   4  -4      111.62       98.58      6.96 o 
   3   4  -4      111.62       99.51      7.14 o 
  -3  -4   4      111.62      100.93      7.17 o 
  -3  -4   4      111.62      108.18      7.18 o 
   2   4  -4       74.94       74.50      5.22 o 
  -2  -4   4       74.94       75.08      5.02 o 
   2   4  -4       74.94       64.99      5.22 o 
  -2  -4   4       74.94       70.20      4.99 o 
  -1  -4   4       66.06       95.90      5.83 o 
   1   4  -4       66.06       78.97      5.67 o 
  -1  -4   4       66.06       77.49      5.32 o 
   1   4  -4       66.06       73.50      5.73 o 
  -1  -4   4       66.06       77.95      5.36 o 
   1   4  -4       66.06       72.25      5.44 o 
   1   4  -4       66.06       91.61      5.65 o 
   0   4  -4      147.13      157.88     10.14 o 
   0  -4   4      147.13      162.46     10.10 o 
   0   4  -4      147.13      149.13      9.90 o 
   0  -4   4      147.13      155.49     10.16 o 
   0  -4   4      147.13      157.85      9.87 o 
   0   4  -4      147.13      168.00     11.21 o 
   0  -4   4      147.13      157.15      9.83 o 
   0   4  -4      147.13      159.88     10.00 o 
  -1   4  -4      285.04      432.54     26.51 o 
  -1   4  -4      285.04      460.17     26.83 o 
   1  -4   4      285.04      467.37     26.75 o 
  -1   4  -4      285.04      438.58     26.59 o 
  -2   4  -4       37.92       53.92      4.24 o 
  -2   4  -4       37.92       45.06      3.99 o 
   3  -4   4        1.06        3.69      1.49 o 
  -3   4  -4        1.06        2.02      1.46 o 
  -3   4  -4        1.06        2.09      1.45 o 
  -3   4  -4        1.06        1.00      1.53 o 
   3  -4   4        1.06        0.85      1.14 o 
  -4   4  -4       12.33       13.18      2.42 o 
   4  -4   4       12.33       17.49      2.56 o 
  -4   4  -4       12.33       14.40      2.53 o 
  -4   4  -4       12.33       13.74      2.62 o 
   4  -4   4       12.33       14.33      2.34 o 
  -5   4  -4       25.63       30.74      3.67 o 
   5  -4   4       25.63       27.46      3.48 o 
   5  -4   4       25.63       32.99      3.54 o 
  -5   4  -4       25.63       28.03      3.68 o 
  -5   4  -4       25.63       24.64      3.47 o 
  -6   4  -4       11.95       13.32      3.02 o 
  -6   4  -4       11.95       10.02      2.83 o 
   6  -4   4       11.95        6.93      2.43 o 
   7  -4   4       25.36       25.20      3.72 o 
  -7   4  -4       25.36       25.68      4.10 o 
  -7   4  -4       25.36       30.50      4.19 o 
  -8   4  -4        0.00        1.83      2.84 o 
  -8  -3   4        6.52        4.76      2.49 o 
  -8  -3   4        6.52        8.21      2.89 o 
  -7  -3   4       36.10       41.55      4.26 o 
  -7  -3   4       36.10       46.22      4.56 o 
  -6  -3   4        2.35        3.86      1.93 o 
  -6  -3   4        2.35        0.19      1.53 o 
  -5  -3   4       61.56       49.33      4.19 o 
  -5  -3   4       61.56       49.21      4.04 o 
  -5  -3   4       61.56       48.50      4.59 o 
  -4  -3   4      116.87      102.35      7.47 o 
   4   3  -4      116.87      105.65      7.57 o 
   4   3  -4      116.87      106.19      7.33 o 
  -4  -3   4      116.87      105.76      7.15 o 
  -4  -3   4      116.87      118.24      7.48 o 
  -4  -3   4      116.87      100.71      7.58 o 
  -4  -3   4      116.87      113.40      7.29 o 
  -4  -3   4      116.87      117.66      7.56 o 
  -3  -3   4       22.26       24.66      2.72 o 
  -3  -3   4       22.26       22.91      2.55 o 
   3   3  -4       22.26       24.08      2.65 o 
  -3  -3   4       22.26       32.56      3.02 o 
  -3  -3   4       22.26       24.76      2.42 o 
   3   3  -4       22.26       23.62      2.55 o 
  -3  -3   4       22.26       23.27      2.35 o 
   2   3  -4      557.59      526.50     31.61 o 
  -2  -3   4      557.59      551.06     31.96 o 
  -2  -3   4      557.59      540.90     31.65 o 
  -2  -3   4      557.59      536.22     31.82 o 
  -2  -3   4      557.59      543.95     31.53 o 
  -2  -3   4      557.59      553.44     31.76 o 
   2   3  -4      557.59      537.59     31.99 o 
   1   3  -4        4.43       13.25      1.56 o 
   0   3  -4      477.16      492.48     30.13 o 
   0   3  -4      477.16      552.72     34.64 o 
   0  -3   4      477.16      519.74     30.16 o 
   0  -3   4      477.16      498.65     29.75 o 
   0  -3   4      477.16      503.74     29.88 o 
   0   3  -4      477.16      500.48     29.82 o 
   0  -3   4      477.16      493.26     29.96 o 
   0  -3   4      477.16      522.30     29.93 o 
   0   3  -4      477.16      511.62     29.91 o 
  -1   3  -4      881.48      977.24     55.07 o 
   1  -3   4      881.48      898.82     54.99 o 
  -1   3  -4      881.48      952.48     55.36 o 
  -1   3  -4      881.48      929.50     54.86 o 
   1  -3   4      881.48      980.11     54.95 o 
  -1   3  -4      881.48      968.01     63.99 o 
   1  -3   4      881.48      908.03     54.80 o 
   1  -3   4      881.48      975.92     55.39 o 
  -2   3  -4      158.47       89.51      7.00 o 
  -2   3  -4      158.47      102.21      6.17 o 
   2  -3   4      158.47       89.77      5.94 o 
  -2   3  -4      158.47       74.78      5.98 o 
   2  -3   4      158.47       96.23      6.27 o 
   3  -3   4        1.82        2.98      1.30 o 
   3  -3   4        1.82        3.75      1.73 o 
  -3   3  -4        1.82        4.37      1.56 o 
  -3   3  -4        1.82        5.08      1.73 o 
  -3   3  -4        1.82        4.36      1.60 o 
   3  -3   4        1.82        3.77      1.48 o 
  -4   3  -4       23.87       21.15      2.82 o 
   4  -3   4       23.87       21.51      2.59 o 
   4  -3   4       23.87       23.69      2.78 o 
  -4   3  -4       23.87       21.64      2.72 o 
  -4   3  -4       23.87       22.64      2.75 o 
  -5   3  -4       81.34       66.61      5.62 o 
  -5   3  -4       81.34       67.83      5.50 o 
   5  -3   4       81.34       66.20      5.57 o 
  -5   3  -4       81.34       71.17      5.58 o 
   5  -3   4       81.34       69.62      5.43 o 
  -6   3  -4       12.47       16.12      3.09 o 
  -6   3  -4       12.47       11.67      2.90 o 
  -6   3  -4       12.47       15.94      2.94 o 
   6  -3   4       12.47       13.46      2.73 o 
  -7   3  -4       39.60       32.70      4.35 o 
   7  -3   4       39.60       32.71      4.11 o 
  -8   3  -4        7.69       10.53      3.31 o 
  -8  -2   4       17.53       24.73      3.68 o 
  -8  -2   4       17.53       21.31      3.55 o 
  -7  -2   4       13.37       14.60      2.81 o 
  -7  -2   4       13.37       17.45      2.84 o 
  -6  -2   4        3.71        5.45      1.93 o 
  -6  -2   4        3.71        2.52      1.67 o 
  -5  -2   4        0.31        1.42      1.47 o 
  -5  -2   4        0.31        1.20      1.39 o 
  -5  -2   4        0.31       -0.60      1.52 o 
  -4  -2   4       48.51       50.98      3.97 o 
  -4  -2   4       48.51       46.47      3.73 o 
  -4  -2   4       48.51       48.11      4.24 o 
   4   2  -4       48.51       43.35      3.76 o 
  -4  -2   4       48.51       48.37      3.68 o 
   4   2  -4       48.51       48.24      4.15 o 
   3   2  -4      531.47      475.54     28.59 o 
  -3  -2   4      531.47      487.55     28.85 o 
  -3  -2   4      531.47      501.29     28.67 o 
  -3  -2   4      531.47      491.65     28.75 o 
   3   2  -4      531.47      479.79     28.95 o 
  -3  -2   4      531.47      496.44     28.56 o 
  -2  -2   4       16.23       23.66      2.06 o 
   2   2  -4       16.23       23.07      2.31 o 
   2   2  -4       16.23       22.64      2.12 o 
  -2  -2   4       16.23       23.60      2.00 o 
  -2  -2   4       16.23       22.77      2.29 o 
  -2  -2   4       16.23       21.62      2.26 o 
  -1  -2   4      309.65      387.93     22.91 o 
   1   2  -4      309.65      393.04     23.25 o 
  -1  -2   4      309.65      427.56     23.11 o 
  -1  -2   4      309.65      402.95     23.13 o 
   1   2  -4      309.65      377.91     22.94 o 
  -1  -2   4      309.65      367.73     22.97 o 
   1   2  -4      309.65      397.96     23.00 o 
   0  -2   4       69.43      114.74      7.51 o 
   0  -2   4       69.43      123.70      7.62 o 
   0  -2   4       69.43      123.57      7.54 o 
  -1   2  -4       47.80       64.11      4.37 o 
  -1   2  -4       47.80       66.05      4.36 o 
   1  -2   4       47.80       75.36      4.59 o 
   1  -2   4       47.80       72.36      4.52 o 
   1  -2   4       47.80       57.79      4.28 o 
   1  -2   4       47.80       59.61      4.40 o 
   1  -2   4       47.80       52.04      4.18 o 
  -1   2  -4       47.80       68.34      4.54 o 
   2  -2   4      611.55      579.75     34.50 o 
  -2   2  -4      611.55      607.93     34.77 o 
   2  -2   4      611.55      613.07     34.65 o 
  -2   2  -4      611.55      559.07     34.38 o 
  -2   2  -4      611.55      576.58     34.50 o 
   2  -2   4      611.55      560.54     34.34 o 
   2  -2   4      611.55      595.14     34.79 o 
   2  -2   4      611.55      635.06     34.58 o 
   3  -2   4      762.19      764.79     44.85 o 
  -3   2  -4      762.19      753.00     45.28 o 
   3  -2   4      762.19      754.03     45.03 o 
  -3   2  -4      762.19      774.25     44.89 o 
  -3   2  -4      762.19      767.64     45.00 o 
   3  -2   4      762.19      812.36     45.17 o 
  -4   2  -4       14.51       20.03      2.65 o 
  -4   2  -4       14.51       15.25      2.38 o 
  -4   2  -4       14.51       20.42      2.49 o 
   4  -2   4       14.51       15.95      2.26 o 
   4  -2   4       14.51       18.09      2.42 o 
  -5   2  -4       79.13       74.15      5.64 o 
  -5   2  -4       79.13       70.13      5.58 o 
   5  -2   4       79.13       72.90      5.57 o 
   5  -2   4       79.13       69.88      5.63 o 
  -5   2  -4       79.13       73.15      5.78 o 
  -6   2  -4       34.15       37.73      4.08 o 
  -6   2  -4       34.15       34.18      3.90 o 
  -6   2  -4       34.15       32.59      3.92 o 
   6  -2   4       34.15       27.58      3.60 o 
  -7   2  -4        6.41        3.35      2.51 o 
   7  -2   4        6.41        3.89      2.26 o 
  -8   2  -4        1.10       -0.69      2.42 o 
  -8  -1   4        7.80        7.52      2.61 o 
  -8  -1   4        7.80       11.07      2.83 o 
  -7  -1   4       29.72       31.96      3.70 o 
  -7  -1   4       29.72       33.08      3.71 o 
  -6  -1   4       26.89       29.44      3.21 o 
  -6  -1   4       26.89       29.09      3.21 o 
  -5  -1   4       44.93       34.06      3.27 o 
  -5  -1   4       44.93       39.90      3.77 o 
   5   1  -4       44.93       34.19      2.69 o 
  -5  -1   4       44.93       36.94      3.24 o 
   5   1  -4       44.93       39.64      3.81 o 
  -4  -1   4      520.95      522.61     30.02 o 
   4   1  -4      520.95      513.61     30.41 o 
  -4  -1   4      520.95      509.89     30.11 o 
   4   1  -4      520.95      495.62     29.96 o 
  -4  -1   4      520.95      539.24     30.22 o 
  -4  -1   4      520.95      497.20     30.27 o 
  -3  -1   4     1033.97     1047.66     58.16 o 
   3   1  -4     1033.97      992.19     58.13 o 
  -3  -1   4     1033.97     1009.06     58.56 o 
  -3  -1   4     1033.97      986.67     58.47 o 
   3   1  -4     1033.97     1001.52     58.71 o 
  -3  -1   4     1033.97     1015.35     58.34 o 
   2   1  -4     2921.47     2917.73    172.87 o 
  -2  -1   4     2921.47     3044.07    172.17 o 
  -2  -1   4     2921.47     3055.16    172.83 o 
   2   1  -4     2921.47     2930.34    171.53 o 
  -2  -1   4     2921.47     2959.68    172.23 o 
  -2  -1   4     2921.47     3110.12    171.57 o 
   2   1  -4     2921.47     2965.57    200.61 o 
  -1  -1   4       72.72       75.77      5.11 o 
  -1  -1   4       72.72       82.39      5.12 o 
   1   1  -4       72.72       79.74      4.98 o 
  -1  -1   4       72.72       76.61      4.96 o 
   1   1  -4       72.72       82.06      5.17 o 
  -1  -1   4       72.72       85.86      5.00 o 
   0   1  -4      171.75      227.97     12.57 o 
   0  -1   4      171.75      185.99     12.52 o 
   0  -1   4      171.75      175.91     12.46 o 
   0   1  -4      171.75      246.24     12.79 o 
   0  -1   4      171.75      231.90     12.67 o 
  -1   1  -4      179.21      250.66     15.24 o 
  -1   1  -4      179.21      246.34     15.26 o 
   1  -1   4      179.21      291.02     15.49 o 
  -1   1  -4      179.21      284.65     15.52 o 
   1  -1   4      179.21      218.99     15.23 o 
   1  -1   4      179.21      266.77     15.38 o 
  -2   1  -4      486.00      131.18      8.30 o 
  -2   1  -4      486.00      127.03      8.30 o 
   2  -1   4      486.00      133.14      8.42 o 
  -2   1  -4      486.00      134.65      8.49 o 
   2  -1   4      486.00      146.67      8.57 o 
   2  -1   4      486.00      130.58      8.35 o 
   3  -1   4      269.52      284.83     17.12 o 
  -3   1  -4      269.52      281.12     16.98 o 
   3  -1   4      269.52      272.43     16.98 o 
  -3   1  -4      269.52      285.50     17.06 o 
  -3   1  -4      269.52      273.80     17.17 o 
   3  -1   4      269.52      304.58     17.20 o 
  -4   1  -4       10.84       17.32      2.40 o 
  -4   1  -4       10.84       19.27      2.38 o 
   4  -1   4       10.84       15.91      2.39 o 
   4  -1   4       10.84       15.35      2.56 o 
  -4   1  -4       10.84       18.91      2.58 o 
   4  -1   4       10.84       13.28      2.14 o 
   5  -1   4       72.40       68.39      5.17 o 
  -5   1  -4       72.40       69.67      5.20 o 
  -5   1  -4       72.40       69.61      5.33 o 
  -5   1  -4       72.40       65.35      5.23 o 
   5  -1   4       72.40       61.27      5.24 o 
   6  -1   4        3.98        4.12      2.12 o 
  -6   1  -4        3.98        0.09      2.07 o 
  -6   1  -4        3.98        5.46      2.22 o 
   7  -1   4       82.29       77.78      6.39 o 
  -7   1  -4       82.29       72.72      6.23 o 
   8  -1   4       14.47       20.84      4.40 o 
  -8   1  -4       14.47       21.02      3.68 o 
  -8   0   4        1.24       -1.78      1.96 o 
  -8   0   4        1.24       -0.99      1.97 o 
  -7   0   4       31.70       49.74      4.53 o 
  -7   0   4       31.70       45.20      4.36 o 
  -6   0   4       39.34       38.54      3.58 o 
  -6   0   4       39.34       32.91      3.71 o 
  -6   0   4       39.34       31.65      3.30 o 
  -5   0   4       21.56       22.73      2.47 o 
   5   0  -4       21.56       22.60      2.77 o 
  -5   0   4       21.56       25.18      2.63 o 
  -5   0   4       21.56       21.57      2.78 o 
  -5   0   4       21.56       22.56      2.62 o 
  -5   0   4       21.56       22.85      2.71 o 
  -4   0   4       28.61       25.27      2.27 o 
   4   0  -4       28.61       24.77      2.42 o 
   4   0  -4       28.61       21.04      2.20 o 
  -4   0   4       28.61       25.98      2.57 o 
  -4   0   4       28.61       24.59      2.33 o 
   4   0  -4       28.61       24.92      2.63 o 
  -3   0   4      408.76      392.51     23.18 o 
  -3   0   4      408.76      397.30     23.06 o 
   3   0  -4      408.76      394.83     22.90 o 
   3   0  -4      408.76      376.59     21.89 o 
  -3   0   4      408.76      402.95     22.98 o 
   3   0  -4      408.76      387.87     23.24 o 
  -3   0   4      408.76      401.18     23.05 o 
   3   0  -4      408.76      396.79     26.68 o 
   2   0  -4       33.08       38.21      2.94 o 
  -2   0   4       33.08       38.04      2.57 o 
   2   0  -4       33.08       42.85      2.56 o 
   2   0  -4       33.08       35.94      2.78 o 
  -2   0   4       33.08       34.50      2.69 o 
  -2   0   4       33.08       37.65      2.59 o 
  -1   0   4      246.06      289.88     15.91 o 
  -1   0   4      246.06      341.39     16.67 o 
   1   0  -4      246.06      302.85     16.72 o 
  -1   0   4      246.06      253.87     16.53 o 
  -1   0   4      246.06      275.77     16.49 o 
  -1   0   4      246.06      249.06     16.61 o 
   0   0  -4      190.31      198.31     11.77 o 
   0   0  -4      190.31      191.42     11.81 o 
   0   0   4      190.31      196.56     11.84 o 
   0   0   4      190.31      202.17     12.00 o 
   0   0   4      190.31      224.27     11.53 o 
   0   0   4      190.31      203.56     11.92 o 
   0   0   4      190.31      201.14     11.90 o 
   0   0  -4      190.31      206.23     12.02 o 
   0   0   4      190.31      203.14     11.95 o 
  -1   0  -4     1378.72     1528.90     87.67 o 
   1   0   4     1378.72     1608.47     87.48 o 
  -1   0  -4     1378.72     1547.65     88.11 o 
   1   0   4     1378.72     1441.08     87.70 o 
   1   0   4     1378.72     1458.56     87.39 o 
   1   0   4     1378.72     1586.00     87.77 o 
  -1   0  -4     1378.72     1496.34     87.39 o 
   2   0   4     1126.91     1142.46     63.48 o 
   2   0   4     1126.91     1084.39     63.43 o 
  -2   0  -4     1126.91     1079.54     63.93 o 
  -2   0  -4     1126.91     1092.54     63.60 o 
   2   0   4     1126.91     1080.17     63.68 o 
   2   0   4     1126.91     1129.62     63.98 o 
  -2   0  -4     1126.91     1097.25     63.41 o 
  -3   0  -4      418.71      416.36     24.48 o 
   3   0   4      418.71      423.44     24.82 o 
  -3   0  -4      418.71      415.54     24.56 o 
   3   0   4      418.71      418.31     24.65 o 
   3   0   4      418.71      410.24     24.53 o 
   3   0   4      418.71      446.96     24.64 o 
   3   0   4      418.71      403.94     24.64 o 
  -3   0  -4      418.71      396.28     24.71 o 
   4   0   4       66.70       69.91      5.17 o 
   4   0   4       66.70       62.21      4.81 o 
  -4   0  -4       66.70       66.80      4.80 o 
  -4   0  -4       66.70       59.26      4.82 o 
   4   0   4       66.70       63.27      4.97 o 
  -4   0  -4       66.70       67.59      4.83 o 
   5   0   4       15.13       16.85      2.49 o 
  -5   0  -4       15.13       15.28      2.36 o 
  -5   0  -4       15.13       15.16      2.37 o 
   5   0   4       15.13       12.43      2.46 o 
   6   0   4        5.95        3.16      2.46 o 
  -6   0  -4        5.95        7.62      2.35 o 
   6   0   4        5.95       12.94      2.67 o 
  -6   0  -4        5.95        8.97      2.38 o 
   6   0   4        5.95        8.69      2.62 o 
  -7   0  -4       92.21       82.72      6.79 o 
   7   0   4       92.21       90.95      7.46 o 
   7   0   4       92.21       86.78      7.03 o 
  -8   0  -4        7.22        1.40      2.42 o 
   8   0   4        7.22        5.26      2.87 o 
   8   0   4        7.22        9.31      3.49 o 
  -8   1   4        1.78        1.07      2.18 o 
  -8   1   4        1.78        2.37      2.23 o 
  -7   1   4       22.25       41.62      4.13 o 
  -7   1   4       22.25       38.00      3.91 o 
  -6   1   4       76.74       72.34      5.57 o 
  -6   1   4       76.74       66.92      5.15 o 
  -6   1   4       76.74       67.66      5.27 o 
   5  -1  -4       47.36       51.35      4.37 o 
  -5   1   4       47.36       45.81      3.90 o 
  -5   1   4       47.36       53.48      4.13 o 
  -5   1   4       47.36       44.31      3.82 o 
  -5   1   4       47.36       44.63      3.74 o 
  -5   1   4       47.36       46.33      4.06 o 
  -4   1   4       70.98       63.05      4.50 o 
   4  -1  -4       70.98       60.35      4.52 o 
  -4   1   4       70.98       59.04      4.48 o 
  -4   1   4       70.98       66.33      4.88 o 
   4  -1  -4       70.98       60.66      4.24 o 
  -4   1   4       70.98       62.01      4.29 o 
  -4   1   4       70.98       61.11      4.34 o 
   4  -1  -4       70.98       66.28      4.99 o 
  -3   1   4      159.83      177.23     10.63 o 
   3  -1  -4      159.83      179.81     12.38 o 
  -3   1   4      159.83      180.48     10.67 o 
  -3   1   4      159.83      177.52     10.60 o 
   3  -1  -4      159.83      174.80     10.77 o 
  -3   1   4      159.83      175.74     10.74 o 
   3  -1  -4      159.83      176.49     10.46 o 
  -2   1   4      140.62      174.71      9.98 o 
  -2   1   4      140.62      163.37      9.99 o 
  -2   1   4      140.62      175.81      9.92 o 
   2  -1  -4      140.62      167.81     10.05 o 
   2  -1  -4      140.62      163.55      9.62 o 
  -2   1   4      140.62      168.88      9.95 o 
   2  -1  -4      140.62      167.62     11.72 o 
   0   1   4       86.74       92.74      5.60 o 
   0   1   4       86.74       90.88      5.59 o 
   0   1   4       86.74      105.10      5.67 o 
   0  -1  -4       86.74      101.34      5.71 o 
   0   1   4       86.74      102.36      5.67 o 
   0   1   4       86.74       76.52      5.59 o 
   1   1   4      345.25      328.84     20.13 o 
  -1  -1  -4      345.25      362.67     20.25 o 
   1   1   4      345.25      328.13     20.05 o 
   1   1   4      345.25      346.08     19.49 o 
  -1  -1  -4      345.25      343.26     20.00 o 
  -1  -1  -4      345.25      350.11     20.05 o 
   1   1   4      345.25      356.14     20.14 o 
   2   1   4      420.80      302.80     17.88 o 
   2   1   4      420.80      311.40     18.00 o 
   2   1   4      420.80      296.95     17.81 o 
  -2  -1  -4      420.80      300.45     17.78 o 
   2   1   4      420.80      291.42     17.89 o 
  -2  -1  -4      420.80      297.66     17.73 o 
   2   1   4      420.80      314.97     17.84 o 
  -2  -1  -4      420.80      298.03     17.96 o 
  -3  -1  -4        8.50        9.42      1.47 o 
   3   1   4        8.50        7.69      1.58 o 
   3   1   4        8.50        9.30      1.56 o 
   3   1   4        8.50        7.44      1.47 o 
   3   1   4        8.50        9.27      1.60 o 
  -3  -1  -4        8.50        9.00      1.47 o 
   3   1   4        8.50        9.92      1.67 o 
  -4  -1  -4      619.99      637.03     37.73 o 
   4   1   4      619.99      673.57     37.91 o 
   4   1   4      619.99      635.25     37.73 o 
  -4  -1  -4      619.99      646.15     37.62 o 
   4   1   4      619.99      626.77     37.92 o 
   5   1   4       14.20       12.64      2.28 o 
   5   1   4       14.20        7.39      2.19 o 
   5   1   4       14.20        8.09      2.29 o 
  -5  -1  -4       14.20       11.99      2.06 o 
   5   1   4       14.20       11.09      2.25 o 
  -5  -1  -4       14.20        8.30      1.85 o 
  -6  -1  -4      288.83      287.71     17.42 o 
   6   1   4      288.83      276.60     17.59 o 
   6   1   4      288.83      275.70     17.79 o 
   6   1   4      288.83      268.63     17.66 o 
  -6  -1  -4      288.83      281.62     17.46 o 
   6   1   4      288.83      290.69     17.79 o 
   7   1   4        0.00       -2.02      2.02 o 
  -7  -1  -4        0.00        0.28      2.03 o 
   7   1   4        0.00       -2.28      2.28 o 
  -8  -1  -4       24.52       31.68      4.22 o 
   8   1   4       24.52       35.34      4.63 o 
   8   1   4       24.52       27.93      4.71 o 
  -9  -1  -4       22.74       24.96      4.23 o 
   9   1   4       22.74       22.13      4.16 o 
  -8   2   4       10.10        8.87      2.68 o 
  -8   2   4       10.10       11.92      2.86 o 
  -7   2   4       24.97       28.31      3.30 o 
  -7   2   4       24.97       26.08      3.32 o 
  -6   2   4       12.56        7.13      2.32 o 
  -6   2   4       12.56        8.89      2.03 o 
  -6   2   4       12.56       10.92      2.21 o 
   6  -2  -4       12.56       16.97      2.75 o 
  -5   2   4       64.06       63.05      4.51 o 
  -5   2   4       64.06       60.86      4.67 o 
  -5   2   4       64.06       47.08      4.27 o 
  -5   2   4       64.06       57.43      4.50 o 
   5  -2  -4       64.06       70.56      5.26 o 
   4  -2  -4        0.85       -0.49      1.09 o 
  -4   2   4        0.85       -1.04      1.04 o 
  -4   2   4        0.85       -0.98      0.98 o 
  -4   2   4        0.85        2.88      1.17 o 
  -4   2   4        0.85       -1.10      1.10 o 
   4  -2  -4        0.85        1.16      1.36 o 
  -4   2   4        0.85        0.28      1.09 o 
  -3   2   4       88.72       74.52      5.09 o 
  -3   2   4       88.72       73.36      5.15 o 
  -3   2   4       88.72       84.72      5.15 o 
   3  -2  -4       88.72       84.85      6.04 o 
  -3   2   4       88.72       81.96      5.12 o 
  -2   2   4      173.73      172.61     10.59 o 
  -2   2   4      173.73      179.10     10.58 o 
  -2   2   4      173.73      185.71     10.64 o 
   2  -2  -4      173.73      181.93     12.61 o 
  -2   2   4      173.73      183.22     10.59 o 
  -1   2   4      208.94      354.89     19.93 o 
   0   2   4      106.65       66.96      4.05 o 
   1   2   4      775.31      950.65     55.76 o 
   1   2   4      775.31      965.19     55.61 o 
   1   2   4      775.31      987.03     53.79 o 
   1   2   4      775.31     1071.77     56.03 o 
   1   2   4      775.31      991.20     55.84 o 
   1   2   4      775.31     1017.42     56.06 o 
  -1  -2  -4      775.31      871.66     55.48 o 
  -1  -2  -4      775.31      885.53     55.65 o 
   2   2   4      727.59      382.40     22.44 o 
   2   2   4      727.59      390.56     23.36 o 
  -2  -2  -4      727.59      396.19     23.12 o 
   2   2   4      727.59      421.13     23.15 o 
   2   2   4      727.59      397.63     23.17 o 
   2   2   4      727.59      388.35     23.26 o 
   2   2   4      727.59      395.15     23.30 o 
   2   2   4      727.59      399.04     23.19 o 
  -2  -2  -4      727.59      387.01     23.04 o 
   3   2   4        2.60        3.33      1.36 o 
  -3  -2  -4        2.60        5.60      1.26 o 
   3   2   4        2.60        2.21      1.18 o 
   3   2   4        2.60        2.45      1.26 o 
   3   2   4        2.60        4.24      1.33 o 
   3   2   4        2.60        2.88      1.30 o 
   3   2   4        2.60        3.43      1.40 o 
   3   2   4        2.60        6.64      1.51 o 
  -3  -2  -4        2.60        4.76      1.20 o 
   4   2   4        2.05        1.01      1.78 o 
  -4  -2  -4        2.05       -0.04      1.42 o 
   4   2   4        2.05       -1.53      1.66 o 
   4   2   4        2.05       -1.56      1.56 o 
   4   2   4        2.05        1.23      1.56 o 
  -4  -2  -4        2.05       -1.46      1.46 o 
   4   2   4        2.05        0.02      1.49 o 
   4   2   4        2.05       -1.72      1.72 o 
   5   2   4       86.46       81.85      5.77 o 
   5   2   4       86.46       77.75      6.00 o 
  -5  -2  -4       86.46       80.56      5.70 o 
   5   2   4       86.46       77.36      6.08 o 
   5   2   4       86.46       78.66      5.95 o 
  -5  -2  -4       86.46       78.07      5.74 o 
   6   2   4        0.03       -2.26      2.26 o 
   6   2   4        0.03       -0.42      2.35 o 
  -6  -2  -4        0.03       -0.61      2.02 o 
  -6  -2  -4        0.03       -1.56      1.95 o 
   6   2   4        0.03        3.04      2.18 o 
   6   2   4        0.03       -0.97      2.44 o 
   7   2   4       13.95       16.67      3.04 o 
   7   2   4       13.95       15.75      3.27 o 
   7   2   4       13.95       11.00      3.36 o 
  -7  -2  -4       13.95       14.80      2.91 o 
   8   2   4       34.01       31.79      4.56 o 
   8   2   4       34.01       33.23      5.07 o 
  -8  -2  -4       34.01       33.74      4.29 o 
   8   2   4       34.01       28.54      4.26 o 
   9   2   4        1.50        6.61      3.93 o 
  -9  -2  -4        1.50        6.96      3.14 o 
   9   2   4        1.50        8.53      3.37 o 
  -8   3   4        9.57       10.89      2.80 o 
  -8   3   4        9.57       10.64      2.66 o 
  -7   3   4        0.62        0.01      1.53 o 
  -7   3   4        0.62        1.83      1.90 o 
   6  -3  -4       76.98       79.38      6.62 o 
  -6   3   4       76.98       71.50      5.61 o 
  -6   3   4       76.98       75.52      5.85 o 
  -6   3   4       76.98       71.80      5.52 o 
   5  -3  -4      158.39      156.73     11.48 o 
  -5   3   4      158.39      154.89      9.79 o 
  -5   3   4      158.39      149.13      9.82 o 
  -5   3   4      158.39      157.11     10.00 o 
  -4   3   4        0.06       -0.21      1.01 o 
   4  -3  -4        0.06       -0.92      0.92 o 
  -4   3   4        0.06       -0.27      1.15 o 
  -4   3   4        0.06       -0.46      0.96 o 
  -4   3   4        0.06       -0.42      1.11 o 
   4  -3  -4        0.06        0.15      1.43 o 
   3  -3  -4      199.96      193.04     13.86 o 
  -3   3   4      199.96      204.84     11.74 o 
  -3   3   4      199.96      200.73     11.82 o 
  -3   3   4      199.96      179.18     11.74 o 
  -3   3   4      199.96      193.81     11.74 o 
  -3   3   4      199.96      209.16     13.95 o 
  -2   3   4      444.14      430.15     25.34 o 
  -2   3   4      444.14      432.69     25.27 o 
  -2   3   4      444.14      429.88     25.35 o 
   2  -3  -4      444.14      438.79     29.79 o 
  -2   3   4      444.14      452.02     25.23 o 
  -1   3   4        3.13        3.31      0.48 o 
   0   3   4      287.02      324.70     17.93 o 
   0   3   4      287.02      308.79     17.98 o 
   0   3   4      287.02      301.41     17.98 o 
   0   3   4      287.02      312.70     17.65 o 
   0   3   4      287.02      308.23     18.05 o 
   0   3   4      287.02      301.49     18.09 o 
   1   3   4      352.40      389.09     22.07 o 
  -1  -3  -4      352.40      384.76     22.54 o 
   1   3   4      352.40      396.51     22.74 o 
   1   3   4      352.40      372.71     22.80 o 
   1   3   4      352.40      385.32     22.63 o 
   1   3   4      352.40      403.70     22.76 o 
   1   3   4      352.40      394.55     22.66 o 
  -1  -3  -4      352.40      386.44     22.49 o 
  -2  -3  -4      975.96     1040.37     59.92 o 
   2   3   4      975.96     1069.01     60.04 o 
   2   3   4      975.96     1069.71     59.82 o 
  -2  -3  -4      975.96     1048.43     59.76 o 
   2   3   4      975.96     1041.35     57.88 o 
   2   3   4      975.96     1041.50     60.14 o 
   2   3   4      975.96     1021.25     59.89 o 
   2   3   4      975.96     1010.51     60.11 o 
   2   3   4      975.96     1003.55     60.34 o 
  -3  -3  -4      227.54      239.41     14.51 o 
   3   3   4      227.54      236.40     14.26 o 
   3   3   4      227.54      240.51     14.71 o 
   3   3   4      227.54      252.89     14.78 o 
  -3  -3  -4      227.54      247.43     14.51 o 
   3   3   4      227.54      232.30     14.76 o 
   3   3   4      227.54      255.04     14.63 o 
   3   3   4      227.54      232.02     14.80 o 
  -4  -3  -4      659.03      683.79     40.28 o 
   4   3   4      659.03      659.41     40.47 o 
   4   3   4      659.03      735.38     40.59 o 
  -4  -3  -4      659.03      719.44     40.47 o 
   4   3   4      659.03      668.84     40.68 o 
   4   3   4      659.03      689.43     40.87 o 
   4   3   4      659.03      679.15     39.06 o 
   5   3   4        2.79        5.44      1.98 o 
   5   3   4        2.79        3.80      2.05 o 
  -5  -3  -4        2.79        5.31      1.69 o 
   5   3   4        2.79        2.07      1.79 o 
  -5  -3  -4        2.79        3.50      1.56 o 
   5   3   4        2.79        0.85      1.77 o 
  -6  -3  -4      186.95      183.10     11.83 o 
  -6  -3  -4      186.95      193.84     11.97 o 
   6   3   4      186.95      184.57     12.25 o 
   6   3   4      186.95      178.27     11.63 o 
   6   3   4      186.95      181.08     12.40 o 
   6   3   4      186.95      173.43     12.12 o 
   7   3   4        1.36       -1.28      2.60 o 
   7   3   4        1.36        5.84      2.65 o 
   7   3   4        1.36        2.84      2.58 o 
  -7  -3  -4        1.36        0.35      2.02 o 
   8   3   4        9.49        5.60      2.79 o 
   8   3   4        9.49        9.00      3.64 o 
   8   3   4        9.49        3.93      2.94 o 
  -8  -3  -4        9.49        7.08      2.84 o 
  -8   4   4        5.87        2.99      2.42 o 
  -8   4   4        5.87        2.07      2.17 o 
  -7   4   4       15.50       23.36      3.18 o 
  -7   4   4       15.50       15.76      2.79 o 
  -6   4   4       45.86       50.88      4.35 o 
  -6   4   4       45.86       48.79      4.39 o 
   6  -4  -4       45.86       54.53      5.29 o 
  -5   4   4       49.34       42.08      3.61 o 
  -5   4   4       49.34       44.18      3.70 o 
  -5   4   4       49.34       37.18      3.67 o 
   5  -4  -4       49.34       41.94      4.28 o 
  -4   4   4        8.73        8.72      1.68 o 
  -4   4   4        8.73        8.75      1.60 o 
  -4   4   4        8.73        7.26      1.56 o 
   4  -4  -4        8.73        6.53      1.20 o 
  -4   4   4        8.73        9.36      1.49 o 
   4  -4  -4        8.73        9.96      2.13 o 
  -3   4   4      147.34      138.67      8.73 o 
   3  -4  -4      147.34      138.51     10.29 o 
   3  -4  -4      147.34      137.54      8.37 o 
  -3   4   4      147.34      153.39      8.65 o 
  -3   4   4      147.34      137.43      8.69 o 
  -3   4   4      147.34      141.27      8.70 o 
   2  -4  -4        2.39        2.41      1.10 o 
  -2   4   4        2.39        2.75      0.92 o 
  -2   4   4        2.39        4.36      0.73 o 
  -2   4   4        2.39        4.63      0.81 o 
  -2   4   4        2.39        4.56      0.84 o 
  -1   4   4      134.35      150.92      9.24 o 
  -1   4   4      134.35      141.44      9.23 o 
   1  -4  -4      134.35      181.44     11.18 o 
   0   4   4      181.72      167.38     10.40 o 
   0   4   4      181.72      166.37     10.43 o 
   0   4   4      181.72      188.64     10.35 o 
   0  -4  -4      181.72      180.54     10.23 o 
   0   4   4      181.72      163.41     10.43 o 
   0   4   4      181.72      186.84     10.37 o 
   0   4   4      181.72      170.72     10.36 o 
   1   4   4       69.52       83.93      5.35 o 
   1   4   4       69.52       82.61      5.22 o 
   1   4   4       69.52       84.61      5.34 o 
   1   4   4       69.52       81.04      5.34 o 
   1   4   4       69.52       79.65      5.30 o 
  -1  -4  -4       69.52       78.63      5.05 o 
   1   4   4       69.52       87.93      5.47 o 
  -2  -4  -4      316.56      119.77      7.63 o 
   2   4   4      316.56      116.73      7.90 o 
  -2  -4  -4      316.56      148.32      7.77 o 
   2   4   4      316.56      133.47      7.82 o 
   2   4   4      316.56      117.07      7.94 o 
   2   4   4      316.56      115.82      7.77 o 
   2   4   4      316.56      120.68      7.87 o 
   3   4   4       13.50       11.75      2.06 o 
   3   4   4       13.50       12.49      1.81 o 
   3   4   4       13.50       11.17      1.99 o 
   3   4   4       13.50       13.38      2.06 o 
   3   4   4       13.50       14.36      2.15 o 
  -3  -4  -4       13.50       12.48      1.69 o 
  -3  -4  -4       13.50       10.53      1.60 o 
   4   4   4      198.02      191.65     12.51 o 
   4   4   4      198.02      193.64     12.57 o 
  -4  -4  -4      198.02      200.71     12.31 o 
  -4  -4  -4      198.02      204.53     12.28 o 
   4   4   4      198.02      188.54     12.64 o 
   4   4   4      198.02      197.99     12.13 o 
   4   4   4      198.02      209.10     12.47 o 
  -5  -4  -4      145.82      135.71      8.94 o 
  -5  -4  -4      145.82      141.08      8.97 o 
   5   4   4      145.82      128.92      9.26 o 
   5   4   4      145.82      132.37      9.28 o 
   5   4   4      145.82      132.90      9.46 o 
   5   4   4      145.82      138.12      9.00 o 
   6   4   4       16.54       14.26      2.95 o 
  -6  -4  -4       16.54       14.99      2.61 o 
   6   4   4       16.54       14.63      2.98 o 
   6   4   4       16.54       11.57      2.73 o 
   6   4   4       16.54       12.82      3.22 o 
   7   4   4       25.49       25.67      4.38 o 
  -7  -4  -4       25.49       33.37      3.86 o 
   7   4   4       25.49       29.47      4.12 o 
   7   4   4       25.49       20.08      3.64 o 
   7   4   4       25.49       29.93      4.37 o 
   8   4   4        3.36       10.32      3.23 o 
   8   4   4        3.36        4.13      3.65 o 
   8   4   4        3.36        6.07      3.12 o 
   8   4   4        3.36        6.72      3.53 o 
  -8  -4  -4        3.36        4.22      2.65 o 
  -7   5   4       18.33       16.70      3.12 o 
  -7   5   4       18.33       16.35      2.88 o 
   7  -5  -4       18.33       22.35      3.99 o 
  -6   5   4        6.88        9.66      2.18 o 
   6  -5  -4        6.88        6.03      2.74 o 
  -6   5   4        6.88        5.78      2.06 o 
  -5   5   4       14.26       14.94      2.25 o 
   5  -5  -4       14.26       14.39      2.91 o 
  -5   5   4       14.26       13.28      2.31 o 
  -5   5   4       14.26       15.52      2.33 o 
  -4   5   4       76.77       75.30      5.15 o 
  -4   5   4       76.77       71.57      5.16 o 
   4  -5  -4       76.77       82.66      6.34 o 
  -4   5   4       76.77       70.56      5.24 o 
   4  -5  -4       76.77       67.46      4.79 o 
  -3   5   4      295.83      273.73     16.58 o 
   3  -5  -4      295.83      269.49     19.54 o 
  -3   5   4      295.83      313.77     16.58 o 
  -3   5   4      295.83      278.35     16.68 o 
  -3   5   4      295.83      279.61     16.59 o 
   3  -5  -4      295.83      265.02     16.25 o 
  -3   5   4      295.83      270.11     16.51 o 
   2  -5  -4       33.61       36.89      2.53 o 
  -2   5   4       33.61       39.58      2.90 o 
  -2   5   4       33.61       38.28      2.81 o 
   2  -5  -4       33.61       37.89      3.51 o 
  -2   5   4       33.61       38.33      2.80 o 
  -1   5   4      597.53      599.37     32.41 o 
  -1   5   4      597.53      514.43     32.58 o 
  -1   5   4      597.53      539.22     32.65 o 
   1  -5  -4      597.53      559.72     32.26 o 
   1  -5  -4      597.53      574.29     38.22 o 
  -1   5   4      597.53      525.82     32.48 o 
  -1   5   4      597.53      610.97     32.57 o 
   0   5   4      287.93      332.10     22.72 o 
   0   5   4      287.93      408.80     22.32 o 
   0   5   4      287.93      406.00     22.85 o 
   0   5   4      287.93      398.19     22.91 o 
   0   5   4      287.93      411.36     22.97 o 
   1   5   4      554.63      753.61     41.74 o 
   1   5   4      554.63      693.40     41.54 o 
   1   5   4      554.63      751.29     40.44 o 
   1   5   4      554.63      676.84     41.68 o 
  -1  -5  -4      554.63      608.63     41.39 o 
   1   5   4      554.63      777.45     41.92 o 
   1   5   4      554.63      782.27     42.05 o 
  -2  -5  -4      305.33      319.37     18.88 o 
   2   5   4      305.33      305.08     19.15 o 
   2   5   4      305.33      322.08     19.27 o 
   2   5   4      305.33      305.43     18.64 o 
   2   5   4      305.33      302.43     19.27 o 
   2   5   4      305.33      335.81     19.09 o 
  -2  -5  -4      305.33      323.10     18.95 o 
   2   5   4      305.33      353.00     19.08 o 
   3   5   4      276.13      272.80     17.00 o 
   3   5   4      276.13      271.28     16.47 o 
  -3  -5  -4      276.13      281.20     16.71 o 
   3   5   4      276.13      286.37     17.15 o 
   3   5   4      276.13      271.79     17.01 o 
   3   5   4      276.13      275.02     17.17 o 
  -3  -5  -4      276.13      298.18     16.81 o 
   4   5   4      109.86       96.56      7.18 o 
   4   5   4      109.86      106.45      7.09 o 
  -4  -5  -4      109.86      110.24      6.97 o 
   4   5   4      109.86       96.34      7.23 o 
  -4  -5  -4      109.86      102.87      6.92 o 
   4   5   4      109.86       97.39      7.36 o 
   4   5   4      109.86      103.13      7.45 o 
   4   5   4      109.86      113.54      7.17 o 
   5   5   4      199.84      166.30     11.60 o 
  -5  -5  -4      199.84      181.32     11.30 o 
   5   5   4      199.84      176.47     11.86 o 
   5   5   4      199.84      181.16     11.73 o 
   5   5   4      199.84      171.40     11.25 o 
   5   5   4      199.84      168.84     11.79 o 
  -5  -5  -4      199.84      188.99     11.41 o 
   6   5   4        4.94        4.10      2.79 o 
   6   5   4        4.94        1.69      2.31 o 
   6   5   4        4.94        2.02      2.45 o 
  -6  -5  -4        4.94        5.69      2.05 o 
   6   5   4        4.94        4.10      2.57 o 
   6   5   4        4.94        0.64      2.06 o 
   7   5   4        0.54        2.97      2.60 o 
   7   5   4        0.54       -2.16      2.28 o 
   7   5   4        0.54        1.09      2.72 o 
  -7  -5  -4        0.54       -0.05      2.07 o 
   7   5   4        0.54       -2.38      2.80 o 
   8   5   4       13.95       11.24      3.49 o 
  -8  -5  -4       13.95       17.27      3.34 o 
   8   5   4       13.95       12.12      3.98 o 
   8   5   4       13.95       11.40      4.25 o 
  -7   6   4        2.65        2.02      2.19 o 
  -7   6   4        2.65       -0.37      2.20 o 
   7  -6  -4        2.65       -0.25      2.94 o 
  -6   6   4       11.07        9.86      2.29 o 
  -6   6   4       11.07        7.48      2.15 o 
   6  -6  -4       11.07        8.21      2.95 o 
  -5   6   4        0.19       -1.12      1.44 o 
   5  -6  -4        0.19        2.82      2.15 o 
  -5   6   4        0.19       -1.53      1.53 o 
  -5   6   4        0.19       -0.31      1.66 o 
  -4   6   4       41.09       41.54      3.48 o 
   4  -6  -4       41.09       38.27      4.41 o 
  -4   6   4       41.09       44.73      3.64 o 
  -4   6   4       41.09       42.62      3.84 o 
  -4   6   4       41.09       47.70      3.89 o 
  -3   6   4      116.22      115.32      7.49 o 
  -3   6   4      116.22      116.65      7.38 o 
   3  -6  -4      116.22      116.64      8.83 o 
  -3   6   4      116.22      113.14      7.44 o 
  -3   6   4      116.22      109.57      7.23 o 
   3  -6  -4      116.22      112.80      7.01 o 
  -2   6   4      791.51      765.66     44.32 o 
   2  -6  -4      791.51      778.77     44.00 o 
  -2   6   4      791.51      735.93     44.46 o 
   2  -6  -4      791.51      771.20     51.95 o 
  -2   6   4      791.51      721.67     44.40 o 
  -2   6   4      791.51      808.41     44.39 o 
   1  -6  -4       93.57       94.78      6.22 o 
  -1   6   4       93.57      105.39      6.47 o 
  -1   6   4       93.57      111.53      6.55 o 
  -1   6   4       93.57      100.97      6.59 o 
  -1   6   4       93.57      109.19      6.62 o 
   1  -6  -4       93.57       92.71      7.70 o 
   0   6   4       94.86       93.45      6.48 o 
   0   6   4       94.86       96.86      6.54 o 
   0   6   4       94.86      122.24      6.91 o 
   0  -6  -4       94.86       87.30      6.34 o 
   0   6   4       94.86      117.69      6.78 o 
   0   6   4       94.86      122.43      6.84 o 
   1   6   4      548.38      623.94     34.25 o 
   1   6   4      548.38      566.29     34.50 o 
   1   6   4      548.38      590.70     34.65 o 
   1   6   4      548.38      585.33     34.42 o 
  -1  -6  -4      548.38      589.21     34.10 o 
   1   6   4      548.38      575.08     33.37 o 
   2   6   4       82.37       76.43      5.39 o 
   2   6   4       82.37       61.83      5.21 o 
   2   6   4       82.37       75.33      5.11 o 
   2   6   4       82.37       76.52      5.48 o 
   2   6   4       82.37       67.93      5.23 o 
   2   6   4       82.37       81.78      5.24 o 
  -2  -6  -4       82.37       76.81      4.95 o 
  -2  -6  -4       82.37       76.39      4.96 o 
  -3  -6  -4        0.13       -0.88      0.88 o 
   3   6   4        0.13        0.87      1.56 o 
   3   6   4        0.13       -0.30      1.33 o 
   3   6   4        0.13        1.31      1.47 o 
   3   6   4        0.13       -0.78      0.98 o 
  -3  -6  -4        0.13        0.81      0.94 o 
   3   6   4        0.13       -1.31      1.31 o 
   4   6   4       42.33       42.39      4.17 o 
   4   6   4       42.33       40.80      4.10 o 
   4   6   4       42.33       43.08      3.84 o 
  -4  -6  -4       42.33       42.68      3.58 o 
  -4  -6  -4       42.33       40.61      3.42 o 
   4   6   4       42.33       39.35      4.04 o 
   4   6   4       42.33       39.68      3.86 o 
  -5  -6  -4       12.70       11.99      2.18 o 
   5   6   4       12.70       11.62      2.72 o 
   5   6   4       12.70       11.66      2.68 o 
   5   6   4       12.70       10.35      2.91 o 
   5   6   4       12.70        8.19      2.79 o 
   6   6   4       12.22       14.67      3.47 o 
   6   6   4       12.22       10.90      2.98 o 
   6   6   4       12.22       13.32      3.23 o 
  -6  -6  -4       12.22       15.76      2.67 o 
   7   6   4        4.63        5.34      3.40 o 
   7   6   4        4.63        1.13      2.71 o 
   7   6   4        4.63        1.66      3.20 o 
  -7  -6  -4        4.63        5.62      2.32 o 
   8   6   4       16.70       19.43      4.69 o 
   8   6   4       16.70       16.80      3.82 o 
  -8  -6  -4       16.70       20.38      3.73 o 
   8   6   4       16.70       19.12      4.69 o 
  -7   7   4        8.01       12.73      3.01 o 
   7  -7  -4        8.01        6.99      3.71 o 
  -7   7   4        8.01       10.18      2.70 o 
  -6   7   4       35.21       34.62      3.89 o 
   6  -7  -4       35.21       35.83      4.90 o 
  -6   7   4       35.21       35.92      3.87 o 
  -5   7   4      103.04      101.81      7.14 o 
   5  -7  -4      103.04      102.47      8.43 o 
  -5   7   4      103.04       91.50      6.96 o 
   4  -7  -4       18.13       13.74      2.97 o 
  -4   7   4       18.13       17.07      2.48 o 
  -4   7   4       18.13       14.83      2.16 o 
  -4   7   4       18.13       19.30      2.55 o 
  -4   7   4       18.13       14.99      2.59 o 
  -3   7   4      102.40      105.64      6.95 o 
  -3   7   4      102.40      107.43      6.92 o 
  -3   7   4      102.40      110.91      7.21 o 
  -3   7   4      102.40      106.50      7.00 o 
   3  -7  -4      102.40       94.66      8.26 o 
  -3   7   4      102.40      102.50      7.08 o 
   2  -7  -4      111.22       91.19      5.78 o 
  -2   7   4      111.22       83.67      5.94 o 
  -2   7   4      111.22       87.57      6.22 o 
  -2   7   4      111.22      101.48      6.18 o 
   2  -7  -4      111.22       94.27      7.31 o 
  -2   7   4      111.22       88.67      6.11 o 
  -2   7   4      111.22       94.53      6.28 o 
   1  -7  -4      250.44      249.68     14.81 o 
  -1   7   4      250.44      267.46     15.13 o 
  -1   7   4      250.44      236.84     15.14 o 
   1  -7  -4      250.44      246.51     17.72 o 
  -1   7   4      250.44      238.33     15.21 o 
  -1   7   4      250.44      281.68     15.06 o 
  -1   7   4      250.44      232.32     15.14 o 
   0  -7  -4      108.45       91.01      6.38 o 
   0   7   4      108.45      110.61      6.69 o 
   0   7   4      108.45      108.25      6.63 o 
   1   7   4      175.61      252.37     13.69 o 
   1   7   4      175.61      200.95     13.29 o 
  -1  -7  -4      175.61      175.31     13.01 o 
   1   7   4      175.61      243.63     13.69 o 
   1   7   4      175.61      233.19     13.58 o 
   1   7   4      175.61      203.12     13.25 o 
   1   7   4      175.61      247.57     13.37 o 
   2   7   4       18.08        4.67      1.75 o 
   2   7   4       18.08        5.22      1.73 o 
  -2  -7  -4       18.08        5.33      1.18 o 
   2   7   4       18.08        5.99      1.79 o 
   2   7   4       18.08        3.17      1.30 o 
   2   7   4       18.08        4.95      1.73 o 
   3   7   4       66.37       64.91      5.22 o 
   3   7   4       66.37       67.32      4.90 o 
  -3  -7  -4       66.37       70.02      4.67 o 
   3   7   4       66.37       58.78      5.13 o 
   3   7   4       66.37       59.57      5.10 o 
  -3  -7  -4       66.37       62.71      4.62 o 
   3   7   4       66.37       63.18      5.04 o 
   4   7   4       25.18       25.98      3.48 o 
   4   7   4       25.18       28.72      3.48 o 
  -4  -7  -4       25.18       26.00      2.78 o 
   4   7   4       25.18       24.57      3.36 o 
   4   7   4       25.18       26.03      3.50 o 
   5   7   4      205.82      195.13     12.88 o 
   5   7   4      205.82      177.95     12.10 o 
   5   7   4      205.82      183.22     12.65 o 
   5   7   4      205.82      196.26     12.95 o 
  -5  -7  -4      205.82      194.74     12.15 o 
  -6  -7  -4       43.85       48.02      4.43 o 
   6   7   4       43.85       50.61      5.53 o 
   6   7   4       43.85       50.02      5.38 o 
   6   7   4       43.85       45.99      4.79 o 
   7   7   4       16.29       20.30      4.42 o 
   7   7   4       16.29       23.94      3.93 o 
  -7  -7  -4       16.29       20.85      3.34 o 
   7   7   4       16.29       16.67      4.20 o 
   8   7   4        0.94        0.42      3.64 o 
  -8  -7  -4        0.94        1.66      2.52 o 
   8   7   4        0.94        2.33      3.06 o 
   8   7   4        0.94       -0.65      3.44 o 
   6  -8  -4       78.23       79.76      7.70 o 
  -6   8   4       78.23       84.08      6.52 o 
  -6   8   4       78.23       79.96      6.56 o 
  -5   8   4       76.26       71.99      5.76 o 
  -5   8   4       76.26       65.92      5.57 o 
   5  -8  -4       76.26       74.47      6.81 o 
  -5   8   4       76.26       69.68      5.33 o 
   4  -8  -4       64.76       61.03      5.93 o 
  -4   8   4       64.76       66.52      5.02 o 
  -4   8   4       64.76       56.76      4.98 o 
  -4   8   4       64.76       55.71      5.07 o 
  -4   8   4       64.76       60.45      4.72 o 
  -3   8   4        3.58        4.35      1.90 o 
  -3   8   4        3.58        4.38      1.57 o 
   3  -8  -4        3.58        1.33      1.92 o 
  -3   8   4        3.58        2.95      1.72 o 
  -3   8   4        3.58        3.75      1.61 o 
  -2   8   4        3.64        4.99      1.38 o 
  -2   8   4        3.64        4.83      1.69 o 
  -2   8   4        3.64        6.63      1.61 o 
  -2   8   4        3.64        6.24      1.72 o 
   2  -8  -4        3.64        2.84      1.75 o 
  -2   8   4        3.64        3.42      1.42 o 
  -1   8   4        1.12        1.23      1.03 o 
   1  -8  -4        1.12        0.52      1.30 o 
  -1   8   4        1.12        1.10      1.29 o 
  -1   8   4        1.12        1.27      1.15 o 
  -1   8   4        1.12        1.23      1.40 o 
  -1   8   4        1.12        1.25      1.28 o 
   1  -8  -4        1.12        0.38      0.91 o 
   0   8   4      218.26      171.76     12.02 o 
   0  -8  -4      218.26      200.49     11.63 o 
   0   8   4      218.26      199.91     11.86 o 
   0   8   4      218.26      177.50     12.00 o 
   0  -8  -4      218.26      188.84     13.86 o 
   0   8   4      218.26      214.07     11.85 o 
   0   8   4      218.26      181.28     11.99 o 
   1   8   4      197.81      219.11     12.79 o 
   1   8   4      197.81      211.88     13.06 o 
   1   8   4      197.81      206.75     12.74 o 
  -1  -8  -4      197.81      182.48     14.71 o 
   1   8   4      197.81      211.44     13.07 o 
   1   8   4      197.81      209.14     13.00 o 
   1   8   4      197.81      220.67     12.75 o 
  -1  -8  -4      197.81      195.46     12.49 o 
   2   8   4        4.83        5.52      2.03 o 
  -2  -8  -4        4.83        3.83      1.63 o 
   2   8   4        4.83        2.69      1.81 o 
   2   8   4        4.83        3.42      1.25 o 
   2   8   4        4.83        5.12      1.96 o 
  -2  -8  -4        4.83        6.01      1.44 o 
  -2  -8  -4        4.83        4.39      1.28 o 
   2   8   4        4.83        7.89      2.15 o 
   3   8   4       83.09       73.07      5.78 o 
  -3  -8  -4       83.09       75.22      5.06 o 
   3   8   4       83.09       65.67      5.66 o 
   3   8   4       83.09       66.45      5.53 o 
   3   8   4       83.09       63.96      5.63 o 
   4   8   4        0.51        0.80      2.17 o 
   4   8   4        0.51       -1.19      2.02 o 
   4   8   4        0.51        0.31      2.12 o 
  -4  -8  -4        0.51        3.20      1.52 o 
   4   8   4        0.51       -1.96      1.96 o 
   5   8   4       19.44       15.36      3.25 o 
   5   8   4       19.44       19.51      3.67 o 
   5   8   4       19.44       18.02      3.44 o 
  -5  -8  -4       19.44       22.27      2.85 o 
   5   8   4       19.44       16.90      3.49 o 
   6   8   4       28.91       27.90      4.18 o 
   6   8   4       28.91       32.71      4.82 o 
  -6  -8  -4       28.91       35.36      3.94 o 
   6   8   4       28.91       30.13      4.64 o 
   7   8   4        0.04       -2.59      2.59 o 
  -7  -8  -4        0.04        1.31      2.18 o 
   7   8   4        0.04        2.47      3.37 o 
   7   8   4        0.04        0.87      3.13 o 
  -6   9   4        5.18        6.11      2.50 o 
  -6   9   4        5.18        4.85      2.60 o 
   6  -9  -4        5.18        4.62      3.22 o 
  -5   9   4        6.16        7.55      2.03 o 
   5  -9  -4        6.16        2.73      2.73 o 
  -5   9   4        6.16        4.85      2.35 o 
  -5   9   4        6.16        6.04      2.34 o 
   4  -9  -4       19.51       18.98      3.61 o 
  -4   9   4       19.51       19.53      2.71 o 
  -4   9   4       19.51       17.29      3.01 o 
  -4   9   4       19.51       26.56      3.34 o 
  -3   9   4      127.13      120.71      8.12 o 
  -3   9   4      127.13      116.05      8.15 o 
  -3   9   4      127.13      113.09      7.86 o 
   3  -9  -4      127.13      112.73      9.36 o 
   2  -9  -4        4.47        2.63      1.93 o 
  -1   9   4      420.17      394.23     21.29 o 
  -1   9   4      420.17      345.14     21.35 o 
  -1   9   4      420.17      329.56     21.29 o 
  -1   9   4      420.17      327.56     21.27 o 
   1  -9  -4      420.17      362.10     24.82 o 
   0   9   4        3.11        3.83      1.85 o 
   0  -9  -4        3.11        1.54      1.05 o 
   0   9   4        3.11        5.71      1.99 o 
   0   9   4        3.11        4.52      1.76 o 
   0   9   4        3.11        2.09      1.36 o 
   0  -9  -4        3.11        1.83      1.43 o 
   1   9   4       25.33       24.13      3.25 o 
  -1  -9  -4       25.33       25.77      3.05 o 
   1   9   4       25.33       30.97      3.54 o 
   1   9   4       25.33       22.72      3.09 o 
   1   9   4       25.33       22.67      3.18 o 
   1   9   4       25.33       24.05      2.75 o 
  -1  -9  -4       25.33       25.24      2.50 o 
   2   9   4      509.91      461.70     28.34 o 
   2   9   4      509.91      464.63     27.39 o 
   2   9   4      509.91      463.84     28.45 o 
  -2  -9  -4      509.91      504.14     27.88 o 
   2   9   4      509.91      439.21     28.43 o 
  -2  -9  -4      509.91      487.67     32.58 o 
   3   9   4      148.55      141.89     10.11 o 
  -3  -9  -4      148.55      157.24      9.50 o 
   3   9   4      148.55      132.07      9.99 o 
   3   9   4      148.55      141.47      9.79 o 
  -3  -9  -4      148.55      146.99     10.89 o 
   3   9   4      148.55      143.03     10.09 o 
  -4  -9  -4       83.07       84.80      5.83 o 
   4   9   4       83.07       72.20      6.46 o 
   4   9   4       83.07       73.83      6.56 o 
   4   9   4       83.07       76.52      6.32 o 
   4   9   4       83.07       75.57      6.57 o 
   5   9   4       62.96       61.61      5.86 o 
   5   9   4       62.96       48.86      5.25 o 
   5   9   4       62.96       52.23      5.64 o 
  -5  -9  -4       62.96       61.07      4.90 o 
   6   9   4        1.30        5.48      2.99 o 
  -6  -9  -4        1.30        3.52      2.25 o 
   6   9   4        1.30        4.50      3.33 o 
   6   9   4        1.30        7.51      3.60 o 
   7   9   4        2.00        6.12      3.73 o 
   7   9   4        2.00        1.68      3.41 o 
   7   9   4        2.00       -1.09      2.88 o 
  -5  10   4       14.30       17.70      3.36 o 
   5 -10  -4       14.30       14.34      3.80 o 
  -5  10   4       14.30       14.63      3.22 o 
  -5  10   4       14.30       12.08      2.55 o 
  -4  10   4       61.42       66.11      5.62 o 
   4 -10  -4       61.42       68.66      6.55 o 
  -4  10   4       61.42       61.01      5.21 o 
  -4  10   4       61.42       60.18      5.64 o 
   3 -10  -4       44.94       43.45      4.81 o 
  -3  10   4       44.94       46.06      4.35 o 
  -3  10   4       44.94       37.00      3.86 o 
  -3  10   4       44.94       39.54      4.33 o 
   2 -10  -4       28.95       35.79      4.46 o 
  -2  10   4       28.95       28.01      3.70 o 
  -2  10   4       28.95       36.43      3.64 o 
  -2  10   4       28.95       38.00      4.05 o 
  -1  10   4       61.48       43.42      4.43 o 
   1 -10  -4       61.48       52.22      4.87 o 
  -1  10   4       61.48       49.94      4.58 o 
  -1  10   4       61.48       40.36      4.24 o 
   0  10   4      102.07      113.25      8.21 o 
   0  10   4      102.07      114.54      8.23 o 
   0  10   4      102.07      119.17      8.36 o 
   1  10   4       44.16       60.30      5.44 o 
   1  10   4       44.16       66.31      5.51 o 
   1  10   4       44.16       60.21      5.49 o 
   2  10   4       48.98       44.56      4.80 o 
  -2 -10  -4       48.98       48.77      4.53 o 
   2  10   4       48.98       43.68      4.75 o 
   2  10   4       48.98       46.16      4.71 o 
   2  10   4       48.98       46.56      4.70 o 
  -3 -10  -4       10.37       12.88      2.15 o 
   3  10   4       10.37        9.05      2.94 o 
   3  10   4       10.37        8.27      2.94 o 
   3  10   4       10.37       11.49      3.03 o 
  -3 -10  -4       10.37       13.95      2.46 o 
   3  10   4       10.37       11.10      2.80 o 
   4  10   4        0.00       -0.57      2.26 o 
   4  10   4        0.00        0.73      2.35 o 
  -4 -10  -4        0.00       -1.39      1.39 o 
   4  10   4        0.00       -1.81      2.19 o 
   4  10   4        0.00       -1.27      2.44 o 
   5  10   4       13.87       11.16      3.48 o 
   5  10   4       13.87       10.38      3.70 o 
   5  10   4       13.87       14.96      3.29 o 
   6  10   4        6.07       14.82      4.08 o 
   6  10   4        6.07       15.77      4.44 o 
   6  10   4        6.07        9.72      3.32 o 
  -5  11   4        5.02        4.54      2.18 o 
  -5  11   4        5.02        5.25      2.76 o 
  -5  11   4        5.02        1.23      2.65 o 
  -4  11   4        5.35        4.45      2.29 o 
  -4  11   4        5.35        7.86      2.92 o 
   4 -11  -4        5.35        6.69      3.14 o 
  -4  11   4        5.35        7.67      3.01 o 
  -3  11   4        1.45        0.55      2.26 o 
  -3  11   4        1.45        0.76      1.78 o 
   3 -11  -4        1.45        1.03      2.38 o 
  -3  11   4        1.45        2.23      2.35 o 
  -2  11   4        0.49        2.52      1.83 o 
  -2  11   4        0.49        4.37      2.37 o 
   2 -11  -4        0.49        1.43      2.02 o 
  -2  11   4        0.49        2.73      2.15 o 
   1 -11  -4       17.17       18.60      3.29 o 
  -1  11   4       17.17       15.74      2.87 o 
  -1  11   4       17.17       15.06      3.10 o 
  -1  11   4       17.17       17.07      3.16 o 
   0  11   4      128.71      196.62     12.48 o 
   0  11   4      128.71      176.18     12.39 o 
   0  11   4      128.71      185.04     12.46 o 
   1  11   4       46.81       39.69      4.70 o 
   1  11   4       46.81       41.51      4.63 o 
   1  11   4       46.81       40.63      4.72 o 
  -1 -11  -4       46.81       47.74      4.54 o 
  -2 -11  -4       74.87       72.43      6.27 o 
   2  11   4       74.87       68.72      6.23 o 
   2  11   4       74.87       71.89      6.21 o 
   2  11   4       74.87       69.05      6.16 o 
   3  11   4        0.64        1.85      2.67 o 
   3  11   4        0.64       -2.06      2.06 o 
   3  11   4        0.64        3.21      2.77 o 
  -3 -11  -4        0.64        0.78      1.65 o 
   3  11   4        0.64        3.95      2.55 o 
   4  11   4        0.31       -0.61      2.77 o 
   4  11   4        0.31        0.20      2.33 o 
  -4 -11  -4        0.31        0.44      1.53 o 
   4  11   4        0.31       -2.13      2.58 o 
   5  11   4       46.84       57.04      6.03 o 
   5  11   4       46.84       37.26      5.12 o 
   5  11   4       46.84       45.89      5.79 o 
   6  11   4       22.22       14.35      3.84 o 
   6  11   4       22.22       23.14      4.95 o 
   6  11   4       22.22       28.21      5.25 o 
  -4  12   4        0.03       -1.01      2.65 o 
  -4  12   4        0.03        0.33      2.17 o 
  -4  12   4        0.03       -2.54      2.54 o 
  -3  12   4        5.12        3.15      2.84 o 
  -3  12   4        5.12        2.61      2.27 o 
   3 -12  -4        5.12        3.17      2.94 o 
  -3  12   4        5.12        3.69      2.87 o 
   2 -12  -4        5.86        8.37      2.86 o 
  -2  12   4        5.86        9.28      2.98 o 
  -2  12   4        5.86        4.97      2.81 o 
  -2  12   4        5.86        9.19      2.60 o 
  -1  12   4        0.02        6.05      2.66 o 
  -1  12   4        0.02        1.36      2.53 o 
  -1  12   4        0.02        3.72      2.31 o 
   1 -12  -4        0.02        2.93      2.15 o 
   0  12   4        7.51       13.12      3.03 o 
   0 -12  -4        7.51       17.37      3.14 o
[truncated: 372,702 more chars]
