# Supplementary material for: Crystal structures and conformations of two Diels–Alder adduct derivatives: 1,8-bis­(thio­phen-2-yl)-14-oxa­tetra­cyclo­[6.5.1.02,7.09,13]tetra­deca-2(7),3,5-trien-10-one and 1,8-diphenyl-14-oxa­tetra­cyclo[6.5.1.02,7.09,13] tetra­deca-2,4,6-trien-10-one
Source: Acta Crystallogr E Crystallogr Commun. 2015 Jan 24;71(Pt 2):213–6. doi: 10.1107/S2056989015001073 (PMC4384542; doi:10.1107/S2056989015001073)
Supplement: Supplementary file 3 [file e-71-00213-IIsup3.hkl]

# 
# h,k,l, Fc-squared, Fo-squared, sigma(Fo-squared) and status flag 
# 
data_II
_shelx_title ' NARAYANAN in P2(1)/n' 
_shelx_refln_list_code          4 
_shelx_F_calc_maximum      214.61 
_exptl_crystal_F_000       744.00 
_reflns_d_resolution_high  0.7829 
 
loop_ 
 _symmetry_equiv_pos_as_xyz 
 'x, y, z' 
 '-x+1/2, y+1/2, -z+1/2' 
 '-x, -y, -z' 
 'x-1/2, -y-1/2, z-1/2' 
 
_cell_length_a     7.8610 
_cell_length_b    16.7327 
_cell_length_c    14.2260 
_cell_angle_alpha  90.000 
_cell_angle_beta   91.583 
_cell_angle_gamma  90.000 
 
_shelx_F_squared_multiplier     1.000 
 
loop_ 
 _refln_index_h 
 _refln_index_k 
 _refln_index_l 
 _refln_F_squared_calc 
 _refln_F_squared_meas 
 _refln_F_squared_sigma 
 _refln_observed_status 
   2   0   0     3106.11     3725.16     65.52 o 
   4   0   0     2671.81     2884.64     61.71 o 
   6   0   0      156.16      146.30      4.40 o 
   8   0   0       99.58       79.34      5.67 o 
  10   0   0        7.61        4.80      3.49 o 
   1   1   0      425.52      430.05      6.04 o 
   2   1   0    14412.42    14565.85    197.75 o 
   3   1   0      873.41      933.92     12.95 o 
   4   1   0      282.69      314.83      4.81 o 
   5   1   0        1.17        0.65      0.94 o 
   6   1   0       76.87       93.45      2.18 o 
   7   1   0       36.85       36.19      2.77 o 
   8   1   0       57.10       60.94      3.39 o 
   9   1   0       19.09       22.24      2.77 o 
  10   1   0       11.19       12.50      2.77 o 
   0   2   0     7649.94     7734.55    228.42 o 
   1   2   0     9732.17     9678.20    110.63 o 
   2   2   0    17708.34    17470.00    265.89 o 
   3   2   0     3060.29     3005.39     40.84 o 
   4   2   0     2442.21     2734.15     37.29 o 
   5   2   0     2227.58     2337.23     32.06 o 
   6   2   0        8.48       13.03      1.55 o 
   7   2   0       25.55       37.81      1.90 o 
   8   2   0       10.00        5.73      1.99 o 
   9   2   0        3.42        4.14      2.16 o 
   1   3   0     1810.51     1931.40     31.29 o 
   2   3   0    22838.35    23547.07    316.75 o 
   3   3   0       20.69       15.12      0.80 o 
   4   3   0     1628.21     1650.00     20.80 o 
   5   3   0      296.72      329.11      4.23 o 
   6   3   0       59.89       61.19      2.58 o 
   7   3   0        0.03       -0.94      0.94 o 
   8   3   0       12.05       14.58      2.30 o 
   9   3   0        4.84        2.41      2.62 o 
   0   4   0    46058.29    39276.47   2149.57 o 
   1   4   0    13635.65    13663.64    167.88 o 
   2   4   0       10.00       11.42      0.57 o 
   3   4   0      849.43      940.53     11.90 o 
   4   4   0      128.19      111.46      1.86 o 
   5   4   0      612.50      614.80      8.13 o 
   6   4   0       19.94       16.70      1.32 o 
   7   4   0        3.81       -0.37      1.07 o 
   8   4   0       41.04       37.83      2.92 o 
   9   4   0       48.21       64.69      3.84 o 
   1   5   0     4551.56     4576.07     56.15 o 
   2   5   0      316.61      288.89      3.87 o 
   3   5   0       27.29       26.38      0.70 o 
   4   5   0      944.62      925.06     11.84 o 
   5   5   0      950.98      879.25     11.38 o 
   6   5   0        2.98       -1.07      1.07 o 
   7   5   0      309.03      283.35      6.44 o 
   8   5   0        9.33       15.71      2.30 o 
   9   5   0       49.18       51.44      5.23 o 
   0   6   0        8.70        6.17      0.50 o 
   1   6   0      165.94      154.48      2.02 o 
   2   6   0    12717.43    12701.35    155.63 o 
   3   6   0        5.97       10.35      0.84 o 
   4   6   0     1593.09     1622.56     18.85 o 
   5   6   0        7.69       11.23      1.01 o 
   6   6   0       22.81       13.03      1.48 o 
   7   6   0       16.79       16.44      1.51 o 
   8   6   0       15.97       10.50      1.99 o 
   9   6   0       61.53       58.85      5.67 o 
   1   7   0      364.93      401.98      5.39 o 
   2   7   0     5538.51     5649.71     69.31 o 
   3   7   0     1616.21     1549.67     19.32 o 
   4   7   0      853.99      862.04     10.26 o 
   5   7   0      315.76      310.01      4.52 o 
   6   7   0      263.30      243.82      3.87 o 
   7   7   0      236.43      202.63      4.79 o 
   8   7   0       15.25       12.98      2.14 o 
   9   7   0       67.45       59.44      3.92 o 
   0   8   0     1203.34     1255.11     19.22 o 
   1   8   0     2684.31     2855.41     39.93 o 
   2   8   0       10.07       16.42      0.86 o 
   3   8   0     1295.16     1323.49     16.65 o 
   4   8   0      675.24      658.26      8.03 o 
   5   8   0       49.28       46.71      1.38 o 
   6   8   0       10.17       14.66      1.12 o 
   7   8   0        5.25        7.44      1.24 o 
   8   8   0       22.46       28.10      2.03 o 
   9   8   0        1.81        2.83      1.77 o 
   1   9   0      115.43      122.23      1.83 o 
   2   9   0       17.08       16.25      0.93 o 
   3   9   0       28.13       35.63      1.03 o 
   4   9   0     1116.44     1073.83     12.76 o 
   5   9   0       63.68       61.67      1.80 o 
   6   9   0      739.31      716.04     12.06 o 
   7   9   0       11.65       11.08      1.51 o 
   8   9   0       65.45       59.02      2.63 o 
   9   9   0       21.73       28.21      2.57 o 
   0  10   0      933.85      920.19     16.69 o 
   1  10   0      532.75      573.03      6.96 o 
   2  10   0     1818.76     1819.03     21.03 o 
   3  10   0      475.97      451.08      6.69 o 
   4  10   0      107.74      122.97      2.28 o 
   5  10   0      739.26      751.86     11.12 o 
   6  10   0      107.83      106.30      3.03 o 
   7  10   0        1.48        0.91      1.21 o 
   8  10   0       21.82       19.72      1.81 o 
   1  11   0      136.08      130.88      2.12 o 
   2  11   0       21.68       23.70      1.12 o 
   3  11   0      312.00      325.69      5.17 o 
   4  11   0      773.41      747.97     11.01 o 
   5  11   0       88.49       79.70      2.20 o 
   6  11   0      162.32      154.68      3.69 o 
   7  11   0        0.11       -0.90      1.21 o 
   8  11   0        1.50       -0.06      1.24 o 
   0  12   0     1132.63     1185.83     26.18 o 
   1  12   0      276.56      279.34      4.09 o 
   2  12   0       69.26       78.73      1.94 o 
   3  12   0        2.80        2.66      0.70 o 
   4  12   0        7.55        6.96      1.13 o 
   5  12   0      199.72      195.37      4.32 o 
   6  12   0       36.42       41.41      2.10 o 
   7  12   0        0.11       -1.21      1.21 o 
   8  12   0        0.50        0.14      1.38 o 
   1  13   0       95.09       93.65      2.45 o 
   2  13   0      167.50      174.10      3.64 o 
   3  13   0      162.87      157.34      3.02 o 
   4  13   0       76.39       68.65      2.32 o 
   5  13   0      146.26      127.93      3.35 o 
   6  13   0       96.91       97.87      2.99 o 
   7  13   0       22.94       22.21      2.03 o 
   0  14   0      322.23      318.12      8.16 o 
   1  14   0      364.76      359.96      6.43 o 
   2  14   0      215.59      206.94      4.18 o 
   3  14   0       14.19       15.32      1.18 o 
   4  14   0        0.21        0.23      1.06 o 
   5  14   0       18.37       24.01      1.80 o 
   6  14   0       53.49       60.33      2.55 o 
   7  14   0        7.86       11.72      1.94 o 
   1  15   0       20.55       20.49      1.40 o 
   2  15   0      227.07      248.94      5.01 o 
   3  15   0       72.30       73.74      2.50 o 
   4  15   0      319.71      329.30      6.42 o 
   5  15   0       53.71       55.66      2.51 o 
   6  15   0      169.99      166.89      5.05 o 
   7  15   0        4.52        5.15      1.73 o 
   0  16   0      164.43      182.65      7.85 o 
   1  16   0       46.44       38.55      2.09 o 
   2  16   0       60.38       66.26      2.38 o 
   3  16   0       28.62       24.04      1.68 o 
   4  16   0       54.87       61.97      2.54 o 
   5  16   0        8.96       16.18      2.20 o 
   6  16   0       14.76       16.45      1.80 o 
   1  17   0       30.54       27.54      1.92 o 
   2  17   0      283.79      317.42      7.04 o 
   3  17   0        1.73        1.27      1.18 o 
   4  17   0        2.06        1.52      1.24 o 
   5  17   0       93.54       91.77      3.17 o 
   6  17   0       98.19      131.71      4.52 o 
   0  18   0        1.47       -1.74      1.74 o 
   1  18   0        4.87        7.85      1.85 o 
   2  18   0        0.19       -0.44      1.26 o 
   3  18   0       13.58       18.16      5.45 o 
   4  18   0        5.21        2.70      1.41 o 
   5  18   0        0.02       -0.52      1.91 o 
   1  19   0        8.83        8.53      1.99 o 
   2  19   0        5.02        9.59      3.05 o 
   3  19   0        5.25        9.90      2.62 o 
   4  19   0        1.51       -0.22      1.85 o 
   0  20   0       23.24       27.90      3.92 o 
   1  20   0       11.24       10.92      2.16 o 
   2  20   0        1.17        7.41      3.05 o 
   3  20   0        1.83       -0.44      2.62 o 
   1  21   0       17.03       21.78      3.71 o 
  -9   0   1        2.15        1.31      3.05 o 
  -7   0   1       21.07        8.72      2.62 o 
  -5   0   1      188.15      197.52      3.98 o 
  -3   0   1    14545.32    14814.43    315.38 o 
  -1   0   1     3246.46     3570.03     62.55 o 
   1   0   1    16362.65    15104.61    469.49 o 
   3   0   1      468.58      467.86     12.87 o 
   5   0   1      504.45      465.51      9.04 o 
   7   0   1      105.56      101.57      5.67 o 
   9   0   1        4.00       -0.44      2.62 o 
 -10   1   1        2.28        2.21      2.83 o 
  -9   1   1        7.87       -0.13      1.99 o 
  -8   1   1       35.04       35.79      3.08 o 
  -7   1   1       81.10       79.13      3.70 o 
  -6   1   1        0.01        0.90      0.63 o 
  -5   1   1       70.91       55.86      2.47 o 
  -4   1   1     1268.72     1290.50     16.08 o 
  -3   1   1      414.74      439.64     10.76 o 
  -2   1   1      498.20      519.36      8.13 o 
  -1   1   1    13128.81    13373.95    339.04 o 
   0   1   1      911.31      911.56     38.85 o 
   1   1   1     2882.29     2772.16     68.48 o 
   2   1   1     1251.93     1077.81     16.43 o 
   3   1   1     7602.08     7729.84    104.67 o 
   4   1   1       51.59       49.95      1.26 o 
   5   1   1      344.02      364.22      5.62 o 
   6   1   1      155.24      172.91      3.40 o 
   7   1   1       23.07       16.40      1.53 o 
   8   1   1        0.81        0.63      1.67 o 
   9   1   1        0.42       -1.74      2.62 o 
  -9   2   1        0.61       -0.64      1.99 o 
  -8   2   1        1.10        0.00      1.85 o 
  -7   2   1        2.62        4.49      1.15 o 
  -6   2   1      185.13      188.71      4.41 o 
  -5   2   1      694.92      722.93      9.29 o 
  -4   2   1      147.69      179.38      5.08 o 
  -3   2   1      933.28     1049.02     16.15 o 
  -2   2   1     3432.65     3368.80     51.55 o 
  -1   2   1     3901.04     3836.09     47.92 o 
   0   2   1     2035.44     2103.63     36.45 o 
   1   2   1     4415.51     4542.73     80.10 o 
   2   2   1      515.77      445.40      6.30 o 
   3   2   1       87.63       91.41      3.87 o 
   4   2   1     1341.02     1305.36     19.99 o 
   5   2   1      109.77      123.68      2.46 o 
   6   2   1       14.20        9.92      0.76 o 
   7   2   1      113.05      118.69      3.39 o 
   8   2   1       66.16       59.85      3.53 o 
   9   2   1        3.11       -1.24      1.99 o 
  -9   3   1        0.65       -1.85      1.85 o 
  -8   3   1       11.13       12.09      2.16 o 
  -7   3   1       60.06       69.12      2.63 o 
  -6   3   1      101.92       92.16      2.82 o 
  -5   3   1      472.70      443.78      7.43 o 
  -4   3   1      416.53      419.71      8.13 o 
  -3   3   1      119.68      115.51      2.01 o 
  -2   3   1        3.38        1.85      0.80 o 
  -1   3   1       56.62       37.12      1.24 o 
   0   3   1      263.29      309.70      6.88 o 
   1   3   1     1059.61     1086.66     17.86 o 
   2   3   1      474.55      500.14      9.71 o 
   3   3   1      226.83      155.55      4.85 o 
   4   3   1      149.11      179.97      3.59 o 
   5   3   1      173.27      180.98      3.96 o 
   6   3   1        0.11       -0.60      0.81 o 
   7   3   1       59.51       52.87      1.70 o 
   8   3   1        3.17        6.61      1.99 o 
   9   3   1        3.77       -0.22      1.85 o 
  -9   4   1        5.38        3.08      2.83 o 
  -8   4   1       12.39       24.33      3.71 o 
  -7   4   1       63.93       58.83      2.37 o 
  -6   4   1      284.86      276.19      5.93 o 
  -5   4   1       74.17       72.42      3.79 o 
  -4   4   1      262.35      275.21      4.35 o 
  -3   4   1      347.32      308.41      4.42 o 
  -2   4   1      245.84      295.57      3.67 o 
  -1   4   1      103.37      122.01      4.19 o 
   0   4   1      748.53      710.67      8.95 o 
   1   4   1        9.43        6.73      0.81 o 
   2   4   1      421.41      350.17      4.56 o 
   3   4   1      171.43      176.78      3.12 o 
   4   4   1        3.98        2.69      0.82 o 
   5   4   1      429.27      388.15      5.98 o 
   6   4   1      240.99      247.82      4.17 o 
   7   4   1        2.52        3.83      0.87 o 
   8   4   1       14.96        8.69      1.99 o 
   9   4   1        1.73        2.18      3.05 o 
  -9   5   1        0.12       -0.44      3.05 o 
  -8   5   1       59.84       52.99      3.39 o 
  -7   5   1       69.28       73.46      2.75 o 
  -6   5   1      303.70      297.81      6.44 o 
  -5   5   1       15.21       15.58      1.77 o 
  -4   5   1      150.76      145.14      2.66 o 
  -3   5   1        5.83        8.62      0.94 o 
  -2   5   1       48.24       57.14      1.00 o 
  -1   5   1        3.12        3.06      0.42 o 
   0   5   1       52.95       48.66      1.33 o 
   1   5   1     1521.03     1380.40     18.70 o 
   2   5   1      647.61      722.44      9.13 o 
   3   5   1      217.57      221.19      3.06 o 
   4   5   1       74.84       63.44      3.42 o 
   5   5   1       42.43       38.96      1.79 o 
   6   5   1      555.08      519.27      7.91 o 
   7   5   1       44.39       39.74      1.53 o 
   8   5   1       21.57       30.05      2.15 o 
   9   5   1       13.20       13.95      3.49 o 
  -9   6   1       14.13       10.90      3.92 o 
  -8   6   1        0.15       -0.64      1.90 o 
  -7   6   1       47.26       48.20      2.29 o 
  -6   6   1      278.21      239.44      5.43 o 
  -5   6   1      185.57      191.35      3.44 o 
  -4   6   1        4.00        2.74      1.01 o 
  -3   6   1      133.55      118.94      1.75 o 
  -2   6   1       77.51       90.70      2.62 o 
  -1   6   1      372.70      386.29      4.63 o 
   0   6   1        5.47        5.90      0.44 o 
   1   6   1      604.12      639.49      8.88 o 
   2   6   1      183.46      205.16      5.38 o 
   3   6   1      364.90      363.12      4.85 o 
   4   6   1       75.46       76.17      1.59 o 
   5   6   1      147.64      123.14      2.34 o 
   6   6   1      225.75      207.22      3.78 o 
   7   6   1       55.38       55.49      1.81 o 
   8   6   1       72.91       73.56      3.66 o 
   9   6   1        7.31        9.59      3.49 o 
  -9   7   1       22.71       21.57      3.05 o 
  -8   7   1       42.08       36.61      2.57 o 
  -7   7   1       37.28       37.48      1.80 o 
  -6   7   1      113.35       94.78      2.52 o 
  -5   7   1      278.71      255.67      4.29 o 
  -4   7   1       96.68       93.05      3.11 o 
  -3   7   1      268.50      286.40      3.75 o 
  -2   7   1       75.67       79.37      3.28 o 
  -1   7   1      458.36      494.25      5.95 o 
   0   7   1      108.46      106.64      2.11 o 
   1   7   1       24.91       44.12      2.09 o 
   2   7   1     2002.44     1992.42     26.96 o 
   3   7   1        1.53        7.08      0.79 o 
   4   7   1      146.99      124.12      2.39 o 
   5   7   1        4.80        3.95      0.58 o 
   6   7   1       67.88       67.27      1.66 o 
   7   7   1       29.70       29.08      1.39 o 
   8   7   1        4.43        7.83      1.24 o 
   9   7   1        0.49        0.67      1.51 o 
  -9   8   1        1.22        3.55      1.85 o 
  -8   8   1       27.32       23.83      1.81 o 
  -7   8   1       66.67       55.96      2.33 o 
  -6   8   1        0.21       -0.83      0.83 o 
  -5   8   1       21.99       28.36      1.48 o 
  -4   8   1      106.20      101.28      1.91 o 
  -3   8   1       14.16       10.00      0.74 o 
  -2   8   1      304.02      291.92      3.78 o 
  -1   8   1       15.77       16.74      1.26 o 
   0   8   1       20.32       18.70      0.82 o 
   1   8   1      194.38      220.44      3.02 o 
   2   8   1       89.72       97.69      2.71 o 
   3   8   1        3.86        1.28      0.66 o 
   4   8   1      252.03      243.36      3.53 o 
   5   8   1      312.32      306.91      4.96 o 
   6   8   1        5.82        3.55      0.74 o 
   7   8   1       30.09       31.80      1.46 o 
   8   8   1        6.65        6.61      1.24 o 
   9   8   1       58.25       64.77      3.30 o 
  -9   9   1       44.83       49.85      3.23 o 
  -8   9   1       16.41       16.64      1.67 o 
  -7   9   1      109.25      108.21      3.37 o 
  -6   9   1        2.17        0.51      1.21 o 
  -5   9   1      147.97      151.67      3.40 o 
  -4   9   1       51.10       49.54      1.94 o 
  -3   9   1      121.38      116.79      2.47 o 
  -2   9   1       61.56       85.29      2.58 o 
  -1   9   1      344.49      357.91      4.49 o 
   0   9   1      258.32      272.66      4.17 o 
   1   9   1      422.75      447.53      6.37 o 
   2   9   1       11.91       12.45      0.70 o 
   3   9   1      175.00      166.73      2.90 o 
   4   9   1      473.80      486.34      7.15 o 
   5   9   1       47.57       50.02      2.41 o 
   6   9   1        0.03        0.48      0.82 o 
   7   9   1       45.21       48.03      1.80 o 
   8   9   1       83.54       78.45      2.94 o 
   9   9   1       12.96       15.32      3.92 o 
  -8  10   1       28.69       30.99      2.19 o 
  -7  10   1        5.78        5.92      1.38 o 
  -6  10   1        0.24       -0.02      1.21 o 
  -5  10   1       43.28       32.62      2.14 o 
  -4  10   1      106.83       99.31      2.63 o 
  -3  10   1        0.17       -0.47      0.47 o 
  -2  10   1        0.70        3.45      0.61 o 
  -1  10   1      191.60      200.25      2.80 o 
   0  10   1        8.07       15.63      0.81 o 
   1  10   1      131.51      125.90      1.97 o 
   2  10   1      257.92      261.07      4.20 o 
   3  10   1       35.32       46.21      1.42 o 
   4  10   1      155.27      143.34      2.81 o 
   5  10   1      371.21      352.16      5.77 o 
   6  10   1       61.51       54.17      2.52 o 
   7  10   1       80.74       73.16      2.20 o 
   8  10   1        7.68        5.67      1.53 o 
  -8  11   1       14.84       15.42      2.30 o 
  -7  11   1       69.96       70.91      2.80 o 
  -6  11   1       25.80       28.34      2.57 o 
  -5  11   1      163.60      142.11      3.51 o 
  -4  11   1       25.14       18.22      1.35 o 
  -3  11   1      151.70      153.65      2.89 o 
  -2  11   1       58.90       53.49      1.35 o 
  -1  11   1       41.67       49.01      1.27 o 
   0  11   1       58.12       71.10      1.41 o 
   1  11   1      398.70      382.50      4.89 o 
   2  11   1      136.89      116.68      2.37 o 
   3  11   1      141.75      132.75      2.59 o 
   4  11   1      203.25      186.76      3.40 o 
   5  11   1       28.26       28.24      1.50 o 
   6  11   1       35.71       34.51      1.62 o 
   7  11   1        2.52        2.34      1.15 o 
   8  11   1       12.92       13.67      1.62 o 
  -8  12   1        0.22       -1.24      1.24 o 
  -7  12   1       28.56       26.73      2.03 o 
  -6  12   1        0.35       -0.09      1.21 o 
  -5  12   1       59.81       57.90      2.25 o 
  -4  12   1      266.42      241.12      4.89 o 
  -3  12   1       53.03       49.21      1.54 o 
  -2  12   1       21.30       23.68      1.08 o 
  -1  12   1      113.47      104.46      3.41 o 
   0  12   1      677.88      687.30      8.40 o 
   1  12   1       30.87       28.90      1.12 o 
   2  12   1       30.77       33.51      1.30 o 
   3  12   1       63.17       51.09      1.60 o 
   4  12   1      247.07      221.60      4.56 o 
   5  12   1       15.02       14.34      1.20 o 
   6  12   1       20.89       22.13      1.37 o 
   7  12   1        3.13        3.67      1.35 o 
   8  12   1        2.94        0.80      1.38 o 
  -7  13   1        5.19        7.62      1.63 o 
  -6  13   1        1.61       -1.00      1.24 o 
  -5  13   1        7.87        7.83      1.32 o 
  -4  13   1       36.97       33.98      1.89 o 
  -3  13   1      106.54       92.76      2.34 o 
  -2  13   1        9.44        8.32      0.84 o 
  -1  13   1       35.86       36.65      1.73 o 
   0  13   1      324.37      299.67      4.42 o 
   1  13   1        3.25        1.77      0.73 o 
   2  13   1       72.27       66.12      1.85 o 
   3  13   1        4.89        4.45      0.83 o 
   4  13   1       47.81       44.65      1.98 o 
   5  13   1        5.83        5.96      1.06 o 
   6  13   1        0.00        0.53      1.12 o 
   7  13   1        7.85       13.12      1.60 o 
  -7  14   1        7.15        8.18      1.77 o 
  -6  14   1        5.92        5.99      1.66 o 
  -5  14   1       33.98       34.49      2.10 o 
  -4  14   1       95.08       92.49      4.09 o 
  -3  14   1        9.88       14.54      1.28 o 
  -2  14   1      189.79      171.52      3.70 o 
  -1  14   1      181.97      176.78      3.27 o 
   0  14   1      602.90      586.71      9.75 o 
   1  14   1       73.22       77.40      1.98 o 
   2  14   1        2.07        0.99      0.84 o 
   3  14   1        1.08       -0.18      0.88 o 
   4  14   1       27.21       27.83      1.66 o 
   5  14   1      187.81      172.82      3.63 o 
   6  14   1        2.02        2.20      1.32 o 
   7  14   1       36.36       46.91      2.35 o 
  -7  15   1        5.66        1.76      1.73 o 
  -6  15   1        4.91        2.84      1.66 o 
  -5  15   1      161.93      161.81      4.12 o 
  -4  15   1        2.73       -0.60      1.28 o 
  -3  15   1       23.80       26.90      1.72 o 
  -2  15   1       31.58       30.40      1.70 o 
  -1  15   1        0.63        0.40      1.07 o 
   0  15   1      153.28      154.54      4.93 o 
   1  15   1      350.24      342.65      6.32 o 
   2  15   1      153.17      137.73      3.32 o 
   3  15   1       16.12       17.91      1.28 o 
   4  15   1       44.24       48.31      2.25 o 
   5  15   1       11.07       17.19      1.66 o 
   6  15   1       20.27       25.20      2.01 o 
   7  15   1        0.47        0.59      1.40 o 
  -6  16   1       11.74       11.02      2.91 o 
  -5  16   1       16.32       23.57      2.24 o 
  -4  16   1       66.15       76.44      2.76 o 
  -3  16   1       99.52      116.06      3.26 o 
  -2  16   1      151.71      158.13      4.26 o 
  -1  16   1      141.96      143.80      4.20 o 
   0  16   1        2.65        5.67      2.40 o 
   1  16   1       48.50       50.60      2.34 o 
   2  16   1       43.36       41.09      2.01 o 
   3  16   1       52.79       48.97      3.25 o 
   4  16   1       52.30       63.06      2.54 o 
   5  16   1      126.96      142.39      3.79 o 
   6  16   1       12.02       13.31      1.80 o 
  -6  17   1        1.44       -0.27      1.73 o 
  -5  17   1      126.62      131.17      4.26 o 
  -4  17   1        0.51        0.85      1.24 o 
  -3  17   1        7.34        5.88      1.85 o 
  -2  17   1      109.40      107.33      3.51 o 
  -1  17   1        7.71        7.70      2.40 o 
   0  17   1        2.90        1.74      2.62 o 
   1  17   1       32.30       34.85      2.09 o 
   2  17   1        4.64        2.51      1.93 o 
   3  17   1       22.58       32.01      1.88 o 
   4  17   1       10.32       10.23      1.44 o 
   5  17   1        0.04        1.07      1.40 o 
   6  17   1       13.02       14.02      1.87 o 
  -5  18   1        0.76        3.56      1.66 o 
  -4  18   1        4.15        4.80      1.85 o 
  -3  18   1        0.57       -1.09      1.54 o 
  -2  18   1        5.50        5.95      2.40 o 
  -1  18   1       10.71        8.70      1.99 o 
   0  18   1       23.08       21.87      2.16 o 
   1  18   1        1.63       -0.58      1.36 o 
   2  18   1        5.36        8.71      1.41 o 
   3  18   1        5.38        4.14      1.85 o 
   4  18   1        2.79        2.78      1.40 o 
   5  18   1       20.27       27.28      2.10 o 
  -4  19   1        0.37       -2.18      2.18 o 
  -3  19   1        4.02        6.17      1.99 o 
  -2  19   1       13.51       22.23      3.49 o 
  -1  19   1       15.45       15.80      2.18 o 
   0  19   1        4.99        5.32      3.27 o 
   1  19   1       11.62       10.05      2.83 o 
   2  19   1        3.56        2.42      2.18 o 
   3  19   1        5.60        4.83      1.99 o 
   4  19   1       19.33       28.53      2.92 o 
  -3  20   1        6.80        6.10      3.05 o 
  -2  20   1        2.67        0.00      3.05 o 
  -1  20   1        0.16       -0.75      1.67 o 
   0  20   1        3.01        3.27      1.85 o 
   1  20   1        2.66        2.83      1.85 o 
   2  20   1        9.47        8.72      3.05 o 
   3  20   1        4.46        1.53      1.85 o 
  -1  21   1        5.45        6.54      3.05 o 
   0  21   1       25.75       32.35      3.08 o 
   1  21   1        8.28        8.31      2.83 o 
 -10   0   2        2.47        5.67      3.49 o 
  -8   0   2       12.97       10.46      3.05 o 
  -6   0   2       25.29       35.49      1.85 o 
  -4   0   2     2828.43     2996.04     64.14 o 
  -2   0   2      748.62      802.10     17.54 o 
   0   0   2        2.42        4.02      0.39 o 
   2   0   2     2220.70     2155.02     81.52 o 
   4   0   2     2227.49     2285.31     49.25 o 
   6   0   2        3.75        8.21      1.54 o 
   8   0   2       22.13       17.87      3.49 o 
  -9   1   2        0.30       -1.53      1.85 o 
  -8   1   2        5.05        2.40      1.85 o 
  -7   1   2        9.73       13.09      2.16 o 
  -6   1   2       42.63       51.22      2.83 o 
  -5   1   2       27.56       33.66      1.51 o 
  -4   1   2      116.12      135.13      3.52 o 
  -3   1   2      367.80      383.85      6.19 o 
  -2   1   2       37.82       43.08      1.49 o 
  -1   1   2     3307.50     3445.01     46.44 o 
   0   1   2      903.89      883.39     19.38 o 
   1   1   2     4682.43     4617.75     94.74 o 
   2   1   2       24.10       30.36      0.84 o 
   3   1   2      829.66      804.47     12.51 o 
   4   1   2       59.41       72.59      2.33 o 
   5   1   2       11.28       17.70      0.88 o 
   6   1   2       22.41       24.48      1.16 o 
   7   1   2        1.01        2.85      1.15 o 
   8   1   2        1.16       -1.54      1.54 o 
   9   1   2        0.43       -1.85      1.85 o 
  -9   2   2        2.97       -0.50      1.99 o 
  -8   2   2       62.23       70.31      3.84 o 
  -7   2   2        0.15       -0.65      1.54 o 
  -6   2   2       29.34       25.27      1.85 o 
  -5   2   2        4.85        5.98      1.35 o 
  -4   2   2      371.49      373.93      6.12 o 
  -3   2   2      883.35      867.41     15.75 o 
  -2   2   2       17.84       14.39      0.92 o 
  -1   2   2    14106.32    13884.21    222.32 o 
   0   2   2       39.99       37.51      1.04 o 
   1   2   2    13717.12    12705.43    224.04 o 
   2   2   2       48.47       61.29      1.58 o 
   3   2   2      480.29      462.77      8.54 o 
   4   2   2      384.66      374.23      5.63 o 
   5   2   2       10.26       10.21      0.88 o 
   6   2   2       51.43       46.92      1.46 o 
   7   2   2        0.06       -0.99      0.99 o 
   8   2   2       55.90       65.86      3.53 o 
   9   2   2        1.15        0.22      1.85 o 
  -9   3   2       26.98       33.28      3.23 o 
  -8   3   2        2.49        7.14      1.99 o 
  -7   3   2       22.23       28.49      1.79 o 
  -6   3   2       88.26       93.27      2.88 o 
  -5   3   2        0.52       -0.71      0.71 o 
  -4   3   2      433.50      414.47      8.03 o 
  -3   3   2      311.90      352.14      6.87 o 
  -2   3   2      547.32      560.87      8.87 o 
  -1   3   2     1805.93     1762.41     21.78 o 
   0   3   2     1759.89     1660.50     29.74 o 
   1   3   2     2178.78     2147.22     32.45 o 
   2   3   2      606.75      626.31     15.03 o 
   3   3   2      157.59      195.99      3.54 o 
   4   3   2      775.74      772.82     12.24 o 
   5   3   2       17.40       17.05      0.99 o 
   6   3   2       33.22       34.07      1.28 o 
   7   3   2        9.62        9.11      1.32 o 
   8   3   2        0.44        0.83      1.67 o 
   9   3   2       32.54       37.57      3.39 o 
  -9   4   2        8.18        9.49      2.61 o 
  -8   4   2       46.77       41.13      3.23 o 
  -7   4   2       37.67       33.39      1.89 o 
  -6   4   2       13.92       13.52      1.27 o 
  -5   4   2        2.91        0.87      0.82 o 
  -4   4   2      159.98      187.59      4.09 o 
  -3   4   2        0.19        4.03      0.51 o 
  -2   4   2      127.30      140.74      2.05 o 
  -1   4   2     1902.47     1800.90     20.58 o 
   0   4   2        0.89        2.60      0.20 o 
   1   4   2     2400.33     2199.47     29.53 o 
   2   4   2      116.24      126.19      1.92 o 
   3   4   2       27.57       49.16      2.65 o 
   4   4   2       69.08       79.20      2.15 o 
   5   4   2       53.04       51.32      1.93 o 
   6   4   2       29.33       26.95      1.53 o 
   7   4   2        8.46        5.01      1.17 o 
   8   4   2       34.06       31.69      1.79 o 
   9   4   2        1.90        6.10      3.49 o 
  -9   5   2       56.88       56.95      3.84 o 
  -8   5   2        1.50        1.07      2.62 o 
  -7   5   2       36.78       37.10      2.11 o 
  -6   5   2       69.66       62.31      3.60 o 
  -5   5   2      111.27       94.66      2.75 o 
  -4   5   2       16.24       21.48      1.06 o 
  -3   5   2     2439.11     2477.48     37.88 o 
  -2   5   2      865.29      922.17     14.15 o 
  -1   5   2       10.80       12.84      0.97 o 
   0   5   2      341.32      356.63      4.28 o 
   1   5   2        9.64       14.88      0.61 o 
   2   5   2     1137.72     1210.50     16.48 o 
   3   5   2     2487.67     2484.03     33.68 o 
   4   5   2        0.52        2.03      0.91 o 
   5   5   2      140.32      127.66      2.69 o 
   6   5   2       43.10       38.38      1.39 o 
   7   5   2        2.85        3.06      0.83 o 
   8   5   2        1.87       -0.79      0.93 o 
   9   5   2       45.21       51.00      5.23 o 
  -9   6   2       11.42       13.82      2.18 o 
  -8   6   2        1.91        1.44      1.99 o 
  -7   6   2       12.25        7.56      2.09 o 
  -6   6   2       21.36       20.25      1.51 o 
  -5   6   2      217.05      220.42      4.23 o 
  -4   6   2        5.60       16.68      0.96 o 
  -3   6   2        3.49        2.51      0.36 o 
  -2   6   2       34.05       42.50      1.77 o 
  -1   6   2       42.74       40.45      1.96 o 
   0   6   2        6.50        6.32      0.34 o 
   1   6   2       62.34       70.17      1.40 o 
   2   6   2       20.69       29.73      0.86 o 
   3   6   2       76.33       61.48      1.33 o 
   4   6   2        2.03        7.07      0.47 o 
   5   6   2      226.81      213.48      5.09 o 
   6   6   2        1.65       -0.62      0.62 o 
   7   6   2        1.43       -0.71      0.71 o 
   8   6   2        2.35        5.44      1.17 o 
   9   6   2       10.01       11.77      3.92 o 
  -9   7   2        1.55        2.01      2.62 o 
  -8   7   2        0.15       -1.12      1.12 o 
  -7   7   2       28.49       31.66      1.95 o 
  -6   7   2        3.73        2.57      0.99 o 
  -5   7   2        4.12        3.35      0.83 o 
  -4   7   2        5.74        6.86      0.80 o 
  -3   7   2        4.05        5.76      0.52 o 
  -2   7   2     2200.24     2332.04     26.85 o 
  -1   7   2      546.43      591.24      7.03 o 
   0   7   2       49.88       35.26      0.79 o 
   1   7   2      437.72      429.45      6.15 o 
   2   7   2     1870.48     2007.18     27.15 o 
   3   7   2       51.66       43.15      1.83 o 
   4   7   2        1.26        1.64      0.47 o 
   5   7   2        5.05        5.40      0.61 o 
   6   7   2        1.24       -0.44      0.87 o 
   7   7   2        6.95        6.18      1.01 o 
   8   7   2        0.93        1.52      1.14 o 
   9   7   2        3.39        4.07      1.56 o 
  -9   8   2        0.38       -1.51      1.51 o 
  -8   8   2        2.71       -1.35      1.35 o 
  -7   8   2        5.11        2.34      1.12 o 
  -6   8   2      123.67      112.15      2.89 o 
  -5   8   2       60.66       66.54      2.01 o 
  -4   8   2        0.14       -0.76      0.82 o 
  -3   8   2        8.83       18.58      0.75 o 
  -2   8   2        8.32       16.86      0.64 o 
  -1   8   2      601.49      622.24      6.99 o 
   0   8   2        1.58        2.52      0.58 o 
   1   8   2      871.13      901.86     12.51 o 
   2   8   2       16.66        8.36      0.61 o 
   3   8   2       28.98       40.04      1.20 o 
   4   8   2       19.15       20.02      0.92 o 
   5   8   2        6.50        9.26      1.08 o 
   6   8   2      125.97      113.75      2.48 o 
   7   8   2       13.79        8.96      1.33 o 
   8   8   2        1.70       -0.22      0.85 o 
   9   8   2        5.75        6.08      1.56 o 
  -9   9   2        0.02       -1.56      1.56 o 
  -8   9   2        6.77        8.40      2.70 o 
  -7   9   2        4.47        1.67      1.21 o 
  -6   9   2        6.63        1.42      1.12 o 
  -5   9   2       13.59       10.89      1.26 o 
  -4   9   2       29.42       27.38      1.35 o 
  -3   9   2      197.69      216.77      4.32 o 
  -2   9   2        4.20        3.60      0.69 o 
  -1   9   2       21.56       27.87      0.77 o 
   0   9   2      167.93      158.96      2.10 o 
   1   9   2       87.19      108.69      1.86 o 
   2   9   2        0.21       -0.41      0.41 o 
   3   9   2      221.96      229.98      3.77 o 
   4   9   2       20.23       24.79      1.36 o 
   5   9   2       30.58       24.14      1.24 o 
   6   9   2        0.85        0.01      0.73 o 
   7   9   2        0.09        0.06      0.97 o 
   8   9   2       35.86       39.86      1.78 o 
   9   9   2        0.01        0.62      1.31 o 
  -8  10   2        0.48        0.20      1.24 o 
  -7  10   2       34.00       36.06      2.19 o 
  -6  10   2       37.03       42.62      2.29 o 
  -5  10   2       26.03       29.41      1.83 o 
  -4  10   2       75.21       76.12      2.40 o 
  -3  10   2       40.12       37.11      1.12 o 
  -2  10   2      119.56      118.63      1.93 o 
  -1  10   2      136.93      128.35      2.43 o 
   0  10   2        2.18        1.89      0.36 o 
   1  10   2      173.62      169.61      2.70 o 
   2  10   2       99.32       97.28      2.01 o 
   3  10   2      112.38      111.04      2.27 o 
   4  10   2       61.02       56.36      1.57 o 
   5  10   2        0.05       -1.15      1.15 o 
   6  10   2       52.93       57.17      1.87 o 
   7  10   2       69.88       72.40      2.14 o 
   8  10   2        1.50       -0.08      0.98 o 
  -8  11   2        5.92        8.22      1.63 o 
  -7  11   2        0.15       -0.58      1.21 o 
  -6  11   2        1.44       -0.32      1.51 o 
  -5  11   2       65.66       73.28      2.75 o 
  -4  11   2      154.38      127.29      3.51 o 
  -3  11   2        6.16        6.69      0.78 o 
  -2  11   2        0.70        3.22      0.51 o 
  -1  11   2       28.59       34.34      0.94 o 
   0  11   2       35.84       40.05      1.01 o 
   1  11   2       12.09       18.04      0.83 o 
   2  11   2        2.89        3.17      0.61 o 
   3  11   2       69.73       63.99      1.69 o 
   4  11   2      224.04      199.06      3.55 o 
   5  11   2      119.57      121.10      2.95 o 
   6  11   2        7.38        9.86      1.10 o 
   7  11   2        0.69        1.41      0.94 o 
   8  11   2        9.09       12.07      1.32 o 
  -8  12   2        2.74        3.01      1.63 o 
  -7  12   2        2.00       -0.85      1.44 o 
  -6  12   2       42.15       42.82      2.40 o 
  -5  12   2       11.35       10.24      1.47 o 
  -4  12   2        5.74        8.19      1.33 o 
  -3  12   2       64.55       51.14      1.61 o 
  -2  12   2        0.61        1.21      0.58 o 
  -1  12   2      154.79      147.54      2.18 o 
   0  12   2       12.34       12.54      0.70 o 
   1  12   2      187.65      191.05      3.35 o 
   2  12   2        2.72        3.86      0.70 o 
   3  12   2       74.98       60.20      1.72 o 
   4  12   2       77.13       74.91      2.35 o 
   5  12   2       77.52       76.25      2.36 o 
   6  12   2       42.56       46.24      1.85 o 
   7  12   2        7.64        3.73      1.07 o 
   8  12   2        6.32       11.24      2.39 o 
  -7  13   2        3.38        0.46      1.51 o 
  -6  13   2       16.58       16.26      1.83 o 
  -5  13   2       16.63       10.64      1.58 o 
  -4  13   2       27.91       30.45      1.92 o 
  -3  13   2       59.17       51.83      2.01 o 
  -2  13   2       42.05       34.25      1.76 o 
  -1  13   2      221.43      214.15      3.11 o 
   0  13   2      100.12      106.72      2.14 o 
   1  13   2      160.12      147.20      2.96 o 
   2  13   2       60.71       53.46      1.66 o 
   3  13   2      126.43      116.25      2.55 o 
   4  13   2       20.55       26.67      1.61 o 
   5  13   2       24.56       16.61      1.44 o 
   6  13   2       33.63       28.76      1.66 o 
   7  13   2        0.72       -0.01      1.03 o 
  -7  14   2        0.31       -1.47      1.47 o 
  -6  14   2       15.34       19.39      1.89 o 
  -5  14   2       79.16       71.08      3.00 o 
  -4  14   2        3.02        4.82      1.41 o 
  -3  14   2      120.44      134.01      3.78 o 
  -2  14   2       84.40       88.57      3.00 o 
  -1  14   2        5.68        4.89      0.91 o 
   0  14   2        9.96       12.04      1.24 o 
   1  14   2       19.58       17.59      1.20 o 
   2  14   2       22.02       25.07      1.26 o 
   3  14   2      130.17      138.98      2.98 o 
   4  14   2        0.32        1.01      0.99 o 
   5  14   2       21.03       18.80      1.42 o 
   6  14   2        5.86        7.97      1.20 o 
   7  14   2        0.59       -0.81      1.28 o 
  -7  15   2        0.13       -1.58      1.58 o 
  -6  15   2        0.78        0.00      1.47 o 
  -5  15   2       34.95       34.84      2.37 o 
  -4  15   2       64.34       60.29      2.77 o 
  -3  15   2       60.47       52.98      2.52 o 
  -2  15   2      187.20      201.66      4.18 o 
  -1  15   2      316.61      317.57     11.55 o 
   0  15   2        4.88        3.30      1.07 o 
   1  15   2      286.87      284.50      4.91 o 
   2  15   2      188.44      212.32      3.94 o 
   3  15   2        2.86        0.10      1.04 o 
   4  15   2       74.17       75.21      2.54 o 
   5  15   2       15.50       18.66      1.50 o 
   6  15   2       16.58       19.54      1.53 o 
   7  15   2        0.02        0.11      1.41 o 
  -6  16   2        4.76        5.28      1.94 o 
  -5  16   2       11.58       10.83      1.83 o 
  -4  16   2        1.01        2.15      1.41 o 
  -3  16   2        1.64        0.08      1.21 o 
  -2  16   2       35.69       37.74      2.17 o 
  -1  16   2       21.36       21.19      1.99 o 
   0  16   2        0.91        0.46      0.94 o 
   1  16   2       36.48       36.35      1.67 o 
   2  16   2        7.50        9.01      1.15 o 
   3  16   2        4.57        2.38      1.01 o 
   4  16   2        8.85       10.53      1.47 o 
   5  16   2        0.45       -1.10      1.10 o 
   6  16   2        3.06        5.70      1.58 o 
  -6  17   2        6.46        0.11      1.83 o 
  -5  17   2       25.65       31.53      2.49 o 
  -4  17   2        1.85       -0.44      1.33 o 
  -3  17   2       18.85       20.24      2.83 o 
  -2  17   2        1.61       -0.22      1.54 o 
  -1  17   2       15.64        9.25      1.67 o 
   0  17   2       14.90       10.97      1.85 o 
   1  17   2        4.38        1.01      1.15 o 
   2  17   2        5.09        5.90      1.10 o 
   3  17   2        2.97        1.13      1.89 o 
   4  17   2        3.79        0.66      1.22 o 
   5  17   2        1.11        0.32      1.80 o 
  -5  18   2        0.78       -0.44      1.99 o 
  -4  18   2       11.79       19.42      2.61 o 
  -3  18   2        6.99        0.79      1.67 o 
  -2  18   2        0.63        0.87      2.62 o 
  -1  18   2        0.00       -0.34      1.36 o 
   0  18   2        0.58       -0.44      1.54 o 
   1  18   2        0.00       -1.26      1.26 o 
   2  18   2        0.14       -1.15      1.15 o 
   3  18   2       12.42        6.48      1.73 o 
   4  18   2       10.09       14.62      1.66 o 
   5  18   2        5.45        5.40      1.58 o 
  -4  19   2        0.92       -0.04      1.77 o 
  -3  19   2        6.13        8.28      3.05 o 
  -2  19   2        3.69        5.23      3.05 o 
  -1  19   2       14.07       11.70      3.05 o 
   0  19   2       13.37       12.89      2.16 o 
   1  19   2       24.58       25.59      2.47 o 
   2  19   2        0.71       -0.69      1.60 o 
   3  19   2        5.96        9.14      1.99 o 
   4  19   2        0.02       -1.30      1.47 o 
  -3  20   2        2.80        2.18      3.05 o 
  -2  20   2        0.36        1.31      2.62 o 
  -1  20   2        5.73        8.28      3.05 o 
   0  20   2        0.07       -1.67      1.67 o 
   1  20   2        2.64        1.74      1.85 o 
   2  20   2        0.83       -2.18      2.62 o 
   3  20   2        5.81        3.27      1.96 o 
  -1  21   2       14.43       14.39      3.92 o 
   0  21   2       20.03       31.55      2.92 o 
   1  21   2        3.48        2.62      2.18 o 
  -9   0   3        0.74        0.87      3.05 o 
  -7   0   3       35.07       38.80      3.92 o 
  -5   0   3       52.78       53.37      3.71 o 
  -3   0   3      558.98      526.98     11.66 o 
  -1   0   3     2485.02     2555.43     54.63 o 
   1   0   3     2421.70     2477.18     52.95 o 
   3   0   3     1005.49      924.01     26.37 o 
   5   0   3       13.25       16.83      1.21 o 
   7   0   3        0.11       -0.56      1.37 o 
   9   0   3       41.48       44.90      4.80 o 
  -9   1   3       35.36       35.32      3.39 o 
  -8   1   3        0.51       -0.87      1.85 o 
  -7   1   3        4.09        6.10      1.85 o 
  -6   1   3        0.67       -0.90      0.90 o 
  -5   1   3       11.36        8.69      1.00 o 
  -4   1   3      395.34      403.22      6.56 o 
  -3   1   3      450.60      453.93      7.22 o 
  -2   1   3       26.19       19.28      1.15 o 
  -1   1   3     1675.88     1685.62     25.69 o 
   0   1   3      341.17      321.92      4.56 o 
   1   1   3     1743.89     1681.69     29.24 o 
   2   1   3      150.69      180.63      6.85 o 
   3   1   3       85.87       83.62      1.84 o 
   4   1   3       71.21       75.43      2.83 o 
   5   1   3       54.59       58.99      1.53 o 
   6   1   3       12.81       14.43      0.87 o 
   7   1   3        6.44        7.17      1.03 o 
   8   1   3        0.05       -1.96      1.96 o 
   9   1   3        0.07       -1.85      1.85 o 
  -9   2   3        0.24        0.00      2.16 o 
  -8   2   3        0.56       -0.65      1.85 o 
  -7   2   3       20.67       25.92      3.27 o 
  -6   2   3        1.81        1.79      0.90 o 
  -5   2   3       67.22       78.85      1.76 o 
  -4   2   3        5.89        6.63      1.53 o 
  -3   2   3       85.45       68.34      1.79 o 
  -2   2   3      613.90      653.39      9.07 o 
  -1   2   3      580.93      621.03     11.06 o 
   0   2   3      325.40      310.97      4.36 o 
   1   2   3        0.24        1.06      0.31 o 
   2   2   3        4.72        5.67      0.51 o 
   3   2   3      116.75      132.55      2.91 o 
   4   2   3      523.47      542.96      8.86 o 
   5   2   3      130.53      131.21      2.79 o 
   6   2   3        2.13        1.38      0.62 o 
   7   2   3        1.74       -1.06      1.06 o 
   8   2   3        0.86       -1.76      1.76 o 
   9   2   3        0.35       -1.81      3.71 o 
  -9   3   3        1.99        1.31      2.16 o 
  -8   3   3        0.16       -1.39      1.67 o 
  -7   3   3        5.13        2.02      1.67 o 
  -6   3   3       41.52       40.18      2.69 o 
  -5   3   3      298.45      306.93      6.33 o 
  -4   3   3      256.27      258.14      5.43 o 
  -3   3   3        1.01        0.15      0.50 o 
  -2   3   3      220.58      185.51      2.79 o 
  -1   3   3     1107.53     1042.19     15.77 o 
   0   3   3      319.41      327.62      4.27 o 
   1   3   3       19.80       26.54      0.62 o 
   2   3   3      457.01      456.92      8.55 o 
   3   3   3      441.52      436.32      8.37 o 
   4   3   3        5.04        4.75      0.69 o 
   5   3   3       34.94       34.50      1.58 o 
   6   3   3       13.68       14.72      1.00 o 
   7   3   3       67.77       78.26      2.56 o 
   8   3   3        2.55       -1.12      1.12 o 
   9   3   3        0.60       -2.62      2.62 o 
  -9   4   3        5.17        0.00      2.18 o 
  -8   4   3        2.36       -0.20      2.18 o 
  -7   4   3       65.86       63.33      2.48 o 
  -6   4   3       68.49       78.22      2.63 o 
  -5   4   3        1.97        5.26      1.03 o 
  -4   4   3       40.74       37.52      1.96 o 
  -3   4   3      258.39      289.83      5.00 o 
  -2   4   3        5.45        5.77      0.79 o 
  -1   4   3        6.26        5.79      0.63 o 
   0   4   3      609.30      569.51      7.20 o 
   1   4   3      496.88      445.54      5.78 o 
   2   4   3       47.15       37.47      1.70 o 
   3   4   3        3.76        3.31      0.68 o 
   4   4   3        5.25        2.71      0.60 o 
   5   4   3      104.33      109.63      2.91 o 
   6   4   3      157.69      163.44      3.57 o 
   7   4   3        4.37        2.36      1.57 o 
   8   4   3        0.53        0.18      1.24 o 
   9   4   3       11.73       14.68      1.59 o 
  -9   5   3        1.46       -1.58      1.99 o 
  -8   5   3        4.32        3.92      1.99 o 
  -7   5   3        1.66        2.01      1.21 o 
  -6   5   3       69.42       68.55      3.01 o 
  -5   5   3        0.01       -0.69      0.69 o 
  -4   5   3      121.49      142.14      2.98 o 
  -3   5   3       20.54       22.95      1.02 o 
  -2   5   3      171.43      193.49      2.75 o 
  -1   5   3        4.35        9.92      0.60 o 
   0   5   3     1047.57      956.29     11.89 o 
   1   5   3      103.13      101.31      1.74 o 
   2   5   3      558.08      590.96      8.30 o 
   3   5   3       73.27       65.06      1.53 o 
   4   5   3        2.06        1.11      0.63 o 
   5   5   3       30.64       34.87      1.67 o 
   6   5   3      109.64      102.21      3.22 o 
   7   5   3       14.93        7.41      1.24 o 
   8   5   3        8.75        8.75      1.05 o 
   9   5   3        4.80        5.92      1.56 o 
  -9   6   3       16.06       21.57      2.83 o 
  -8   6   3        2.00        1.67      1.46 o 
  -7   6   3        0.02       -0.65      0.96 o 
  -6   6   3       43.48       33.01      1.66 o 
  -5   6   3      218.98      190.24      3.86 o 
  -4   6   3       71.11       76.22      2.12 o 
  -3   6   3      273.95      241.71      4.29 o 
  -2   6   3      465.74      468.15      5.66 o 
  -1   6   3       68.61       65.19      1.75 o 
   0   6   3        0.33        1.09      0.29 o 
   1   6   3     1958.61     2007.19     27.08 o 
   2   6   3      550.99      588.85      9.23 o 
   3   6   3       70.46       72.00      1.27 o 
   4   6   3      238.28      246.66      3.53 o 
   5   6   3       20.03       21.86      1.00 o 
   6   6   3       13.71       12.87      1.05 o 
   7   6   3        3.17        3.98      0.98 o 
   8   6   3        6.09        7.44      1.04 o 
   9   6   3        1.17        0.48      1.51 o 
  -9   7   3        0.74        0.30      1.85 o 
  -8   7   3        1.70        0.85      1.24 o 
  -7   7   3        4.69        1.44      0.99 o 
  -6   7   3        9.07       14.92      1.22 o 
  -5   7   3        9.03        5.44      0.83 o 
  -4   7   3      126.66      116.17      2.60 o 
  -3   7   3       66.42       82.67      1.68 o 
  -2   7   3     1436.51     1458.77     16.91 o 
  -1   7   3     1868.64     1899.53     23.59 o 
   0   7   3      560.80      540.45      6.47 o 
   1   7   3       54.04       58.32      1.28 o 
   2   7   3       57.73       54.28      1.30 o 
   3   7   3      138.34      134.38      2.35 o 
   4   7   3      219.84      203.05      3.03 o 
   5   7   3      251.69      233.70      3.81 o 
   6   7   3        9.41        7.15      1.12 o 
   7   7   3        2.70        0.76      1.13 o 
   8   7   3        2.51        2.44      0.99 o 
   9   7   3       24.10       26.85      2.57 o 
  -9   8   3        9.76        6.27      3.27 o 
  -8   8   3        0.34       -0.35      2.62 o 
  -7   8   3        3.51        3.15      1.08 o 
  -6   8   3        0.23       -0.79      1.07 o 
  -5   8   3       92.86       95.79      2.50 o 
  -4   8   3       10.51        9.24      0.96 o 
  -3   8   3       12.52       10.88      0.96 o 
  -2   8   3       73.82       81.58      1.39 o 
  -1   8   3        0.10       -0.28      0.28 o 
   0   8   3      905.47      936.13     10.96 o 
   1   8   3      280.97      297.81      4.55 o 
   2   8   3      717.54      699.85      9.89 o 
   3   8   3      256.19      263.92      4.14 o 
   4   8   3        0.00       -0.08      0.49 o 
   5   8   3       19.40       23.33      1.12 o 
   6   8   3        2.29        0.91      0.78 o 
   7   8   3       18.08       15.64      1.01 o 
   8   8   3        0.43       -0.64      0.79 o 
   9   8   3        0.49       -1.02      1.58 o 
  -8   9   3        0.71        1.10      1.80 o 
  -7   9   3       24.80       18.89      1.88 o 
  -6   9   3        4.88        3.52      0.99 o 
  -5   9   3       28.02       25.39      1.57 o 
  -4   9   3       16.29       24.98      1.35 o 
  -3   9   3      167.57      175.37      2.96 o 
  -2   9   3       34.78       28.54      0.87 o 
  -1   9   3       39.09       26.54      0.91 o 
   0   9   3      890.39      898.62     10.61 o 
   1   9   3       19.55       17.72      0.84 o 
   2   9   3      138.43      139.78      2.55 o 
   3   9   3      221.78      228.35      3.75 o 
   4   9   3       19.04       18.62      0.97 o 
   5   9   3       89.70       94.90      2.09 o 
   6   9   3        0.19       -1.13      1.13 o 
   7   9   3       10.52       10.47      1.00 o 
   8   9   3        3.63        2.06      0.99 o 
  -8  10   3        0.97       -1.24      1.24 o 
  -7  10   3        0.05       -1.21      1.21 o 
  -6  10   3        6.14        0.87      1.23 o 
  -5  10   3        1.90        1.09      0.96 o 
  -4  10   3       62.86       45.99      2.71 o 
  -3  10   3      237.16      208.77      3.45 o 
  -2  10   3        0.08        0.63      0.42 o 
  -1  10   3       15.40       18.16      0.76 o 
   0  10   3       13.24       19.23      0.74 o 
   1  10   3       90.00       90.94      1.77 o 
   2  10   3       81.08       70.58      1.66 o 
   3  10   3        2.34        4.93      0.70 o 
   4  10   3        4.53        4.63      1.20 o 
   5  10   3       55.70       48.71      1.83 o 
   6  10   3        5.75        2.83      0.90 o 
   7  10   3        5.40        4.25      0.97 o 
   8  10   3        0.26       -0.86      0.86 o 
  -8  11   3        0.29       -0.67      1.38 o 
  -7  11   3        0.62       -1.21      1.21 o 
  -6  11   3        1.23       -0.41      1.21 o 
  -5  11   3        1.03       -1.07      1.07 o 
  -4  11   3       30.30       27.22      1.57 o 
  -3  11   3       22.14       19.21      1.06 o 
  -2  11   3       65.32       64.48      1.61 o 
  -1  11   3       22.49       27.08      1.08 o 
   0  11   3       76.41       66.70      1.33 o 
   1  11   3        7.01       10.08      1.01 o 
   2  11   3      126.44      119.10      2.44 o 
   3  11   3        6.89        6.65      0.83 o 
   4  11   3       30.20       22.38      1.13 o 
   5  11   3       15.08       13.05      1.24 o 
   6  11   3        0.04       -0.78      0.78 o 
   7  11   3        2.53        1.78      0.98 o 
   8  11   3        3.16        2.06      1.01 o 
  -8  12   3        0.70        0.64      1.51 o 
  -7  12   3       18.74       17.33      1.98 o 
  -6  12   3        2.57        2.78      1.38 o 
  -5  12   3       65.56       69.84      2.75 o 
  -4  12   3        0.37       -0.90      0.90 o 
  -3  12   3        0.00        0.07      0.80 o 
  -2  12   3       65.79       67.89      1.94 o 
  -1  12   3       44.87       53.58      1.36 o 
   0  12   3        6.89        7.42      0.71 o 
   1  12   3       11.02        8.01      0.81 o 
   2  12   3       94.67       91.81      2.13 o 
   3  12   3      263.01      273.95      4.62 o 
   4  12   3      152.02      133.04      2.77 o 
   5  12   3       39.52       36.68      1.78 o 
   6  12   3       13.28       14.16      1.38 o 
   7  12   3        4.11        3.06      1.10 o 
   8  12   3        5.59        7.44      1.29 o 
  -7  13   3        5.24        3.17      1.98 o 
  -6  13   3        3.74        0.94      1.38 o 
  -5  13   3       31.35       23.52      1.89 o 
  -4  13   3       41.24       38.70      2.17 o 
  -3  13   3      105.83      118.35      3.43 o 
  -2  13   3        0.32       -0.48      0.61 o 
  -1  13   3        0.11       -0.49      0.49 o 
   0  13   3       42.86       40.65      1.57 o 
   1  13   3       50.75       53.30      1.70 o 
   2  13   3        2.23        1.83      0.75 o 
   3  13   3       53.09       45.45      1.66 o 
   4  13   3        9.28        5.17      0.97 o 
   5  13   3       19.57       24.52      1.55 o 
   6  13   3        0.00       -0.90      0.90 o 
   7  13   3       29.17       35.29      2.09 o 
  -7  14   3       11.26       11.94      1.89 o 
  -6  14   3        0.31       -1.41      1.41 o 
  -5  14   3       39.52       38.04      2.34 o 
  -4  14   3       13.98        6.63      1.41 o 
  -3  14   3       11.56       11.65      1.41 o 
  -2  14   3        0.75       -0.74      0.74 o 
  -1  14   3       24.62       22.57      1.20 o 
   0  14   3      102.37       96.15      3.34 o 
   1  14   3      126.08      139.28      2.92 o 
   2  14   3      159.47      145.79      3.03 o 
   3  14   3       12.88       14.14      1.17 o 
   4  14   3       12.10        9.63      1.28 o 
   5  14   3       69.57       70.64      2.45 o 
   6  14   3        2.85        2.04      1.07 o 
   7  14   3        5.48        4.92      1.24 o 
  -7  15   3        2.25       -1.34      1.64 o 
  -6  15   3       18.06       14.19      1.91 o 
  -5  15   3        2.98        1.06      1.47 o 
  -4  15   3       25.88       26.90      1.98 o 
  -3  15   3        7.53        8.08      1.49 o 
  -2  15   3       37.26       33.36      1.92 o 
  -1  15   3      151.97      164.34     12.64 o 
   0  15   3      142.34      140.10      2.96 o 
   1  15   3        5.73        5.44      1.01 o 
   2  15   3       23.06       23.19      1.40 o 
   3  15   3        0.24       -0.84      0.84 o 
   4  15   3        0.86       -1.06      1.06 o 
   5  15   3        0.06       -1.44      1.51 o 
   6  15   3        0.32       -0.40      1.20 o 
  -6  16   3        5.24        7.71      1.89 o 
  -5  16   3        0.45       -1.41      1.41 o 
  -4  16   3        0.18       -1.21      1.21 o 
  -3  16   3        4.82        4.36      1.54 o 
  -2  16   3        7.16        5.55      1.67 o 
  -1  16   3       11.66       11.71      1.67 o 
   0  16   3       35.79       39.09      2.17 o 
   1  16   3       23.28       26.47      1.43 o 
   2  16   3       40.04       36.63      1.70 o 
   3  16   3       10.86        8.04      1.15 o 
   4  16   3       20.08       25.47      2.14 o 
   5  16   3       13.91       12.32      2.08 o 
   6  16   3       21.74       19.59      1.65 o 
  -5  17   3       12.77       11.85      1.83 o 
  -4  17   3        6.98        9.50      1.99 o 
  -3  17   3        0.86        0.59      1.67 o 
  -2  17   3       10.06       11.33      3.05 o 
  -1  17   3       10.61       14.14      1.99 o 
   0  17   3        7.91        7.49      1.67 o 
   1  17   3       17.47       22.84      1.76 o 
   2  17   3        8.88        9.65      1.20 o 
   3  17   3        4.97        5.80      1.20 o 
   4  17   3        5.40        3.23      1.28 o 
   5  17   3        2.28        1.86      1.39 o 
  -5  18   3        0.01       -2.40      2.40 o 
  -4  18   3        2.65        0.87      2.62 o 
  -3  18   3       23.14       27.03      3.92 o 
  -2  18   3        5.47        3.49      2.62 o 
  -1  18   3        1.00        0.22      1.54 o 
   0  18   3        0.84       -1.36      1.36 o 
   1  18   3       66.31       83.74      3.18 o 
   2  18   3        1.18       -0.98      1.09 o 
   3  18   3        4.18        1.16      1.22 o 
   4  18   3        3.06        2.12      1.39 o 
   5  18   3        4.42        3.62      1.33 o 
  -4  19   3        3.62        2.62      1.99 o 
  -3  19   3        1.01        3.49      3.05 o 
  -2  19   3        0.59       -0.44      2.18 o 
  -1  19   3       35.88       42.16      3.04 o 
   0  19   3       10.10        8.15      1.99 o 
   1  19   3        0.09       -1.23      1.67 o 
   2  19   3        0.21       -1.26      1.26 o 
   3  19   3        4.80        3.32      2.18 o 
   4  19   3        1.27       -0.98      1.67 o 
  -3  20   3        2.83        0.87      2.62 o 
  -2  20   3        0.09        0.44      3.05 o 
  -1  20   3        0.02       -1.31      2.62 o 
   0  20   3       10.67       10.10      2.16 o 
   1  20   3        6.26        9.21      3.27 o 
   2  20   3        3.56        3.63      1.51 o 
   3  20   3        0.17        0.00      2.18 o 
   0  21   3        1.59        0.87      2.09 o 
  -8   0   4        0.03       -2.62      2.62 o 
  -6   0   4      119.22      127.72      6.54 o 
  -4   0   4      205.95      194.85      5.02 o 
  -2   0   4       21.00       20.30      1.69 o 
   0   0   4      153.37      143.44      5.45 o 
   2   0   4      315.05      277.10      6.62 o 
   4   0   4      396.66      379.25      9.06 o 
   6   0   4      135.73      144.13      3.76 o 
   8   0   4        2.02       -1.31      2.62 o 
  -9   1   4        3.92        2.91      2.30 o 
  -8   1   4        0.00       -0.44      1.85 o 
  -7   1   4       10.42       15.31      2.16 o 
  -6   1   4       27.90       29.12      3.05 o 
  -5   1   4      127.18      114.66      2.36 o 
  -4   1   4        1.28        1.74      0.62 o 
  -3   1   4      123.19      134.33      2.51 o 
  -2   1   4     1442.52     1443.36     17.95 o 
  -1   1   4       51.90       65.15      1.72 o 
   0   1   4        6.36        8.51      0.51 o 
   1   1   4       25.42       35.20      1.01 o 
   2   1   4     1683.83     1661.40     25.36 o 
   3   1   4       11.11       15.46      1.38 o 
   4   1   4        1.97        2.72      0.60 o 
   5   1   4       76.09       78.63      2.15 o 
   6   1   4        4.02        3.37      0.78 o 
   7   1   4        6.68       13.54      1.12 o 
   8   1   4        0.21       -1.58      1.58 o 
   9   1   4        1.27       -1.85      1.85 o 
  -9   2   4        4.78        4.58      2.47 o 
  -8   2   4        5.72       10.99      2.16 o 
  -7   2   4      226.67      203.52      6.62 o 
  -6   2   4       17.85       19.14      1.53 o 
  -5   2   4        6.43        4.88      1.66 o 
  -4   2   4       22.35       24.55      1.45 o 
  -3   2   4       39.07       28.76      1.07 o 
  -2   2   4       97.52       86.62      2.05 o 
  -1   2   4       52.72       37.91      0.94 o 
   0   2   4       73.43       73.61      4.26 o 
   1   2   4      282.99      253.73      4.08 o 
   2   2   4      117.01       85.95      6.66 o 
   3   2   4        8.40        2.03      0.55 o 
   4   2   4       43.32       33.75      1.56 o 
   5   2   4       43.75       44.23      1.58 o 
   6   2   4        1.52        1.80      1.20 o 
   7   2   4      173.74      169.27      3.18 o 
   8   2   4        8.92        5.53      1.44 o 
   9   2   4        8.86        9.59      2.47 o 
  -9   3   4       19.02       19.05      2.92 o 
  -8   3   4       21.57       25.35      2.77 o 
  -7   3   4       10.78       12.09      2.16 o 
  -6   3   4        0.13        2.22      1.00 o 
  -5   3   4        7.55        4.40      1.35 o 
  -4   3   4      118.03       99.15      2.63 o 
  -3   3   4       14.09       15.36      1.26 o 
  -2   3   4      241.77      224.78      3.16 o 
  -1   3   4        8.33        5.12      0.79 o 
   0   3   4       86.07       85.82      1.70 o 
   1   3   4        6.36        5.45      0.76 o 
   2   3   4      324.61      320.41      6.28 o 
   3   3   4       62.45       71.78      2.09 o 
   4   3   4       49.85       36.04      1.63 o 
   5   3   4        3.67        2.00      0.55 o 
   6   3   4       13.94       18.85      1.20 o 
   7   3   4        7.57        5.65      1.28 o 
   8   3   4       13.07       13.95      1.64 o 
   9   3   4       17.52       19.18      3.92 o 
  -9   4   4       21.88       19.85      4.80 o 
  -8   4   4        4.28        3.42      1.99 o 
  -7   4   4       33.50       38.54      3.08 o 
  -6   4   4       58.33       60.21      2.76 o 
  -5   4   4       84.49       82.68      2.57 o 
  -4   4   4       10.14       13.97      0.91 o 
  -3   4   4      103.24      106.51      2.28 o 
  -2   4   4       16.47       14.53      0.60 o 
  -1   4   4      726.70      726.68     14.04 o 
   0   4   4     3462.40     3298.28     40.57 o 
   1   4   4      265.64      251.02      3.93 o 
   2   4   4        9.55       14.93      0.69 o 
   3   4   4      156.26      155.01      3.51 o 
   4   4   4      101.01      114.02      3.04 o 
   5   4   4      105.52       96.09      3.08 o 
   6   4   4       23.31       25.16      1.73 o 
   7   4   4       70.08       92.91      2.85 o 
   8   4   4        3.18        2.02      1.58 o 
   9   4   4       12.90       18.08      3.04 o 
  -9   5   4        1.17        0.04      2.27 o 
  -8   5   4        0.00       -0.63      1.67 o 
  -7   5   4        7.15        5.01      1.49 o 
  -6   5   4       97.38      105.13      2.69 o 
  -5   5   4      285.95      257.22      4.83 o 
  -4   5   4       72.06       75.66      1.99 o 
  -3   5   4      172.44      190.66      3.59 o 
  -2   5   4      431.39      452.11      5.65 o 
  -1   5   4      420.26      380.76      6.96 o 
   0   5   4        0.59        1.58      0.54 o 
   1   5   4      215.86      198.11      2.78 o 
   2   5   4      541.69      550.61      7.14 o 
   3   5   4       17.53       19.32      0.67 o 
   4   5   4       25.15       32.39      1.57 o 
   5   5   4      226.31      204.69      6.43 o 
   6   5   4       41.56       44.71      2.15 o 
   7   5   4       13.11        7.18      2.00 o 
   8   5   4        0.58       -0.30      1.51 o 
   9   5   4        4.59        7.77      1.56 o 
  -9   6   4        0.83       -0.33      1.62 o 
  -8   6   4        6.58        8.17      1.51 o 
  -7   6   4       10.71       12.52      1.25 o 
  -6   6   4       35.93       43.59      1.88 o 
  -5   6   4        6.58       11.76      1.38 o 
  -4   6   4       86.19       81.16      2.06 o 
  -3   6   4       37.26       41.78      1.82 o 
  -2   6   4      480.66      542.09      6.54 o 
  -1   6   4        4.62        6.66      0.69 o 
   0   6   4      174.21      214.61      2.82 o 
   1   6   4      183.31      185.55      3.26 o 
   2   6   4       86.70      111.72      2.04 o 
   3   6   4       38.03       40.35      0.82 o 
   4   6   4      103.49      106.19      2.08 o 
   5   6   4       20.23       24.26      1.08 o 
   6   6   4       21.51       28.37      1.24 o 
   7   6   4        1.49        1.91      0.94 o 
   8   6   4        5.77        6.74      1.25 o 
   9   6   4        0.09       -0.61      1.27 o 
  -9   7   4        5.47        5.01      1.91 o 
  -8   7   4        0.48        0.57      1.41 o 
  -7   7   4       25.58       25.69      1.51 o 
  -6   7   4       39.91       34.62      1.66 o 
  -5   7   4        3.43        8.05      1.20 o 
  -4   7   4      652.66      631.86     10.45 o 
  -3   7   4      557.28      554.08      7.31 o 
  -2   7   4        6.64        4.15      0.52 o 
  -1   7   4        1.71        2.88      0.60 o 
   0   7   4       69.45       70.98      1.22 o 
   1   7   4       55.10       51.24      1.24 o 
   2   7   4       33.76       22.85      0.90 o 
   3   7   4      467.32      432.54      6.37 o 
   4   7   4      455.29      436.80      6.48 o 
   5   7   4       43.41       49.35      1.68 o 
   6   7   4       56.27       47.42      2.13 o 
   7   7   4       15.13       18.30      1.38 o 
   8   7   4        0.69       -0.65      0.98 o 
   9   7   4        2.36        4.33      1.28 o 
  -9   8   4       25.63       30.93      2.90 o 
  -8   8   4        1.98        0.73      1.77 o 
  -7   8   4        3.25        3.04      1.06 o 
  -6   8   4        0.12        1.32      0.99 o 
  -5   8   4       97.60      106.91      2.77 o 
  -4   8   4        0.48        2.41      0.80 o 
  -3   8   4        6.60       11.96      0.71 o 
  -2   8   4      447.86      448.98      5.57 o 
  -1   8   4      448.49      487.82      7.13 o 
   0   8   4      542.52      527.41      6.45 o 
   1   8   4       56.57       68.93      1.59 o 
   2   8   4      499.14      474.10      6.93 o 
   3   8   4       25.16       32.33      1.12 o 
   4   8   4        9.92        7.57      0.71 o 
   5   8   4       70.08       71.67      1.71 o 
   6   8   4        6.16        7.72      0.97 o 
   7   8   4        6.61        7.22      0.86 o 
   8   8   4        0.65       -0.29      0.79 o 
  -8   9   4        3.35        1.78      1.85 o 
  -7   9   4        1.78       -0.76      1.12 o 
  -6   9   4        8.14       11.94      1.58 o 
  -5   9   4        5.02        8.01      1.12 o 
  -4   9   4        1.53        6.21      0.91 o 
  -3   9   4      146.22      172.34      3.00 o 
  -2   9   4       14.68       10.00      0.57 o 
  -1   9   4        3.47        2.79      0.54 o 
   0   9   4        9.63        9.57      0.53 o 
   1   9   4       45.87       44.26      2.07 o 
   2   9   4       33.53       27.82      1.10 o 
   3   9   4       86.02       95.93      2.06 o 
   4   9   4       19.22        9.91      1.73 o 
   5   9   4        2.71        1.40      1.04 o 
   6   9   4       28.85       30.05      1.53 o 
   7   9   4        4.37        3.40      0.85 o 
   8   9   4        5.07        3.35      1.00 o 
  -8  10   4        0.06       -1.10      1.38 o 
  -7  10   4       16.84       15.48      1.67 o 
  -6  10   4       33.04       25.83      1.89 o 
  -5  10   4        0.85       -0.83      0.83 o 
  -4  10   4       12.94       10.37      1.32 o 
  -3  10   4        1.74        1.39      0.56 o 
  -2  10   4      297.56      306.36      4.06 o 
  -1  10   4        0.59        0.63      0.45 o 
   0  10   4       54.24       37.47      1.00 o 
   1  10   4       33.53       29.08      1.20 o 
   2  10   4       45.02       44.05      1.35 o 
   3  10   4        7.72        7.03      0.75 o 
   4  10   4        7.42        5.31      0.76 o 
   5  10   4        4.15        2.32      0.72 o 
   6  10   4       40.67       37.89      1.66 o 
   7  10   4       12.91       10.39      1.03 o 
   8  10   4        0.09       -0.86      0.86 o 
  -8  11   4        4.70       10.93      1.77 o 
  -7  11   4        9.91       10.84      1.67 o 
  -6  11   4        1.88        0.95      1.21 o 
  -5  11   4        3.92        3.05      1.26 o 
  -4  11   4      251.97      243.52      4.79 o 
  -3  11   4      155.52      156.72      3.37 o 
  -2  11   4       33.18       31.21      1.21 o 
  -1  11   4       14.20       10.96      0.68 o 
   0  11   4        4.15        4.54      0.53 o 
   1  11   4        0.59       -0.58      0.58 o 
   2  11   4       57.03       49.93      1.46 o 
   3  11   4       22.31       22.00      1.42 o 
   4  11   4       86.15       79.36      2.07 o 
   5  11   4        5.01        2.89      0.90 o 
   6  11   4        0.44       -0.81      0.81 o 
   7  11   4        0.31       -0.77      1.21 o 
   8  11   4        2.06        2.31      1.19 o 
  -8  12   4        5.19        3.73      1.63 o 
  -7  12   4        1.73        0.24      1.47 o 
  -6  12   4        0.75       -0.67      1.39 o 
  -5  12   4       26.35       28.53      1.92 o 
  -4  12   4        0.39        0.60      1.15 o 
  -3  12   4        1.12        1.07      0.82 o 
  -2  12   4       66.81       65.61      1.56 o 
  -1  12   4        8.39        6.91      0.66 o 
   0  12   4       42.49       32.79      1.32 o 
   1  12   4        2.11        1.75      0.70 o 
   2  12   4      115.01      106.54      2.40 o 
   3  12   4        1.78        2.87      0.86 o 
   4  12   4        5.81        3.96      0.88 o 
   5  12   4        7.42        6.04      1.01 o 
   6  12   4        0.17       -0.89      0.89 o 
   7  12   4        3.08        0.93      1.00 o 
  -7  13   4        5.82        6.22      1.83 o 
  -6  13   4       40.38       48.37      2.66 o 
  -5  13   4       15.82       14.39      1.66 o 
  -4  13   4        2.44        0.13      1.15 o 
  -3  13   4        5.33        8.78      1.26 o 
  -2  13   4      183.22      167.15      3.15 o 
  -1  13   4       57.82       58.84      1.74 o 
   0  13   4       30.89       26.64      1.30 o 
   1  13   4       80.20       82.96      2.05 o 
   2  13   4       66.72       63.01      1.89 o 
   3  13   4        0.19        1.50      0.90 o 
   4  13   4        3.70        1.55      1.20 o 
   5  13   4        9.71        7.99      1.18 o 
   6  13   4       36.72       41.19      1.94 o 
   7  13   4        5.05        2.88      1.16 o 
  -7  14   4        9.99       10.25      1.89 o 
  -6  14   4        0.86       -1.41      1.41 o 
  -5  14   4        6.17        2.53      1.47 o 
  -4  14   4        8.13        7.25      1.33 o 
  -3  14   4        3.34        1.21      1.15 o 
  -2  14   4       10.75        7.46      1.35 o 
  -1  14   4       30.50       34.40      3.59 o 
   0  14   4      180.90      176.38      3.81 o 
   1  14   4       10.08        5.10      0.95 o 
   2  14   4        0.85       -1.17      1.17 o 
   3  14   4       28.36       27.94      1.44 o 
   4  14   4        3.83        3.24      0.97 o 
   5  14   4        0.93       -0.31      1.01 o 
   6  14   4        1.50        1.35      1.18 o 
   7  14   4        0.23       -0.67      1.15 o 
  -6  15   4        1.73       -1.47      1.47 o 
  -5  15   4        1.39       -1.41      1.41 o 
  -4  15   4        0.25       -1.26      1.26 o 
  -3  15   4        8.24        8.52      1.47 o 
  -2  15   4       37.38       37.22      1.98 o 
  -1  15   4        0.06       -1.01      1.01 o 
   0  15   4        1.76       -0.75      0.75 o 
   1  15   4        0.32       -0.44      0.84 o 
   2  15   4        5.21        3.64      1.01 o 
   3  15   4        2.40        0.03      1.14 o 
   4  15   4        0.03       -1.06      1.06 o 
   5  15   4        4.40        3.38      1.18 o 
   6  15   4        1.24       -1.16      1.16 o 
  -6  16   4        0.75        0.20      1.73 o 
  -5  16   4        7.60        9.10      1.83 o 
  -4  16   4        0.08       -0.72      1.33 o 
  -3  16   4        0.49       -0.87      1.36 o 
  -2  16   4        0.25       -1.74      1.74 o 
  -1  16   4        6.81        7.13      1.67 o 
   0  16   4       40.87       43.06      2.45 o 
   1  16   4        5.65        4.45      1.01 o 
   2  16   4        0.04       -0.90      0.90 o 
   3  16   4        0.34       -0.95      0.95 o 
   4  16   4        0.06       -1.08      1.08 o 
   5  16   4        5.08        5.68      1.64 o 
   6  16   4        4.28        3.89      1.33 o 
  -5  17   4       23.90       29.33      2.92 o 
  -4  17   4        2.13        3.39      1.99 o 
  -3  17   4        0.08       -0.32      1.67 o 
  -2  17   4       47.01       50.13      4.80 o 
  -1  17   4       22.65       24.65      2.30 o 
   0  17   4        0.77        0.27      1.19 o 
   1  17   4        1.42        0.87      1.04 o 
   2  17   4       20.05       19.70      1.71 o 
   3  17   4        3.31        0.54      1.03 o 
   4  17   4        6.95       10.71      1.53 o 
   5  17   4        0.80       -1.26      1.31 o 
  -5  18   4        1.88        2.62      4.36 o 
  -4  18   4        2.14        2.98      1.99 o 
  -3  18   4        3.58        3.49      3.05 o 
  -2  18   4        0.09       -0.44      2.62 o 
  -1  18   4        0.28       -1.67      1.67 o 
   0  18   4       64.40       70.30      3.53 o 
   1  18   4        5.97        4.96      1.81 o 
   2  18   4        0.04       -1.09      1.09 o 
   3  18   4        0.11       -1.16      1.16 o 
   4  18   4        0.37       -0.71      1.24 o 
  -4  19   4       12.15       15.26      3.92 o 
  -3  19   4        5.27        3.05      3.05 o 
  -2  19   4        5.04        3.92      3.05 o 
  -1  19   4        0.16       -1.31      2.62 o 
   0  19   4        8.64       11.77      2.30 o 
   1  19   4        0.04       -1.67      1.67 o 
   2  19   4        2.07        2.32      1.51 o 
   3  19   4        5.13        5.60      1.50 o 
  -2  20   4        1.77        2.18      3.05 o 
  -1  20   4        1.31        0.87      3.05 o 
   0  20   4       11.01       14.32      2.30 o 
   1  20   4        0.91        1.98      2.62 o 
   2  20   4        0.27        0.31      1.58 o 
  -9   0   5        3.13        6.10      3.49 o 
  -7   0   5       16.49       27.46      3.92 o 
  -5   0   5       90.27       75.21      2.50 o 
  -3   0   5      111.73      139.19      3.77 o 
  -1   0   5       11.68       13.54      0.76 o 
   1   0   5        5.34        9.05      0.74 o 
   3   0   5      169.89      153.31      4.28 o 
   5   0   5        4.98        4.51      1.12 o 
   7   0   5       94.48      105.40      3.82 o 
   9   0   5       52.79       68.00      5.67 o 
  -9   1   5       15.26       16.85      2.77 o 
  -8   1   5       71.13       69.13      4.01 o 
  -7   1   5      113.14      120.38      5.88 o 
  -6   1   5       24.69       30.51      2.47 o 
  -5   1   5       26.58       23.90      1.03 o 
  -4   1   5      351.96      358.19      5.99 o 
  -3   1   5       62.90       66.35      2.20 o 
  -2   1   5       90.14       97.56      2.74 o 
  -1   1   5      455.20      464.40      5.60 o 
   0   1   5      369.31      401.72      5.80 o 
   1   1   5      102.13       95.43      4.05 o 
   2   1   5      923.58     1009.60     15.72 o 
   3   1   5       18.72       26.05      1.51 o 
   4   1   5       31.70       26.98      1.50 o 
   5   1   5       57.14       56.69      1.95 o 
   6   1   5        2.14        1.19      0.89 o 
   7   1   5       85.01       81.74      2.31 o 
   8   1   5        3.62        2.53      1.26 o 
   9   1   5        2.13        2.40      2.16 o 
  -9   2   5        1.96        1.39      2.30 o 
  -8   2   5        1.26        4.58      2.16 o 
  -7   2   5        3.22        2.18      1.85 o 
  -6   2   5        6.11        7.77      1.07 o 
  -5   2   5        0.27        0.35      0.90 o 
  -4   2   5       17.52       22.39      1.07 o 
  -3   2   5       47.59       60.33      1.30 o 
  -2   2   5     2142.15     2381.15     29.58 o 
  -1   2   5       12.49       16.17      1.27 o 
   0   2   5      207.61      246.80      3.70 o 
   1   2   5      438.23      404.29      6.42 o 
   2   2   5       25.02       22.19      1.96 o 
   3   2   5       15.74       28.06      1.99 o 
   4   2   5      736.97      758.68     12.18 o 
   5   2   5       26.80       25.15      1.32 o 
   6   2   5      121.36      136.62      4.12 o 
   7   2   5       39.38       49.63      2.78 o 
   8   2   5       77.33       77.44      2.78 o 
   9   2   5        9.02        9.83      2.72 o 
  -9   3   5        4.29        3.49      2.47 o 
  -8   3   5       86.37       89.80      4.62 o 
  -7   3   5       41.52       44.18      3.39 o 
  -6   3   5      289.73      263.51      5.90 o 
  -5   3   5       19.32       25.84      1.53 o 
  -4   3   5      868.42      877.70     14.02 o 
  -3   3   5        3.77        4.75      0.43 o 
  -2   3   5        1.30        0.80      0.36 o 
  -1   3   5        4.81        5.20      0.36 o 
   0   3   5      295.78      298.42      4.77 o 
   1   3   5      172.58      157.42      2.84 o 
   2   3   5      987.92      996.55     15.51 o 
   3   3   5       49.98       52.38      1.83 o 
   4   3   5      213.92      199.71      4.52 o 
   5   3   5        0.36        0.30      0.89 o 
   6   3   5       10.03        8.80      1.22 o 
   7   3   5       18.01       24.15      1.85 o 
   8   3   5        0.51        1.97      1.45 o 
   9   3   5        1.56       -0.06      2.40 o 
  -9   4   5        5.55        4.14      2.47 o 
  -8   4   5       10.20        9.96      5.45 o 
  -7   4   5        3.55        7.08      1.99 o 
  -6   4   5        9.31       16.07      2.14 o 
  -5   4   5       63.10       68.89      2.07 o 
  -4   4   5      166.03      161.99      5.55 o 
  -3   4   5       23.14       24.41      0.97 o 
  -2   4   5      101.53       81.10      1.35 o 
  -1   4   5      624.51      618.05      9.03 o 
   0   4   5       38.63       43.88      1.53 o 
   1   4   5       56.87       59.89      1.17 o 
   2   4   5      171.76      190.05      4.40 o 
   3   4   5       16.30       19.27      1.42 o 
   4   4   5      265.71      277.24      5.94 o 
   5   4   5      113.23      123.58      3.78 o 
   6   4   5      363.49      332.42      7.37 o 
   7   4   5       25.71       31.95      2.39 o 
   8   4   5       21.06       28.87      2.29 o 
   9   4   5        4.02        1.39      2.41 o 
  -9   5   5       18.29       18.52      2.11 o 
  -8   5   5        1.76       -0.84      1.31 o 
  -7   5   5       48.84       54.23      2.63 o 
  -6   5   5      152.33      143.30      3.35 o 
  -5   5   5       10.94        9.65      0.99 o 
  -4   5   5        0.19        0.49      0.69 o 
  -3   5   5       33.23       41.83      1.75 o 
  -2   5   5       82.84       83.92      1.41 o 
  -1   5   5      158.33      158.32      2.20 o 
   0   5   5        0.04        2.66      0.53 o 
   1   5   5      607.99      622.42      8.03 o 
   2   5   5       39.77       48.98      1.08 o 
   3   5   5       48.76       44.49      1.08 o 
   4   5   5        0.80        4.27      0.90 o 
   5   5   5      189.34      192.54      4.00 o 
   6   5   5        0.94        1.89      1.14 o 
   7   5   5       61.45       59.96      3.46 o 
   8   5   5        9.57        9.33      1.77 o 
   9   5   5        1.48       -1.17      2.41 o 
  -9   6   5        4.21        3.46      1.77 o 
  -8   6   5        1.46        1.29      1.47 o 
  -7   6   5       13.93       12.54      1.25 o 
  -6   6   5        2.75        4.15      1.06 o 
  -5   6   5       16.70       16.94      1.93 o 
  -4   6   5      128.45      127.58      3.67 o 
  -3   6   5        0.11        0.83      0.30 o 
  -2   6   5      692.93      716.25      8.53 o 
  -1   6   5       89.24       70.31      1.38 o 
   0   6   5      247.59      276.26      7.90 o 
   1   6   5      215.03      215.82      3.14 o 
   2   6   5      357.44      354.32      4.80 o 
   3   6   5       31.79       29.87      0.85 o 
   4   6   5        2.57        3.75      0.53 o 
   5   6   5       25.13       25.84      1.21 o 
   6   6   5        7.46        8.57      1.85 o 
   7   6   5       18.65       18.88      2.18 o 
   8   6   5        0.00       -1.51      1.51 o 
   9   6   5       16.43       18.93      1.62 o 
  -9   7   5       24.83       30.77      5.88 o 
  -8   7   5        6.67        7.33      1.58 o 
  -7   7   5        7.71        6.75      1.64 o 
  -6   7   5      162.26      151.14      3.51 o 
  -5   7   5       65.17       62.87      2.10 o 
  -4   7   5      163.75      153.60      3.42 o 
  -3   7   5       10.54       12.57      0.57 o 
  -2   7   5       30.25       30.46      0.86 o 
  -1   7   5       79.40       65.07      1.28 o 
   0   7   5      792.14      781.68      9.29 o 
   1   7   5     1061.95     1042.05     13.25 o 
   2   7   5      394.66      409.99      6.06 o 
   3   7   5      117.00      117.11      2.28 o 
   4   7   5      325.02      296.29      5.87 o 
   5   7   5        0.13        1.64      0.94 o 
   6   7   5       21.13       26.66      2.10 o 
   7   7   5        3.36        4.02      1.15 o 
   8   7   5        7.64        4.95      1.37 o 
  -8   8   5       24.27       25.14      2.15 o 
  -7   8   5        0.13       -0.17      1.03 o 
  -6   8   5        0.29        1.83      1.03 o 
  -5   8   5       73.37       71.90      2.32 o 
  -4   8   5      250.83      244.73      4.73 o 
  -3   8   5        0.70        1.69      0.54 o 
  -2   8   5      297.71      292.75      3.87 o 
  -1   8   5     1261.51     1284.68     15.03 o 
   0   8   5      387.97      379.57      4.82 o 
   1   8   5       94.74      102.42      2.08 o 
   2   8   5       51.37       56.67      1.50 o 
   3   8   5        9.38       10.12      0.71 o 
   4   8   5        2.71        3.15      0.62 o 
   5   8   5      271.59      257.76      4.27 o 
   6   8   5      141.80      130.46      2.89 o 
   7   8   5        6.82        7.52      0.85 o 
   8   8   5        3.67        1.87      1.13 o 
  -8   9   5        9.33        7.16      2.09 o 
  -7   9   5        0.02       -0.43      0.99 o 
  -6   9   5      199.36      215.61      4.61 o 
  -5   9   5        1.81        1.36      0.96 o 
  -4   9   5        0.00        1.76      0.83 o 
  -3   9   5       11.02       12.49      1.25 o 
  -2   9   5       45.50       44.53      1.55 o 
  -1   9   5      201.62      197.86      3.05 o 
   0   9   5      297.40      298.58      3.92 o 
   1   9   5       54.42       64.88      1.59 o 
   2   9   5      244.74      224.43      3.76 o 
   3   9   5        8.06        8.08      0.72 o 
   4   9   5       59.19       59.66      1.66 o 
   5   9   5       93.58       93.26      2.13 o 
   6   9   5       13.73       16.33      1.10 o 
   7   9   5        1.03        0.22      0.82 o 
   8   9   5        6.91        5.30      1.01 o 
  -8  10   5        3.75        4.11      2.09 o 
  -7  10   5        3.75        2.78      1.38 o 
  -6  10   5        7.03        4.59      1.22 o 
  -5  10   5        7.77       10.69      1.22 o 
  -4  10   5       40.00       33.52      1.89 o 
  -3  10   5      231.32      227.55      4.78 o 
  -2  10   5       33.45       32.00      1.41 o 
  -1  10   5        0.18        0.21      0.40 o 
   0  10   5       70.34       68.69      1.82 o 
   1  10   5       53.60       55.02      1.54 o 
   2  10   5       57.51       60.98      1.66 o 
   3  10   5      295.77      296.82      4.85 o 
   4  10   5      173.90      165.85      3.16 o 
   5  10   5        3.43        6.10      0.92 o 
   6  10   5       14.79       15.81      1.15 o 
   7  10   5       18.70       24.97      1.55 o 
   8  10   5        7.37        6.96      1.10 o 
  -8  11   5        2.71        0.84      1.51 o 
  -7  11   5       12.10       12.12      1.67 o 
  -6  11   5       15.66       15.24      1.73 o 
  -5  11   5        4.53        2.33      1.06 o 
  -4  11   5        1.45        4.36      1.09 o 
  -3  11   5       29.56       35.59      2.39 o 
  -2  11   5        0.43        0.00      0.52 o 
  -1  11   5       85.82       88.03      1.66 o 
   0  11   5      136.81      132.53      2.64 o 
   1  11   5      112.12      109.91      2.29 o 
   2  11   5        3.42        4.95      0.78 o 
   3  11   5      219.14      212.16      3.80 o 
   4  11   5       23.44       20.84      1.13 o 
   5  11   5        1.93        0.43      0.72 o 
   6  11   5        4.64        6.60      1.76 o 
   7  11   5        1.12        1.51      1.39 o 
   8  11   5        3.22        2.81      1.11 o 
  -7  12   5        0.53       -1.38      1.38 o 
  -6  12   5       11.17       12.84      1.73 o 
  -5  12   5        1.01       -1.30      1.30 o 
  -4  12   5      110.32      104.60      2.88 o 
  -3  12   5       29.62       31.11      1.74 o 
  -2  12   5      236.85      218.31      3.52 o 
  -1  12   5      250.85      255.62      3.64 o 
   0  12   5      290.46      265.97      4.44 o 
   1  12   5        3.12        1.97      0.84 o 
   2  12   5       65.91       62.39      1.85 o 
   3  12   5        5.28        6.01      0.92 o 
   4  12   5       32.76       35.71      1.54 o 
   5  12   5        2.05       -0.15      0.79 o 
   6  12   5        0.01       -0.91      0.91 o 
   7  12   5       12.02        9.86      1.31 o 
  -7  13   5        0.39       -1.47      1.47 o 
  -6  13   5       18.41       16.14      1.89 o 
  -5  13   5       25.25       22.47      1.89 o 
  -4  13   5        1.17        2.68      1.27 o 
  -3  13   5       74.71       78.99      2.50 o 
  -2  13   5       14.05       15.33      1.10 o 
  -1  13   5       93.80       90.07      2.20 o 
   0  13   5       65.99       56.16      1.77 o 
   1  13   5       39.85       40.24      1.66 o 
   2  13   5      167.54      166.85      3.29 o 
   3  13   5       29.88       33.72      1.66 o 
   4  13   5       57.39       53.09      1.86 o 
   5  13   5        0.38       -0.99      0.99 o 
   6  13   5        0.06       -1.13      1.13 o 
   7  13   5        3.29        1.50      1.15 o 
  -7  14   5        1.34       -1.14      1.79 o 
  -6  14   5        0.25       -1.47      1.47 o 
  -5  14   5        1.34       -0.38      1.33 o 
  -4  14   5       15.38       14.86      1.63 o 
  -3  14   5      223.55      213.35      6.00 o 
  -2  14   5       31.07       29.73      1.79 o 
  -1  14   5       41.82       38.93      2.17 o 
   0  14   5       50.73       41.69      1.70 o 
   1  14   5      162.37      163.45      3.31 o 
   2  14   5       36.87       45.48      1.80 o 
   3  14   5       96.06      102.36      2.57 o 
   4  14   5       37.48       44.56      1.77 o 
   5  14   5        5.11        4.24      1.14 o 
   6  14   5        1.06        0.73      1.10 o 
  -6  15   5        1.87        0.94      1.94 o 
  -5  15   5        2.99        0.78      1.38 o 
  -4  15   5        0.20       -1.25      1.27 o 
  -3  15   5        9.75       16.69      4.36 o 
  -2  15   5        8.63       14.82      2.62 o 
  -1  15   5        0.06        0.23      0.70 o 
   0  15   5       12.29       12.82      1.37 o 
   1  15   5        3.85        3.60      1.08 o 
   2  15   5       90.62       89.34      2.40 o 
   3  15   5       49.65       46.71      1.84 o 
   4  15   5        2.34        2.52      1.03 o 
   5  15   5        0.72       -1.03      1.03 o 
   6  15   5        0.51       -1.10      1.10 o 
  -6  16   5        5.79        6.22      1.92 o 
  -5  16   5       16.92       15.57      1.98 o 
  -4  16   5       18.73       19.71      2.30 o 
  -3  16   5        0.00       -1.36      1.36 o 
  -2  16   5       11.39       11.33      3.05 o 
  -1  16   5        0.90       -1.45      1.45 o 
   0  16   5       15.35       18.32      1.50 o 
   1  16   5      115.79      119.14      2.87 o 
   2  16   5       26.73       35.63      1.70 o 
   3  16   5        2.51        2.97      1.06 o 
   4  16   5        2.28        0.42      1.16 o 
   5  16   5       36.07       46.25      2.33 o 
  -5  17   5       39.62       45.62      5.67 o 
  -4  17   5        4.36        3.71      2.83 o 
  -3  17   5       26.37       23.98      3.49 o 
  -2  17   5        0.24       -1.74      2.62 o 
  -1  17   5        2.96        0.59      1.67 o 
   0  17   5        7.01        7.75      1.58 o 
   1  17   5       12.06       15.88      1.43 o 
   2  17   5       15.67       22.36      1.54 o 
   3  17   5       12.36       16.77      1.42 o 
   4  17   5        1.34        0.56      1.24 o 
   5  17   5        2.46        2.93      1.41 o 
  -4  18   5       24.94       29.64      4.36 o 
  -3  18   5       22.87       19.62      3.49 o 
  -2  18   5       19.47       23.10      3.92 o 
  -1  18   5        0.16       -1.31      2.18 o 
   0  18   5      111.32      127.58      4.90 o 
   1  18   5       16.37       22.79      2.09 o 
   2  18   5        5.84        7.13      1.30 o 
   3  18   5        5.21        4.37      1.26 o 
   4  18   5        0.79       -1.18      1.18 o 
  -3  19   5        1.45        1.74      3.05 o 
  -2  19   5        0.03        0.44      3.05 o 
  -1  19   5       18.41       22.23      3.49 o 
   0  19   5       20.16       29.34      2.92 o 
   1  19   5        1.53        2.48      1.66 o 
   2  19   5       15.62       16.32      2.01 o 
   3  19   5        6.16        5.57      1.47 o 
  -2  20   5       15.79       16.57      3.92 o 
  -1  20   5        6.82        6.54      3.05 o 
   0  20   5        2.26        1.48      1.99 o 
   1  20   5       14.92       11.72      2.30 o 
   2  20   5        0.00       -1.31      1.51 o 
  -8   0   6      372.06      316.48     13.51 o 
  -6   0   6      288.07      282.91     11.33 o 
  -4   0   6      122.27      129.48      4.14 o 
  -2   0   6     3832.14     4472.98     89.10 o 
   0   0   6       80.45       88.43      3.71 o 
   2   0   6     2334.81     2569.71     55.25 o 
   4   0   6      352.25      350.15      8.75 o 
   6   0   6      274.66      290.99      7.82 o 
   8   0   6      282.89      269.52      6.58 o 
  -9   1   6       18.23       21.76      3.08 o 
  -8   1   6        0.89        8.28      2.47 o 
  -7   1   6       13.74       18.57      3.49 o 
  -6   1   6       59.64       62.44      3.53 o 
  -5   1   6        3.12        3.45      1.00 o 
  -4   1   6      378.16      384.56      6.43 o 
  -3   1   6       10.04        5.51      0.74 o 
  -2   1   6        1.62        3.43      0.53 o 
  -1   1   6     1342.76     1348.92     15.64 o 
   0   1   6      155.05      187.52      3.00 o 
   1   1   6     1013.72      989.82     13.75 o 
   2   1   6      231.76      258.46      4.51 o 
   3   1   6       22.22       23.09      1.18 o 
   4   1   6      102.25      103.52      2.58 o 
   5   1   6       30.43       32.68      1.58 o 
   6   1   6       84.75       90.22      2.63 o 
   7   1   6        1.48        1.56      1.89 o 
   8   1   6        1.82        4.34      1.33 o 
   9   1   6       17.71       24.99      2.49 o 
  -9   2   6        4.09        4.80      2.47 o 
  -8   2   6        3.90        7.63      2.47 o 
  -7   2   6      553.31      557.33     14.49 o 
  -6   2   6      160.61      145.42      5.24 o 
  -5   2   6      614.76      585.16     11.36 o 
  -4   2   6      207.25      211.13      5.58 o 
  -3   2   6     1896.33     1992.02     22.92 o 
  -2   2   6       65.29       64.20      2.19 o 
  -1   2   6     2243.24     2345.14     25.10 o 
   0   2   6       35.69       34.39      1.01 o 
   1   2   6     2280.61     2357.51     32.14 o 
   2   2   6        1.34        1.99      0.68 o 
   3   2   6     1620.71     1654.70     25.58 o 
   4   2   6      172.91      168.43      3.42 o 
   5   2   6      388.32      355.93      6.40 o 
   6   2   6      144.83      134.13      3.29 o 
   7   2   6      513.31      558.49      8.81 o 
   8   2   6        6.24        7.69      1.37 o 
   9   2   6        2.31        2.15      2.83 o 
  -9   3   6       31.14       33.33      3.71 o 
  -8   3   6        4.63       12.66      2.47 o 
  -7   3   6       39.77       54.77      3.92 o 
  -6   3   6      273.16      263.34      7.00 o 
  -5   3   6        1.37        5.23      1.54 o 
  -4   3   6       79.07       85.42      1.79 o 
  -3   3   6        0.04       -0.42      0.42 o 
  -2   3   6      333.21      440.55      6.54 o 
  -1   3   6      608.10      643.20      7.69 o 
   0   3   6     2635.94     2770.28     34.23 o 
   1   3   6     1687.68     1711.32     26.13 o 
   2   3   6      713.29      857.77     10.90 o 
   3   3   6        1.14        1.98      1.18 o 
   4   3   6       39.18       37.37      2.08 o 
   5   3   6        1.27        1.55      2.20 o 
   6   3   6      134.84      144.37      3.65 o 
   7   3   6        6.08        9.70      1.47 o 
   8   3   6        0.92        6.74      1.77 o 
   9   3   6       19.44       26.74      3.35 o 
  -9   4   6       46.91       53.04      3.14 o 
  -8   4   6      149.24      145.14      4.49 o 
  -7   4   6      158.24      137.40      4.16 o 
  -6   4   6       37.82       46.83      3.70 o 
  -5   4   6      982.13      975.66     15.66 o 
  -4   4   6       40.13       54.22      1.77 o 
  -3   4   6      268.51      320.75      4.15 o 
  -2   4   6     1110.31     1154.59     14.60 o 
  -1   4   6     1398.68     1545.23     17.87 o 
   0   4   6        1.16        1.37      0.30 o 
   1   4   6     1081.56     1185.19     14.93 o 
   2   4   6      347.60      356.33      6.78 o 
   3   4   6      462.14      507.45      9.88 o 
   4   4   6      150.03      162.61      3.92 o 
   5   4   6      994.96     1014.99     19.10 o 
   6   4   6       31.17       38.93      2.39 o 
   7   4   6       71.33       61.86      3.46 o 
   8   4   6      106.55      106.94      3.90 o 
   9   4   6       44.72       52.99      4.28 o 
  -9   5   6        0.15       -1.53      1.53 o 
  -8   5   6        0.32        2.21      1.53 o 
  -7   5   6        4.22        8.60      1.58 o 
  -6   5   6        0.00        1.70      1.07 o 
  -5   5   6      269.20      275.78      5.20 o 
  -4   5   6       69.49       68.55      2.71 o 
  -3   5   6       42.98       45.44      1.26 o 
  -2   5   6      352.06      336.06      5.47 o 
  -1   5   6     1297.18     1300.10     15.14 o 
   0   5   6      673.31      708.67      9.19 o 
   1   5   6     1218.29     1202.71     15.14 o 
   2   5   6      492.63      514.78      6.81 o 
   3   5   6       90.99       96.05      1.81 o 
   4   5   6      259.83      254.90      6.45 o 
   5   5   6      260.90      271.26      6.10 o 
   6   5   6        8.72       12.02      2.62 o 
   7   5   6        2.31       -0.73      1.77 o 
   8   5   6        6.14        7.65      1.77 o 
   9   5   6        1.79        2.79      1.89 o 
  -9   6   6       14.17       17.16      2.22 o 
  -8   6   6        9.10        9.60      1.85 o 
  -7   6   6       15.68       19.33      1.85 o 
  -6   6   6      535.07      508.87      9.01 o 
  -5   6   6        1.51        2.59      0.96 o 
  -4   6   6      586.40      541.48      9.13 o 
  -3   6   6        5.61        4.10      0.58 o 
  -2   6   6       13.91       15.32      0.66 o 
  -1   6   6     1168.68     1149.37     16.22 o 
   0   6   6        4.84        4.32      0.58 o 
   1   6   6      438.98      424.24      5.72 o 
   2   6   6        1.07        1.28      0.43 o 
   3   6   6        7.86       10.15      0.55 o 
   4   6   6      353.31      330.53      5.18 o 
   5   6   6       30.26       33.71      1.78 o 
   6   6   6      502.21      463.88     12.10 o 
   7   6   6       21.04       28.91      4.36 o 
   8   6   6       19.82       22.08      2.29 o 
  -8   7   6        0.64        2.32      1.58 o 
  -7   7   6       18.66       19.25      1.51 o 
  -6   7   6      126.11      127.51      3.29 o 
  -5   7   6       84.23       82.88      2.51 o 
  -4   7   6       84.54       91.19      2.50 o 
  -3   7   6      125.37      130.75      2.24 o 
  -2   7   6      117.76      124.05      1.96 o 
  -1   7   6     1628.59     1758.80     24.94 o 
   0   7   6      627.57      656.01      8.62 o 
   1   7   6     2646.79     2751.60     34.14 o 
   2   7   6       24.83       27.27      0.87 o 
   3   7   6      234.26      228.93      3.79 o 
   4   7   6       56.86       62.82      1.78 o 
   5   7   6       40.69       42.21      1.74 o 
   6   7   6        0.50        1.98      0.96 o 
   7   7   6        3.48        4.85      1.07 o 
   8   7   6        0.00       -0.57      1.01 o 
  -8   8   6        2.66        2.88      1.58 o 
  -7   8   6       14.55       10.89      1.44 o 
  -6   8   6      101.51      102.90      2.91 o 
  -5   8   6      325.16      327.02      6.19 o 
  -4   8   6        3.14        6.83      1.06 o 
  -3   8   6      418.49      429.15      5.91 o 
  -2   8   6        2.12        2.55      0.71 o 
  -1   8   6        0.76        1.03      0.49 o 
   0   8   6        0.43        0.75      0.38 o 
   1   8   6       36.74       29.09      1.02 o 
   2   8   6       42.01       40.18      1.30 o 
   3   8   6      302.87      289.82      4.65 o 
   4   8   6        0.90        1.67      0.61 o 
   5   8   6      388.52      402.93      6.26 o 
   6   8   6       99.56      102.49      2.72 o 
   7   8   6        0.00       -1.50      1.50 o 
   8   8   6        5.64        3.41      1.24 o 
  -8   9   6        1.37        3.30      2.09 o 
  -7   9   6        1.71        3.16      1.22 o 
  -6   9   6        9.19        9.17      1.32 o 
  -5   9   6      212.04      221.03      4.67 o 
  -4   9   6      614.09      611.53     10.40 o 
  -3   9   6      514.24      516.59      8.88 o 
  -2   9   6      335.36      337.57      4.82 o 
  -1   9   6        3.81        6.32      0.57 o 
   0   9   6     1256.12     1246.11     15.86 o 
   1   9   6       10.75        9.20      0.81 o 
   2   9   6      332.75      310.84      4.97 o 
   3   9   6      573.25      574.42      8.48 o 
   4   9   6      499.71      461.00      7.06 o 
   5   9   6       97.68      100.00      2.27 o 
   6   9   6        6.57        6.73      1.07 o 
   7   9   6        0.59        0.39      0.82 o 
   8   9   6        0.02       -0.88      1.09 o 
  -8  10   6        5.29        3.75      2.18 o 
  -7  10   6        3.31        3.63      1.47 o 
  -6  10   6       30.35       30.96      1.80 o 
  -5  10   6       53.53       50.61      2.15 o 
  -4  10   6       82.49       88.19      2.77 o 
  -3  10   6      144.38      145.13      3.37 o 
  -2  10   6       68.89       67.17      1.71 o 
  -1  10   6      233.24      243.04      3.43 o 
   0  10   6       38.34       39.57      1.22 o 
   1  10   6       43.20       45.57      1.90 o 
   2  10   6       22.53       26.24      1.22 o 
   3  10   6       20.32       22.42      1.20 o 
   4  10   6        9.47       10.16      0.94 o 
   5  10   6       73.58       57.72      1.79 o 
   6  10   6       31.46       29.24      1.55 o 
   7  10   6        1.10       -0.56      1.32 o 
   8  10   6        0.21       -0.98      0.98 o 
  -8  11   6        0.08       -1.85      1.85 o 
  -7  11   6        0.04       -1.17      1.38 o 
  -6  11   6        7.77       10.43      1.63 o 
  -5  11   6       42.07       39.39      2.06 o 
  -4  11   6      136.27      136.49      3.42 o 
  -3  11   6      218.68      211.43      4.40 o 
  -2  11   6      174.96      184.46      3.85 o 
  -1  11   6      472.77      472.87      7.20 o 
   0  11   6       90.32       92.23      2.18 o 
   1  11   6      534.20      537.31      8.10 o 
   2  11   6      249.76      252.48      4.34 o 
   3  11   6      351.07      327.86      5.35 o 
   4  11   6       94.93       88.32      2.21 o 
   5  11   6        7.24        2.98      0.92 o 
   6  11   6       50.63       48.11      2.01 o 
   7  11   6        1.35       -0.86      0.91 o 
  -7  12   6        4.49        3.53      1.63 o 
  -6  12   6        1.39       -0.90      1.33 o 
  -5  12   6       45.80       41.96      2.40 o 
  -4  12   6        2.27        3.53      1.18 o 
  -3  12   6      215.33      217.70      4.57 o 
  -2  12   6        8.11       13.39      0.92 o 
  -1  12   6      172.86      162.22      6.00 o 
   0  12   6        4.32        2.84      0.98 o 
   1  12   6      302.29      293.55      4.94 o 
   2  12   6        4.94        3.44      0.86 o 
   3  12   6       95.28       88.48      2.31 o 
   4  12   6        0.32       -0.63      0.82 o 
   5  12   6       53.72       48.52      1.74 o 
   6  12   6        1.83        0.91      1.03 o 
   7  12   6        5.34        3.95      2.20 o 
  -7  13   6        0.93        1.21      1.73 o 
  -6  13   6       30.94       32.71      2.40 o 
  -5  13   6        0.32       -1.03      1.33 o 
  -4  13   6       73.07       80.60      4.10 o 
  -3  13   6      607.09      596.08     10.24 o 
  -2  13   6        8.62       11.57      1.12 o 
  -1  13   6      553.85      533.75      8.14 o 
   0  13   6       74.34       60.34      1.94 o 
   1  13   6      344.27      305.75      5.21 o 
   2  13   6       20.23       22.03      1.32 o 
   3  13   6      523.66      479.22      7.54 o 
   4  13   6       22.50       25.64      1.88 o 
   5  13   6       13.25       15.69      1.33 o 
   6  13   6       18.74       15.75      1.49 o 
   7  13   6        5.68        2.58      1.70 o 
  -6  14   6        0.03       -1.47      1.47 o 
  -5  14   6       19.79       20.29      2.09 o 
  -4  14   6       31.22       34.23      2.17 o 
  -3  14   6       85.15       76.31      3.02 o 
  -2  14   6        8.66       11.70      2.83 o 
  -1  14   6        0.01        0.40      0.99 o 
   0  14   6       15.59       17.00      1.30 o 
   1  14   6        0.77       -0.22      0.86 o 
   2  14   6        4.69        6.69      1.28 o 
   3  14   6        9.07        8.04      1.17 o 
   4  14   6        2.52        1.63      1.00 o 
   5  14   6        6.86        6.29      1.24 o 
   6  14   6        0.01       -1.10      1.10 o 
  -6  15   6       18.46       27.54      2.40 o 
  -5  15   6       29.55       37.28      2.52 o 
  -4  15   6       31.98       27.76      2.17 o 
  -3  15   6        1.53        3.92      2.62 o 
  -2  15   6      144.55      152.93      5.39 o 
  -1  15   6      121.03      114.79      3.09 o 
   0  15   6      142.25      149.12      3.27 o 
   1  15   6      112.90      105.51      2.64 o 
   2  15   6      105.90      112.90      2.75 o 
   3  15   6        7.69       10.79      1.20 o 
   4  15   6       63.49       58.58      2.12 o 
   5  15   6       32.14       34.14      1.94 o 
   6  15   6       14.24       15.64      1.71 o 
  -5  16   6        4.37        5.67      1.99 o 
  -4  16   6        1.28       -0.44      2.62 o 
  -3  16   6       20.76       17.00      3.49 o 
  -2  16   6        2.09        0.87      2.62 o 
  -1  16   6       81.31       85.64      3.14 o 
   0  16   6        0.37        1.66      1.12 o 
   1  16   6       65.19       63.45      2.13 o 
   2  16   6       24.78       25.40      1.54 o 
   3  16   6        9.40       10.05      1.22 o 
   4  16   6        8.99        9.14      1.41 o 
   5  16   6        8.50       10.28      1.49 o 
  -5  17   6        0.04       -0.87      3.05 o 
  -4  17   6       19.16       20.05      3.49 o 
  -3  17   6       25.05       27.90      3.92 o 
  -2  17   6        5.01        6.54      3.05 o 
  -1  17   6       84.67       97.65      6.54 o 
   0  17   6       78.69       91.42      2.99 o 
   1  17   6       15.61       16.33      1.43 o 
   2  17   6        2.36        1.92      1.10 o 
   3  17   6       31.60       32.92      1.79 o 
   4  17   6       35.48       36.03      2.14 o 
   5  17   6        0.11       -0.87      1.41 o 
  -4  18   6        8.55        2.62      3.05 o 
  -3  18   6       17.20       23.54      3.92 o 
  -2  18   6        0.73        0.00      2.62 o 
  -1  18   6        5.84       12.64      3.49 o 
   0  18   6        1.88        5.83      1.99 o 
   1  18   6        3.86        4.75      1.44 o 
   2  18   6        9.75       13.02      1.46 o 
   3  18   6        3.96        2.71      1.17 o 
   4  18   6       12.90       12.71      1.63 o 
  -3  19   6        0.53       -1.31      3.05 o 
  -2  19   6        2.00        2.62      3.05 o 
  -1  19   6       94.84      103.75      6.97 o 
   0  19   6        3.22        5.83      2.18 o 
   1  19   6       84.90       94.03      3.69 o 
   2  19   6        0.49        0.44      1.51 o 
   3  19   6        0.00       -1.03      1.31 o 
  -1  20   6        6.00       10.46      3.49 o 
   0  20   6        0.08        1.74      3.05 o 
   1  20   6        0.15        0.23      1.99 o 
  -9   0   7        5.56       10.90      3.92 o 
  -7   0   7      118.74      110.29      6.97 o 
  -5   0   7      340.24      325.31     12.21 o 
  -3   0   7      187.09      187.95      4.08 o 
  -1   0   7     1322.28     1555.93     27.76 o 
   1   0   7      224.82      240.81      4.86 o 
   3   0   7      423.47      472.17     12.64 o 
   5   0   7      241.12      239.94      8.50 o 
   7   0   7        0.45       -1.45      1.45 o 
   9   0   7       21.44       30.33      3.53 o 
  -9   1   7        9.47       15.13      4.14 o 
  -8   1   7        0.21        0.52      2.30 o 
  -7   1   7        1.78        0.87      3.49 o 
  -6   1   7        3.74        4.14      1.85 o 
  -5   1   7        8.09       10.16      2.62 o 
  -4   1   7       28.97       31.76      1.31 o 
  -3   1   7      183.48      200.67      2.83 o 
  -2   1   7       50.90       74.86      1.50 o 
  -1   1   7      176.43      212.18      3.16 o 
   0   1   7       83.94       95.88      1.83 o 
   1   1   7      778.93      855.89     11.99 o 
   2   1   7       86.10       84.83      1.34 o 
   3   1   7       43.22       44.03      1.50 o 
   4   1   7       99.26      106.62      2.54 o 
   5   1   7      111.79      104.30      2.76 o 
   6   1   7       99.32      106.05      2.89 o 
   7   1   7       69.79       69.54      2.51 o 
   8   1   7        0.02       -0.38      1.20 o 
   9   1   7        6.61       11.36      2.72 o 
  -9   2   7        4.20        0.22      2.47 o 
  -8   2   7        6.33        1.63      2.30 o 
  -7   2   7        4.00        5.14      2.30 o 
  -6   2   7      249.77      261.21     12.21 o 
  -5   2   7       90.82       89.03      2.80 o 
  -4   2   7      219.12      229.91      3.84 o 
  -3   2   7      114.51      132.80      2.07 o 
  -2   2   7       38.53       41.26      2.06 o 
  -1   2   7      667.26      734.95      8.82 o 
   0   2   7        2.22        4.97      0.49 o 
   1   2   7       13.14        4.94      0.62 o 
   2   2   7      217.22      267.62      3.37 o 
   3   2   7       49.67       39.37      1.73 o 
   4   2   7       29.49       31.98      1.44 o 
   5   2   7       84.57       81.84      2.40 o 
   6   2   7        1.45        2.61      1.26 o 
   7   2   7        3.39        3.63      1.20 o 
   8   2   7        7.27       11.53      1.85 o 
   9   2   7        0.61       -2.18      2.18 o 
  -9   3   7        0.32       -0.06      1.85 o 
  -8   3   7        2.01        4.21      2.30 o 
  -7   3   7        4.25        1.96      2.16 o 
  -6   3   7        8.74        6.79      2.83 o 
  -5   3   7      360.57      353.00      7.39 o 
  -4   3   7        0.32        1.74      0.74 o 
  -3   3   7       40.89       33.82      1.00 o 
  -2   3   7      418.40      446.59     10.89 o 
  -1   3   7        0.01        0.69      0.46 o 
   0   3   7      572.04      570.99      7.57 o 
   1   3   7        8.10        8.73      0.61 o 
   2   3   7       37.66       34.76      0.88 o 
   3   3   7      321.70      323.29     18.31 o 
   4   3   7      405.16      410.01     10.30 o 
   5   3   7       21.50       26.94      2.40 o 
   6   3   7      216.64      207.72      6.73 o 
   7   3   7      117.68      114.02      3.73 o 
   8   3   7       15.99       19.21      2.11 o 
   9   3   7        2.54       -1.36      2.83 o 
  -9   4   7        0.60        0.83      1.85 o 
  -8   4   7       36.49       43.32      2.82 o 
  -7   4   7       73.77       82.71      3.33 o 
  -6   4   7      182.23      161.82      3.72 o 
  -5   4   7        3.73        3.83      1.64 o 
  -4   4   7      146.50      144.93      3.18 o 
  -3   4   7      198.50      208.04      2.90 o 
  -2   4   7        7.56       10.10      0.66 o 
  -1   4   7        1.68        2.00      0.49 o 
   0   4   7      403.69      408.82      5.57 o 
   1   4   7       54.56       56.01      1.69 o 
   2   4   7       79.30       81.60      1.64 o 
   3   4   7        0.47        1.14      0.49 o 
   4   4   7        3.58        3.02      1.07 o 
   5   4   7      254.68      261.91      6.29 o 
   6   4   7       30.84       31.73      2.72 o 
   7   4   7        2.33        5.26      1.85 o 
   8   4   7        1.31       -1.34      1.85 o 
  -9   5   7        6.30        8.90      2.11 o 
  -8   5   7        0.44        0.69      1.53 o 
  -7   5   7       13.95       11.79      1.79 o 
  -6   5   7       58.94       60.70      2.52 o 
  -5   5   7       46.56       57.29      2.64 o 
  -4   5   7      100.44       98.27      2.59 o 
  -3   5   7       20.05       20.95      0.94 o 
  -2   5   7        0.59       -0.27      0.38 o 
  -1   5   7      168.13      170.98      2.47 o 
   0   5   7      147.47      158.44      2.76 o 
   1   5   7       21.92       22.72      0.83 o 
   2   5   7       70.23       81.65      1.58 o 
   3   5   7       45.63       34.53      1.05 o 
   4   5   7       21.93       19.69      2.08 o 
   5   5   7       57.86       53.11      3.04 o 
   6   5   7       16.62       16.66      4.36 o 
   7   5   7       26.92       36.45      3.04 o 
   8   5   7       25.67       29.62      2.90 o 
  -8   6   7        4.71        2.52      2.39 o 
  -7   6   7       13.64       18.18      1.92 o 
  -6   6   7       28.61       28.09      1.82 o 
  -5   6   7       97.03      103.55      2.81 o 
  -4   6   7        0.18       -0.83      0.83 o 
  -3   6   7      168.72      159.72      2.69 o 
  -2   6   7      274.37      304.93      4.38 o 
  -1   6   7       95.79       96.74      1.68 o 
   0   6   7       28.26       30.23      1.49 o 
   1   6   7       89.53       87.45      2.83 o 
   2   6   7        5.16        5.41      0.53 o 
   3   6   7      131.78      125.12      2.14 o 
   4   6   7      222.96      205.28      4.03 o 
   5   6   7       91.30       77.84      2.73 o 
   6   6   7       87.01       90.65      4.08 o 
   7   6   7       36.04       34.44      3.04 o 
   8   6   7        0.01        0.31      2.09 o 
  -8   7   7        7.29        6.32      1.79 o 
  -7   7   7       36.54       40.61      2.57 o 
  -6   7   7        0.52       -0.61      1.10 o 
  -5   7   7      189.77      201.49      4.34 o 
  -4   7   7       50.19       44.20      1.84 o 
  -3   7   7      114.79      115.31      2.14 o 
  -2   7   7       42.57       42.16      1.15 o 
  -1   7   7        5.28        5.95      0.58 o 
   0   7   7        0.60        0.06      0.59 o 
   1   7   7        6.66        5.37      0.58 o 
   2   7   7      151.48      166.84      2.67 o 
   3   7   7       53.16       54.13      1.49 o 
   4   7   7       23.74       22.49      1.07 o 
   5   7   7      215.19      214.37      4.28 o 
   6   7   7        4.00        1.94      0.95 o 
   7   7   7       14.21       16.55      1.43 o 
   8   7   7        3.65        4.97      1.58 o 
  -8   8   7        1.40        0.32      1.77 o 
  -7   8   7        0.62       -0.87      1.10 o 
  -6   8   7       11.11        9.26      1.51 o 
  -5   8   7      239.70      235.31      4.95 o 
  -4   8   7        4.89        8.07      1.18 o 
  -3   8   7       69.65       69.54      1.94 o 
  -2   8   7       16.40       14.65      0.80 o 
  -1   8   7      169.16      174.75      2.61 o 
   0   8   7        1.66        0.52      0.71 o 
   1   8   7       38.87       35.78      1.66 o 
   2   8   7       16.50       15.15      0.90 o 
   3   8   7       12.96        8.30      0.91 o 
   4   8   7       28.98       30.37      1.27 o 
   5   8   7        0.09       -0.25      1.02 o 
   6   8   7        6.61        8.01      1.51 o 
   7   8   7        0.93        0.41      1.07 o 
   8   8   7       11.69       15.96      1.72 o 
  -8   9   7        9.47        9.05      2.41 o 
  -7   9   7        0.05       -1.10      1.10 o 
  -6   9   7        4.34        2.87      1.18 o 
  -5   9   7        3.26        4.64      1.28 o 
  -4   9   7       23.45       26.65      1.89 o 
  -3   9   7       31.98       32.42      1.68 o 
  -2   9   7        4.19        5.02      0.65 o 
  -1   9   7       21.48       23.18      0.89 o 
   0   9   7       97.90       95.43      1.89 o 
   1   9   7      320.17      327.90      5.21 o 
   2   9   7      192.92      179.19      3.29 o 
   3   9   7       92.72       84.95      2.06 o 
   4   9   7        0.96        0.47      0.73 o 
   5   9   7       19.28       17.32      1.06 o 
   6   9   7        3.47        3.55      0.77 o 
   7   9   7        7.98        7.60      1.07 o 
   8   9   7        6.13        5.69      1.25 o 
  -8  10   7        1.14        1.13      2.18 o 
  -7  10   7       25.88       29.58      1.96 o 
  -6  10   7       18.10       18.71      1.66 o 
  -5  10   7       29.56       26.67      1.66 o 
  -4  10   7        5.84        8.16      1.32 o 
  -3  10   7        7.47        4.93      1.13 o 
  -2  10   7      255.10      254.42      4.51 o 
  -1  10   7      141.64      134.00      2.41 o 
   0  10   7       28.48       27.66      1.18 o 
   1  10   7       25.58       30.19      1.30 o 
   2  10   7       15.57       11.91      0.94 o 
   3  10   7      120.89      121.72      2.61 o 
   4  10   7      231.82      219.41      3.97 o 
   5  10   7       42.83       44.46      1.62 o 
   6  10   7        2.44       -0.29      0.82 o 
   7  10   7        1.38        2.60      1.07 o 
  -7  11   7        0.08       -1.22      1.38 o 
  -6  11   7        9.30       12.06      1.48 o 
  -5  11   7       14.31       16.91      1.50 o 
  -4  11   7      142.32      139.83      3.59 o 
  -3  11   7       72.84       71.50      3.27 o 
  -2  11   7        5.88        6.65      0.74 o 
  -1  11   7       24.23       26.80      1.20 o 
   0  11   7      264.71      240.41      4.20 o 
   1  11   7       22.39       20.87      1.24 o 
   2  11   7        2.70        1.74      0.86 o 
   3  11   7        1.77        0.56      0.82 o 
   4  11   7        8.96       11.26      1.27 o 
   5  11   7        1.82        0.78      0.80 o 
   6  11   7        0.27       -0.83      0.83 o 
   7  11   7        1.07       -0.06      1.04 o 
  -7  12   7        5.09        4.03      1.67 o 
  -6  12   7        2.97        2.29      1.51 o 
  -5  12   7        2.26        0.65      1.18 o 
  -4  12   7       54.58       51.80      2.28 o 
  -3  12   7        0.25       -1.06      1.06 o 
  -2  12   7        9.85        8.99      0.98 o 
  -1  12   7        1.17        1.02      0.89 o 
   0  12   7      268.15      247.47      4.31 o 
   1  12   7        5.67        4.76      0.86 o 
   2  12   7      152.29      136.04      2.90 o 
   3  12   7       54.17       56.42      1.88 o 
   4  12   7       25.22       21.56      1.68 o 
   5  12   7       26.76       25.20      1.47 o 
   6  12   7       15.85       16.96      1.51 o 
   7  12   7        3.85        3.50      1.20 o 
  -7  13   7        0.03       -1.63      1.63 o 
  -6  13   7        0.95       -1.38      1.38 o 
  -5  13   7        5.99        6.04      1.58 o 
  -4  13   7       53.28       47.11      2.16 o 
  -3  13   7        5.03        5.56      1.61 o 
  -2  13   7       68.38       56.79      3.39 o 
  -1  13   7        1.53        0.92      0.80 o 
   0  13   7      308.86      296.09      5.06 o 
   1  13   7       32.59       37.07      1.66 o 
   2  13   7        7.73        9.59      1.10 o 
   3  13   7       72.72       70.43      2.12 o 
   4  13   7        3.40        1.63      0.92 o 
   5  13   7        0.01       -0.96      0.96 o 
   6  13   7        0.01       -1.00      1.03 o 
  -6  14   7        6.40        9.14      1.89 o 
  -5  14   7        7.64        7.40      1.66 o 
  -4  14   7        5.56        7.78      1.58 o 
  -3  14   7        0.50        1.53      1.85 o 
  -2  14   7        2.74        0.83      1.67 o 
  -1  14   7       87.11       89.78      2.75 o 
   0  14   7      146.81      134.97      3.02 o 
   1  14   7       18.29       23.62      1.46 o 
   2  14   7        4.48        1.25      0.98 o 
   3  14   7       27.35       26.65      1.52 o 
   4  14   7       28.88       26.01      1.48 o 
   5  14   7        0.00       -0.32      1.01 o 
   6  14   7        4.46        7.94      1.45 o 
  -6  15   7        1.69       -0.08      1.63 o 
  -5  15   7        0.35       -0.94      1.38 o 
  -4  15   7        8.38        8.28      3.05 o 
  -3  15   7        0.58        1.31      2.62 o 
  -2  15   7       88.91       76.96      8.28 o 
  -1  15   7        3.23        5.23      1.18 o 
   0  15   7        1.16        0.86      0.93 o 
   1  15   7        0.46       -0.67      0.90 o 
   2  15   7       51.88       49.97      1.96 o 
   3  15   7        4.34        5.44      1.17 o 
   4  15   7        0.04       -0.56      1.00 o 
   5  15   7       12.43       13.88      2.43 o 
  -5  16   7       31.83       39.67      4.80 o 
  -4  16   7        0.42        0.44      2.62 o 
  -3  16   7        0.29       -0.87      2.62 o 
  -2  16   7        2.48        3.49      2.62 o 
  -1  16   7       66.55       73.64      3.84 o 
   0  16   7       21.20       28.16      1.76 o 
   1  16   7       11.12       12.62      1.30 o 
   2  16   7        7.23       12.82      1.64 o 
   3  16   7        0.57        1.28      1.06 o 
   4  16   7        0.11       -0.27      1.10 o 
   5  16   7       12.56       15.02      1.82 o 
  -4  17   7        0.64       -2.18      3.05 o 
  -3  17   7        0.00       -0.44      2.62 o 
  -2  17   7        2.19        2.62      3.05 o 
  -1  17   7        0.09       -2.62      2.62 o 
   0  17   7        2.03        4.01      1.32 o 
   1  17   7       14.34       18.04      1.49 o 
   2  17   7       25.67       23.33      1.59 o 
   3  17   7       20.09       19.73      1.55 o 
   4  17   7        2.80        2.93      1.41 o 
  -3  18   7        1.08        3.49      3.05 o 
  -2  18   7        4.16        5.67      3.05 o 
  -1  18   7        1.59        6.10      3.05 o 
   0  18   7       51.37       52.23      5.45 o 
   1  18   7        4.84        6.08      1.44 o 
   2  18   7        0.09       -0.04      1.40 o 
   3  18   7        1.50        0.54      1.22 o 
  -2  19   7        0.08        0.00      3.05 o 
  -1  19   7        1.29        0.44      3.05 o 
   0  19   7        2.53        0.87      3.05 o 
   1  19   7       35.07       38.39      2.59 o 
   2  19   7        1.50        2.08      1.57 o 
  -8   0   8        0.23       -0.87      3.05 o 
  -6   0   8      231.54      240.63     10.46 o 
  -4   0   8       10.53       12.82      1.45 o 
  -2   0   8        2.96        5.90      0.69 o 
   0   0   8      611.98      654.18     15.09 o 
   2   0   8       30.67       28.37      1.13 o 
   4   0   8       16.83       19.07      3.49 o 
   6   0   8      149.75      172.80      5.65 o 
   8   0   8        0.16       -1.45      1.47 o 
  -9   1   8        0.00       -1.53      2.47 o 
  -8   1   8       56.39       62.80      4.32 o 
  -7   1   8       19.72       13.30      2.47 o 
  -6   1   8        4.42        2.75      1.99 o 
  -5   1   8       26.68       24.47      1.63 o 
  -4   1   8       57.35       61.40      2.07 o 
  -3   1   8        9.36       15.48      0.74 o 
  -2   1   8       77.89       93.40      1.55 o 
  -1   1   8       78.80       82.23      1.82 o 
   0   1   8        1.90        1.16      0.94 o 
   1   1   8      168.25      171.24      2.91 o 
   2   1   8      189.38      219.16      3.18 o 
   3   1   8       46.71       62.45      2.58 o 
   4   1   8       10.33       12.45      1.32 o 
   5   1   8       31.01       28.87      1.58 o 
   6   1   8        0.41        0.44      1.03 o 
   7   1   8       15.28       17.82      2.01 o 
   8   1   8       40.45       46.70      1.92 o 
  -9   2   8        1.85        4.80      2.77 o 
  -8   2   8        5.73        8.94      2.77 o 
  -7   2   8        3.81        0.87      2.16 o 
  -6   2   8        9.97        8.08      1.53 o 
  -5   2   8      148.14      148.56      3.71 o 
  -4   2   8      279.68      279.32      4.49 o 
  -3   2   8       70.16       77.92      1.57 o 
  -2   2   8       43.31       32.12      1.03 o 
  -1   2   8       11.23        5.65      0.52 o 
   0   2   8      443.78      495.54      7.28 o 
   1   2   8       36.46       24.89      0.96 o 
   2   2   8        3.74        0.00      0.44 o 
   3   2   8        2.21        2.83      1.28 o 
   4   2   8      263.35      263.36      8.24 o 
   5   2   8       66.97       65.51      2.68 o 
   6   2   8        0.01        0.44      1.21 o 
   7   2   8        2.14        0.23      1.53 o 
   8   2   8        7.57       14.25      2.50 o 
  -9   3   8        1.04       -1.83      1.85 o 
  -8   3   8        8.44        5.56      2.54 o 
  -7   3   8        4.14        1.95      1.90 o 
  -6   3   8       10.68       10.34      1.58 o 
  -5   3   8        0.45        0.52      1.32 o 
  -4   3   8      242.83      252.63      4.89 o 
  -3   3   8       88.37       92.92      1.72 o 
  -2   3   8       77.77       74.73      1.65 o 
  -1   3   8      102.87      103.87      1.73 o 
   0   3   8       38.98       38.84      1.12 o 
   1   3   8      109.65      108.37      2.09 o 
   2   3   8       53.64       50.76      2.02 o 
   3   3   8       64.58       66.73      1.95 o 
   4   3   8      220.15      237.66      6.76 o 
   5   3   8        8.03        3.72      1.80 o 
   6   3   8        5.98        9.39      1.60 o 
   7   3   8        0.02       -1.51      1.51 o 
   8   3   8        1.68        0.90      1.91 o 
  -8   4   8        1.66        0.85      1.66 o 
  -7   4   8        4.71        0.46      1.41 o 
  -6   4   8       32.16       31.58      2.24 o 
  -5   4   8       56.89       52.56      2.07 o 
  -4   4   8       67.35       75.46      3.66 o 
  -3   4   8       20.73       21.54      0.87 o 
  -2   4   8      286.24      316.39      5.06 o 
  -1   4   8       59.77       46.70      1.01 o 
   0   4   8       18.70       32.70      1.02 o 
   1   4   8       10.00       15.38      0.84 o 
   2   4   8      216.82      233.47      3.79 o 
   3   4   8        0.16        0.20      0.35 o 
   4   4   8       86.51       97.93      3.06 o 
   5   4   8       37.93       40.37      2.15 o 
   6   4   8       41.17       46.16      4.36 o 
   7   4   8        2.33       -0.18      2.83 o 
   8   4   8        1.10       -1.44      1.85 o 
  -8   5   8        0.20       -0.08      1.53 o 
  -7   5   8       28.10       28.06      2.31 o 
  -6   5   8        4.04        2.34      1.10 o 
  -5   5   8       53.38       51.72      2.15 o 
  -4   5   8       49.63       52.16      1.99 o 
  -3   5   8       78.83       64.18      1.65 o 
  -2   5   8       43.15       39.80      1.18 o 
  -1   5   8        8.59       10.00      0.76 o 
   0   5   8       47.79       49.75      1.43 o 
   1   5   8        1.19        1.15      0.45 o 
   2   5   8        0.20       -0.47      0.47 o 
   3   5   8       41.81       34.69      1.18 o 
   4   5   8       23.20       24.06      2.11 o 
   5   5   8        0.22        0.17      1.96 o 
   6   5   8        8.08        5.61      3.71 o 
   7   5   8       13.85       13.38      2.41 o 
   8   5   8        0.15       -1.48      1.85 o 
  -8   6   8       18.72       24.97      2.37 o 
  -7   6   8        3.18        2.80      1.53 o 
  -6   6   8        0.44       -0.70      1.03 o 
  -5   6   8        1.12       -1.02      1.02 o 
  -4   6   8       93.74       91.53      2.59 o 
  -3   6   8        2.23        0.56      0.62 o 
  -2   6   8      201.84      202.92      3.21 o 
  -1   6   8        0.46        0.38      0.42 o 
   0   6   8       32.29       21.05      0.94 o 
   1   6   8       36.97       33.81      1.56 o 
   2   6   8       78.79       75.72      1.63 o 
   3   6   8       12.81       11.59      0.74 o 
   4   6   8      156.28      160.31      3.04 o 
   5   6   8       19.04       20.58      1.36 o 
   6   6   8        9.44        8.74      2.40 o 
   7   6   8        1.09       -1.27      1.77 o 
   8   6   8       32.65       37.14      3.46 o 
  -8   7   8       10.34       15.56      2.11 o 
  -7   7   8        3.84        2.95      1.53 o 
  -6   7   8       33.46       39.20      2.03 o 
  -5   7   8       28.20       19.88      1.57 o 
  -4   7   8      245.63      254.14      5.06 o 
  -3   7   8       21.47       21.36      1.66 o 
  -2   7   8      222.66      219.96      3.24 o 
  -1   7   8       31.23       28.44      1.00 o 
   0   7   8        2.64        2.66      0.58 o 
   1   7   8      139.81      125.13      2.26 o 
   2   7   8      259.16      255.13      3.87 o 
   3   7   8       12.46       10.15      1.23 o 
   4   7   8      151.25      157.06      2.97 o 
   5   7   8       70.17       59.08      1.59 o 
   6   7   8       31.38       33.25      1.68 o 
   7   7   8        0.07       -1.05      1.05 o 
   8   7   8        0.32        0.63      1.12 o 
  -8   8   8        5.23        5.11      2.08 o 
  -7   8   8        3.13       -0.96      1.66 o 
  -6   8   8        1.23        0.12      1.18 o 
  -5   8   8        1.35        0.02      1.18 o 
  -4   8   8        4.61        2.46      1.13 o 
  -3   8   8       23.52       18.95      1.35 o 
  -2   8   8       74.60       69.76      1.56 o 
  -1   8   8       60.47       52.61      1.57 o 
   0   8   8       14.40       20.32      1.14 o 
   1   8   8      118.05       97.97      2.00 o 
   2   8   8        0.27       -0.66      0.66 o 
   3   8   8        0.89       -0.56      0.56 o 
   4   8   8       53.91       52.26      2.22 o 
   5   8   8        3.16        3.15      0.88 o 
   6   8   8        1.03        0.62      0.85 o 
   7   8   8        1.76        0.05      2.25 o 
   8   8   8        7.34        8.66      1.43 o 
  -8   9   8        1.50        0.87      1.79 o 
  -7   9   8        5.92        4.51      1.48 o 
  -6   9   8        9.68        9.29      1.48 o 
  -5   9   8       98.36      100.40      2.98 o 
  -4   9   8       74.15       65.66      2.43 o 
  -3   9   8       76.80       74.57      2.64 o 
  -2   9   8        8.41        8.36      0.68 o 
  -1   9   8        1.71        0.56      0.59 o 
   0   9   8        2.71        4.16      0.71 o 
   1   9   8        0.18       -0.64      0.64 o 
   2   9   8       17.75       14.54      1.38 o 
   3   9   8      159.24      147.32      3.00 o 
   4   9   8        0.40       -0.83      0.83 o 
   5   9   8       13.63       14.85      1.18 o 
   6   9   8       16.27       16.82      1.19 o 
   7   9   8       25.43       28.53      1.59 o 
  -7  10   8        1.12        2.02      1.35 o 
  -6  10   8       12.37       13.08      1.55 o 
  -5  10   8       22.02       19.29      1.62 o 
  -4  10   8        1.54       -0.45      1.10 o 
  -3  10   8       21.28       20.95      1.83 o 
  -2  10   8       35.76       34.98      1.40 o 
  -1  10   8      152.20      146.85      2.65 o 
   0  10   8      349.62      324.84      5.29 o 
   1  10   8      120.48      105.15      2.95 o 
   2  10   8       73.27       69.04      1.92 o 
   3  10   8       41.22       43.72      1.66 o 
   4  10   8        5.06        3.41      1.01 o 
   5  10   8       35.07       32.07      1.47 o 
   6  10   8       12.18       13.47      1.32 o 
   7  10   8        0.09       -0.79      0.92 o 
  -7  11   8       25.02       29.77      2.45 o 
  -6  11   8        0.01       -1.28      1.28 o 
  -5  11   8       12.74       16.87      1.62 o 
  -4  11   8       61.21       56.72      2.28 o 
  -3  11   8      186.31      189.62      4.86 o 
  -2  11   8       18.90       14.22      2.33 o 
  -1  11   8       45.26       42.12      1.58 o 
   0  11   8        1.49       -0.81      0.81 o 
   1  11   8       71.53       70.33      2.05 o 
   2  11   8       46.96       44.60      1.84 o 
   3  11   8      127.40      139.49      3.00 o 
   4  11   8       27.49       25.58      1.39 o 
   5  11   8        3.57        4.58      0.97 o 
   6  11   8        5.72        5.17      1.07 o 
   7  11   8       27.19       28.11      1.79 o 
  -7  12   8        1.66        3.42      1.73 o 
  -6  12   8        0.58       -1.38      1.38 o 
  -5  12   8       66.34       70.53      2.69 o 
  -4  12   8        4.75        2.64      1.24 o 
  -3  12   8        0.01       -1.33      1.33 o 
  -2  12   8       23.93       17.22      1.63 o 
  -1  12   8      122.14      116.52      2.63 o 
   0  12   8        4.03        2.14      0.98 o 
   1  12   8       21.85       19.73      1.26 o 
   2  12   8        0.33       -0.64      0.86 o 
   3  12   8       22.45       20.55      1.32 o 
   4  12   8        0.55       -0.24      0.93 o 
   5  12   8       33.67       30.80      1.60 o 
   6  12   8        2.82        2.86      1.07 o 
  -6  13   8        4.40        2.81      1.63 o 
  -5  13   8        2.96        5.17      1.58 o 
  -4  13   8        4.08        1.64      1.24 o 
  -3  13   8        0.82       -1.26      1.26 o 
  -2  13   8       36.27       37.85      2.92 o 
  -1  13   8        1.34        1.34      0.86 o 
   0  13   8        0.06       -0.86      0.86 o 
   1  13   8        1.67        1.22      0.86 o 
   2  13   8       51.66       44.11      1.75 o 
   3  13   8        3.66        1.76      0.94 o 
   4  13   8        4.62        3.94      1.01 o 
   5  13   8        0.78       -0.95      0.95 o 
   6  13   8        0.01       -1.25      1.26 o 
  -6  14   8        5.16        3.27      1.73 o 
  -5  14   8       19.44       23.35      2.63 o 
  -4  14   8        4.00        0.65      1.96 o 
  -3  14   8        0.40       -0.87      1.85 o 
  -2  14   8       49.26       42.50      3.08 o 
  -1  14   8        8.83        6.04      1.10 o 
   0  14   8      139.44      136.76      3.10 o 
   1  14   8       19.58       17.64      1.28 o 
   2  14   8       44.71       37.52      1.72 o 
   3  14   8        5.31        7.09      1.12 o 
   4  14   8        2.22        4.14      1.08 o 
   5  14   8        5.86        7.58      1.68 o 
   6  14   8        3.34        0.77      1.26 o 
  -5  15   8        5.11        4.80      3.05 o 
  -4  15   8        0.02        2.18      2.62 o 
  -3  15   8        1.30        0.44      2.62 o 
  -2  15   8       12.24       18.47      2.47 o 
  -1  15   8        3.16        4.36      1.12 o 
   0  15   8        6.30        6.15      1.34 o 
   1  15   8        2.71        2.58      0.97 o 
   2  15   8        0.13       -0.37      0.93 o 
   3  15   8        0.23       -0.78      0.94 o 
   4  15   8        0.01       -1.03      1.03 o 
   5  15   8        5.86        5.84      1.49 o 
  -5  16   8        0.25        3.05      3.05 o 
  -4  16   8        7.75        9.59      3.05 o 
  -3  16   8       10.33       13.08      3.05 o 
  -2  16   8       18.44       16.79      2.47 o 
  -1  16   8        2.41        2.82      1.99 o 
   0  16   8        5.05        5.87      1.32 o 
   1  16   8        0.29        0.69      1.00 o 
   2  16   8        8.95        7.19      1.26 o 
   3  16   8        4.15        5.11      1.60 o 
   4  16   8        8.93        8.36      1.28 o 
  -4  17   8        1.29       -0.44      3.05 o 
  -3  17   8        0.31       -2.62      2.62 o 
  -2  17   8       42.02       42.72      4.36 o 
  -1  17   8        0.89        0.44      2.62 o 
   0  17   8        0.34        0.33      1.28 o 
   1  17   8        2.32        3.41      1.20 o 
   2  17   8       28.18       27.57      1.68 o 
   3  17   8       10.59        9.11      1.46 o 
   4  17   8        0.27       -1.24      1.24 o 
  -3  18   8       10.10       10.46      3.49 o 
  -2  18   8        0.00       -1.31      3.05 o 
  -1  18   8        0.12        0.44      3.05 o 
   0  18   8        2.91       -0.99      1.67 o 
   1  18   8        2.18        2.87      1.44 o 
   2  18   8        2.15        3.36      1.32 o 
   3  18   8        6.31        5.82      1.35 o 
  -1  19   8       34.76       38.36      4.80 o 
   0  19   8        0.43        3.05      3.49 o 
   1  19   8       16.93       23.81      2.24 o 
  -7   0   9       33.41       42.72      5.23 o 
  -5   0   9      145.39      134.70      6.97 o 
  -3   0   9       18.88       18.83      1.21 o 
  -1   0   9        8.15       11.64      1.36 o 
   1   0   9        3.06        5.94      1.74 o 
   3   0   9        6.81        7.52      0.75 o 
   5   0   9      119.82      123.26      5.01 o 
   7   0   9       45.50       60.64      3.46 o 
  -8   1   9        5.73        5.49      3.05 o 
  -7   1   9       14.83       16.42      2.83 o 
  -6   1   9        1.65       -1.12      1.27 o 
  -5   1   9       36.44       33.38      2.17 o 
  -4   1   9       48.77       43.48      1.51 o 
  -3   1   9        0.44       -0.32      0.42 o 
  -2   1   9       45.68       42.95      1.11 o 
  -1   1   9      165.88      180.91      2.87 o 
   0   1   9        1.52        2.24      0.88 o 
   1   1   9        3.47        2.09      0.49 o 
   2   1   9       63.25       72.66      1.64 o 
   3   1   9        0.17       -0.02      0.36 o 
   4   1   9        0.06       -0.28      0.83 o 
   5   1   9       32.34       34.82      1.80 o 
   6   1   9        2.04        3.47      1.25 o 
   7   1   9        0.20       -1.45      1.45 o 
   8   1   9        2.30       -1.27      1.85 o 
  -8   2   9        3.81        1.16      1.73 o 
  -7   2   9        7.37       10.69      2.11 o 
  -6   2   9        0.22       -1.45      1.45 o 
  -5   2   9       21.99       20.60      1.48 o 
  -4   2   9        0.09       -0.66      0.66 o 
  -3   2   9       36.68       36.95      1.38 o 
  -2   2   9      325.74      356.65      4.70 o 
  -1   2   9        0.00       -0.45      0.45 o 
   0   2   9      126.05      122.64      2.44 o 
   1   2   9      165.65      162.51      2.91 o 
   2   2   9      104.84      104.66      2.12 o 
   3   2   9        1.24       -0.13      0.64 o 
   4   2   9       21.08       21.71      1.66 o 
   5   2   9       13.33       15.42      1.79 o 
   6   2   9        0.37       -0.30      1.41 o 
   7   2   9        7.69        7.15      2.18 o 
   8   2   9        3.20        2.74      2.40 o 
  -8   3   9        9.74       11.64      2.70 o 
  -7   3   9        2.84        2.64      1.53 o 
  -6   3   9        4.75        0.93      1.41 o 
  -5   3   9       11.81       11.18      1.32 o 
  -4   3   9        0.07       -1.07      1.07 o 
  -3   3   9       33.28       28.26      1.12 o 
  -2   3   9        9.64        7.72      0.70 o 
  -1   3   9      234.87      216.32      3.73 o 
   0   3   9       38.32       34.29      1.15 o 
   1   3   9        0.70        0.93      0.49 o 
   2   3   9       74.01       68.71      1.64 o 
   3   3   9      395.40      367.37      5.62 o 
   4   3   9        0.92       -0.98      1.05 o 
   5   3   9        4.73        2.69      1.33 o 
   6   3   9       48.03       47.10      3.14 o 
   7   3   9       17.80       21.10      2.50 o 
   8   3   9        0.55        1.48      2.18 o 
  -8   4   9        3.46        3.66      1.79 o 
  -7   4   9       31.00       33.50      2.43 o 
  -6   4   9       74.26       73.40      3.45 o 
  -5   4   9       10.02       10.79      1.25 o 
  -4   4   9       55.62       52.16      2.07 o 
  -3   4   9      197.75      188.11      3.13 o 
  -2   4   9        5.23        3.18      0.63 o 
  -1   4   9      136.21      144.30      2.51 o 
   0   4   9       39.82       44.50      1.26 o 
   1   4   9      168.80      156.15      2.63 o 
   2   4   9       17.27       13.27      1.20 o 
   3   4   9        2.75        2.13      0.53 o 
   4   4   9        4.02        5.13      0.71 o 
   5   4   9       15.40       15.85      4.58 o 
   6   4   9       10.52        9.44      2.18 o 
   7   4   9        1.41       -1.74      1.85 o 
   8   4   9        0.72       -1.66      2.83 o 
  -8   5   9        0.18       -1.58      1.58 o 
  -7   5   9        4.65        3.86      1.58 o 
  -6   5   9       10.64       11.72      2.76 o 
  -5   5   9       84.35       89.33      2.73 o 
  -4   5   9      145.59      153.01      3.53 o 
  -3   5   9       17.69       24.38      1.28 o 
  -2   5   9       82.47      101.46      2.10 o 
  -1   5   9        1.30        4.04      0.68 o 
   0   5   9       33.04       33.64      1.17 o 
   1   5   9      590.83      588.16     13.53 o 
   2   5   9       13.43       10.80      0.80 o 
   3   5   9       70.91       72.09      1.79 o 
   4   5   9       43.41       45.47      1.43 o 
   5   5   9       41.98       40.60      1.72 o 
   6   5   9       68.72       68.28      3.77 o 
   7   5   9        0.44       -0.27      2.62 o 
   8   5   9        2.54        1.47      2.41 o 
  -8   6   9        0.41       -1.18      1.79 o 
  -7   6   9        0.00       -0.72      1.47 o 
  -6   6   9       40.98       47.33      2.25 o 
  -5   6   9       29.09       29.12      1.70 o 
  -4   6   9       19.74       19.96      1.48 o 
  -3   6   9       70.39       82.65      2.43 o 
  -2   6   9        3.61        1.62      0.52 o 
  -1   6   9      181.04      185.09      3.07 o 
   0   6   9       22.21       23.85      1.15 o 
   1   6   9       39.19       40.51      1.32 o 
   2   6   9       15.87       20.96      0.96 o 
   3   6   9        5.01        5.46      0.73 o 
   4   6   9        4.13        2.37      0.93 o 
   5   6   9       54.81       59.78      2.06 o 
   6   6   9        7.25        6.90      1.32 o 
   7   6   9        0.24       -1.11      1.96 o 
   8   6   9        3.48        4.74      2.83 o 
  -8   7   9        1.25       -1.73      1.73 o 
  -7   7   9        2.89        1.99      1.58 o 
  -6   7   9       11.81       14.75      1.58 o 
  -5   7   9       63.26       62.97      2.37 o 
  -4   7   9       15.12       15.27      1.44 o 
  -3   7   9       16.30       12.54      1.10 o 
  -2   7   9       28.33       25.23      1.08 o 
  -1   7   9        6.02        5.46      0.71 o 
   0   7   9        2.37        0.49      0.52 o 
   1   7   9       53.96       53.82      1.50 o 
   2   7   9       19.91       19.27      1.15 o 
   3   7   9        2.67       -0.70      0.70 o 
   4   7   9        8.11        9.18      1.44 o 
   5   7   9        7.26        6.19      0.88 o 
   6   7   9        0.23       -0.95      0.95 o 
   7   7   9        0.00       -0.98      1.07 o 
  -8   8   9        0.00       -1.79      1.79 o 
  -7   8   9       11.40       13.46      2.05 o 
  -6   8   9        3.45        3.34      1.32 o 
  -5   8   9        9.41        8.63      1.32 o 
  -4   8   9       82.28       90.99      2.81 o 
  -3   8   9        0.71       -0.95      1.02 o 
  -2   8   9      174.32      165.11      3.28 o 
  -1   8   9        6.28        7.14      0.86 o 
   0   8   9        2.92        2.54      0.78 o 
   1   8   9       97.70       93.70      2.25 o 
   2   8   9        1.35       -0.70      0.70 o 
   3   8   9       31.31       28.52      1.32 o 
   4   8   9       70.05       68.23      1.94 o 
   5   8   9       39.48       36.42      1.54 o 
   6   8   9       13.40       14.65      1.10 o 
   7   8   9        4.00        3.81      1.36 o 
  -7   9   9        1.50        1.18      1.73 o 
  -6   9   9        6.13        5.90      1.40 o 
  -5   9   9        0.25       -0.83      1.13 o 
  -4   9   9       70.21       75.79      2.65 o 
  -3   9   9       12.73       13.12      1.32 o 
  -2   9   9       63.54       57.96      1.64 o 
  -1   9   9      138.00      138.86      2.56 o 
   0   9   9       78.32       82.14      2.18 o 
   1   9   9        6.36        3.99      0.86 o 
   2   9   9       43.93       40.41      1.60 o 
   3   9   9       24.78       23.45      1.32 o 
   4   9   9      101.53      105.33      2.51 o 
   5   9   9        5.11        3.19      0.86 o 
   6   9   9        1.09        1.46      0.90 o 
   7   9   9       13.26       14.81      1.20 o 
  -7  10   9       12.12       14.73      2.17 o 
  -6  10   9        2.23        3.79      1.44 o 
  -5  10   9       13.37       11.22      1.48 o 
  -4  10   9      156.77      162.61      3.91 o 
  -3  10   9       15.40       13.16      1.77 o 
  -2  10   9       21.42       16.18      0.99 o 
  -1  10   9       18.77       21.23      1.09 o 
   0  10   9      325.50      337.77      7.36 o 
   1  10   9        3.38        2.25      0.88 o 
   2  10   9        0.15       -0.70      0.70 o 
   3  10   9        0.09       -0.79      0.79 o 
   4  10   9        0.17        0.30      0.88 o 
   5  10   9        1.30       -0.86      0.86 o 
   6  10   9       34.78       36.51      1.63 o 
   7  10   9        0.09       -1.16      1.16 o 
  -7  11   9        1.87        4.01      1.83 o 
  -6  11   9        0.05       -0.45      1.32 o 
  -5  11   9        3.43        4.61      1.32 o 
  -4  11   9       11.99       13.98      1.50 o 
  -3  11   9        1.54       -0.90      1.33 o 
  -2  11   9        7.60        6.18      1.51 o 
  -1  11   9       26.49       27.12      1.38 o 
   0  11   9      121.67      122.69      2.79 o 
   1  11   9        0.49       -0.16      0.86 o 
   2  11   9       30.92       28.66      1.48 o 
   3  11   9        2.72        0.50      0.90 o 
   4  11   9      146.83      147.13      3.20 o 
   5  11   9        0.00       -0.56      0.93 o 
   6  11   9        5.30        5.20      1.15 o 
  -6  12   9       13.72       14.61      1.84 o 
  -5  12   9        0.80        0.43      1.26 o 
  -4  12   9       35.98       38.91      2.49 o 
  -3  12   9       10.15       13.99      1.83 o 
  -2  12   9        0.67       -0.95      1.00 o 
  -1  12   9        6.22        5.02      1.46 o 
   0  12   9      179.89      173.01      3.50 o 
   1  12   9        1.04        0.37      0.88 o 
   2  12   9        2.32        0.56      0.86 o 
   3  12   9        1.32        0.91      0.88 o 
   4  12   9        5.71        6.68      1.12 o 
   5  12   9        4.20        6.37      1.16 o 
   6  12   9        0.12       -1.03      1.03 o 
  -6  13   9       11.21       13.01      1.98 o 
  -5  13   9        0.01       -0.44      1.66 o 
  -4  13   9        0.17       -0.44      1.51 o 
  -3  13   9        9.83       10.15      2.40 o 
  -2  13   9       10.93       15.98      5.45 o 
  -1  13   9       33.82       36.93      1.67 o 
   0  13   9       26.49       27.45      1.46 o 
   1  13   9        4.93        3.03      0.94 o 
   2  13   9        0.06       -0.86      0.86 o 
   3  13   9       10.85       12.46      1.26 o 
   4  13   9       26.49       27.69      1.59 o 
   5  13   9        2.70        1.13      1.02 o 
   6  13   9        0.19       -1.31      1.45 o 
  -5  14   9        9.36       10.87      2.47 o 
  -4  14   9       10.54        9.33      2.30 o 
  -3  14   9        0.28       -1.67      1.67 o 
  -2  14   9        1.16        0.16      1.67 o 
  -1  14   9        6.40        8.99      1.32 o 
   0  14   9        0.09        0.77      0.95 o 
   1  14   9       11.72       12.65      1.26 o 
   2  14   9        0.40       -0.21      0.86 o 
   3  14   9        0.52       -0.86      0.86 o 
   4  14   9        2.59        0.31      1.07 o 
   5  14   9        7.07       10.07      1.50 o 
  -5  15   9       21.68       29.21      4.36 o 
  -4  15   9        0.10       -2.62      2.62 o 
  -3  15   9        4.16        3.49      2.16 o 
  -2  15   9       12.86       14.52      2.62 o 
  -1  15   9        5.33        3.55      1.47 o 
   0  15   9        0.10       -0.95      0.95 o 
   1  15   9        3.11        1.47      1.06 o 
   2  15   9        4.87        6.70      1.17 o 
   3  15   9        0.05       -1.00      1.00 o 
   4  15   9        1.22        0.13      1.15 o 
   5  15   9        0.07       -0.90      1.26 o 
  -4  16   9        0.09       -2.62      2.62 o 
  -3  16   9       10.15       12.64      3.49 o 
  -2  16   9        8.67       16.15      2.41 o 
  -1  16   9        6.42        6.32      2.16 o 
   0  16   9        3.48        1.46      1.22 o 
   1  16   9        9.02       11.53      1.72 o 
   2  16   9        0.19       -1.06      1.06 o 
   3  16   9       10.65       11.40      1.42 o 
   4  16   9        5.56        7.23      1.34 o 
  -3  17   9        2.50        5.23      3.05 o 
  -2  17   9        1.49        0.87      3.05 o 
  -1  17   9        3.58        3.14      2.30 o 
   0  17   9        0.10       -1.16      1.16 o 
   1  17   9       15.51       19.54      1.60 o 
   2  17   9        0.25       -0.67      1.17 o 
   3  17   9        3.00        1.78      1.28 o 
  -2  18   9       21.37       22.67      4.36 o 
  -1  18   9       11.02       12.64      3.49 o 
   0  18   9        1.90       -0.65      3.71 o 
   1  18   9        0.87       -0.84      1.28 o 
   2  18   9       10.03       12.28      1.57 o 
  -8   0  10       30.65       40.54      5.67 o 
  -6   0  10      115.96      128.18      4.90 o 
  -4   0  10        1.75       -0.70      0.94 o 
  -2   0  10        1.60        3.29      0.87 o 
   0   0  10       12.83        9.85      1.54 o 
   2   0  10        4.01        3.86      1.05 o 
   4   0  10        4.40        0.63      1.74 o 
   6   0  10      100.36      110.23      4.59 o 
   8   0  10       22.65       32.69      3.92 o 
  -8   1  10        2.88        0.78      1.79 o 
  -7   1  10        5.45        4.72      2.04 o 
  -6   1  10       28.77       29.68      2.31 o 
  -5   1  10       48.90       48.20      2.57 o 
  -4   1  10       50.73       45.02      1.53 o 
  -3   1  10        3.12        2.32      0.56 o 
  -2   1  10       32.66       30.67      1.18 o 
  -1   1  10       24.55       26.58      1.31 o 
   0   1  10      755.79      693.27     11.43 o 
   1   1  10       56.73       56.69      1.77 o 
   2   1  10       18.16       16.18      0.93 o 
   3   1  10       16.29       14.35      1.00 o 
   4   1  10       81.27       74.70      2.82 o 
   5   1  10       41.78       44.57      2.03 o 
   6   1  10        0.27       -0.31      1.47 o 
   7   1  10        8.39       11.50      1.98 o 
   8   1  10        9.23       10.90      2.50 o 
  -8   2  10       10.67        7.96      2.05 o 
  -7   2  10        6.75        6.97      1.79 o 
  -6   2  10        0.63       -1.74      1.85 o 
  -5   2  10        0.50       -0.93      1.27 o 
  -4   2  10       12.77       11.35      1.25 o 
  -3   2  10       54.95       45.00      1.22 o 
  -2   2  10       67.74       65.88      1.83 o 
  -1   2  10       21.15       16.47      1.08 o 
   0   2  10       26.00       27.96      1.30 o 
   1   2  10        1.90       -0.19      0.64 o 
   2   2  10       16.09       15.78      0.90 o 
   3   2  10       16.99       12.73      0.77 o 
   4   2  10        0.00       -0.20      0.88 o 
   5   2  10       29.50       34.26      2.24 o 
   6   2  10        1.72        0.03      1.53 o 
   7   2  10        0.15       -2.98      3.05 o 
   8   2  10       15.34       14.68      2.82 o 
  -8   3  10       17.57       20.51      2.37 o 
  -7   3  10       15.20       13.72      2.05 o 
  -6   3  10        0.33       -1.41      1.41 o 
  -5   3  10       47.33       47.35      2.07 o 
  -4   3  10      100.38       98.26      2.73 o 
  -3   3  10        0.00       -0.51      0.51 o 
  -2   3  10       78.58       82.80      2.06 o 
  -1   3  10      242.25      253.26      4.32 o 
   0   3  10       12.99       16.33      0.87 o 
   1   3  10       99.33       93.56      2.33 o 
   2   3  10       47.84       51.03      1.53 o 
   3   3  10        0.01       -0.22      0.54 o 
   4   3  10       85.29       77.83      2.27 o 
   5   3  10        9.13        8.57      2.64 o 
   6   3  10        3.46        2.35      1.85 o 
   7   3  10       11.34       11.92      2.50 o 
   8   3  10       28.51       42.20      3.77 o 
  -8   4  10        0.49        0.39      1.79 o 
  -7   4  10       15.32       19.34      2.17 o 
  -6   4  10       90.81       91.55      3.58 o 
  -5   4  10       38.86       42.65      2.03 o 
  -4   4  10       45.99       45.39      2.01 o 
  -3   4  10       77.66       69.00      1.79 o 
  -2   4  10        0.31        0.14      0.73 o 
  -1   4  10      200.03      187.22      3.13 o 
   0   4  10       11.29       13.27      1.01 o 
   1   4  10      268.32      245.54      3.79 o 
   2   4  10        1.62        2.04      0.66 o 
   3   4  10       76.49       67.00      1.85 o 
   4   4  10       38.56       41.04      1.74 o 
   5   4  10       92.82       92.65      2.83 o 
   6   4  10       77.84       78.95      3.97 o 
   7   4  10       12.04       12.93      2.50 o 
   8   4  10        2.25        0.90      2.41 o 
  -8   5  10        7.83        5.34      2.05 o 
  -7   5  10       14.97       19.88      2.17 o 
  -6   5  10       14.34       15.29      2.05 o 
  -5   5  10        0.05       -0.70      1.10 o 
  -4   5  10        0.72        0.65      1.03 o 
  -3   5  10        0.29       -0.49      0.75 o 
  -2   5  10       44.55       44.34      1.67 o 
  -1   5  10      113.29      116.02      2.27 o 
   0   5  10       24.84       24.75      1.09 o 
   1   5  10       12.57       15.19      1.04 o 
   2   5  10       12.20       12.36      0.83 o 
   3   5  10        9.19        7.35      1.28 o 
   4   5  10        4.82        3.69      0.82 o 
   5   5  10        5.21        5.81      1.11 o 
   6   5  10       18.12       21.98      2.72 o 
   7   5  10        4.51       -0.12      2.09 o 
  -8   6  10        0.80        0.22      1.79 o 
  -7   6  10       21.13       22.23      2.37 o 
  -6   6  10       35.68       40.71      2.68 o 
  -5   6  10       17.11       15.57      1.55 o 
  -4   6  10       27.98       23.04      1.62 o 
  -3   6  10        0.23        0.00      0.84 o 
  -2   6  10      240.77      238.00      4.28 o 
  -1   6  10       24.47       21.51      1.08 o 
   0   6  10       17.84       16.16      0.96 o 
   1   6  10       86.07       85.49      1.93 o 
   2   6  10      235.78      232.88      3.75 o 
   3   6  10        6.30        4.28      1.23 o 
   4   6  10       73.56       62.62      1.75 o 
   5   6  10       19.82       18.94      1.12 o 
   6   6  10        8.97       12.03      1.32 o 
   7   6  10        6.31        8.18      1.45 o 
  -7   7  10        3.85        4.98      1.85 o 
  -6   7  10        2.16        2.81      1.32 o 
  -5   7  10        0.04        0.06      1.18 o 
  -4   7  10       66.22       61.49      2.37 o 
  -3   7  10       54.41       44.33      2.42 o 
  -2   7  10        2.15        1.51      0.77 o 
  -1   7  10       49.79       39.66      1.38 o 
   0   7  10        0.86       -0.63      0.63 o 
   1   7  10       63.72       56.29      2.40 o 
   2   7  10       16.20       16.08      1.15 o 
   3   7  10       12.01        9.19      1.03 o 
   4   7  10      150.67      148.09      3.06 o 
   5   7  10        9.81       10.98      1.27 o 
   6   7  10        0.67       -0.83      0.83 o 
   7   7  10        4.24        6.66      1.22 o 
  -7   8  10        7.54        5.68      1.85 o 
  -6   8  10       14.74       21.01      1.80 o 
  -5   8  10       13.65       15.74      1.58 o 
  -4   8  10        0.64        0.10      1.41 o 
  -3   8  10       90.03       83.99      3.10 o 
  -2   8  10       40.40       43.68      2.23 o 
  -1   8  10        1.18        0.24      0.72 o 
   0   8  10        2.35        1.56      0.80 o 
   1   8  10        4.30        3.52      0.88 o 
   2   8  10       47.68       52.15      1.80 o 
   3   8  10      125.85      121.69      2.80 o 
   4   8  10        1.23        0.17      0.83 o 
   5   8  10        4.85        3.22      0.94 o 
   6   8  10       10.64       14.19      1.10 o 
   7   8  10        0.29       -0.20      0.94 o 
  -7   9  10        4.68        7.47      2.05 o 
  -6   9  10        7.43        7.26      1.48 o 
  -5   9  10       12.01       11.70      1.48 o 
  -4   9  10        1.34        1.00      1.72 o 
  -3   9  10       50.66       52.78      2.59 o 
  -2   9  10        6.39        6.22      1.21 o 
  -1   9  10      240.49      241.54      3.96 o 
   0   9  10      309.07      296.45      5.05 o 
   1   9  10      115.35      108.11      2.75 o 
   2   9  10       22.68       27.51      1.65 o 
   3   9  10       66.45       65.95      2.06 o 
   4   9  10        2.99        2.75      0.95 o 
   5   9  10        1.68        0.76      1.14 o 
   6   9  10       20.63       20.62      1.41 o 
   7   9  10        1.59        3.23      1.15 o 
  -7  10  10        1.13       -0.21      1.85 o 
  -6  10  10       24.22       30.98      2.15 o 
  -5  10  10       14.79       20.01      1.70 o 
  -4  10  10       14.50       17.62      2.20 o 
  -3  10  10       22.29       28.58      2.17 o 
  -2  10  10       12.54       10.24      1.95 o 
  -1  10  10        5.40        5.04      1.02 o 
   0  10  10        4.63        8.03      1.10 o 
   1  10  10        5.49        4.44      1.00 o 
   2  10  10       58.49       54.87      1.88 o 
   3  10  10       10.31       11.10      1.33 o 
   4  10  10        5.18        4.12      1.01 o 
   5  10  10       19.41       25.38      1.44 o 
   6  10  10       19.39       19.23      1.42 o 
  -6  11  10        1.22       -0.94      1.35 o 
  -5  11  10       23.29       23.51      2.37 o 
  -4  11  10       19.44       25.58      2.24 o 
  -3  11  10       10.77       10.49      1.76 o 
  -2  11  10        3.14        3.05      1.41 o 
  -1  11  10      104.41      116.48      2.69 o 
   0  11  10        9.32        5.62      1.00 o 
   1  11  10       36.85       42.97      1.75 o 
   2  11  10        0.67       -0.86      0.86 o 
   3  11  10       42.78       44.54      1.82 o 
   4  11  10       33.90       39.28      1.81 o 
   5  11  10       40.18       39.92      1.79 o 
   6  11  10        9.36       10.49      1.35 o 
  -6  12  10        0.00       -1.80      1.80 o 
  -5  12  10        0.25       -0.76      1.66 o 
  -4  12  10        2.04        3.60      1.66 o 
  -3  12  10        4.28        3.23      1.60 o 
  -2  12  10        0.74       -1.74      1.74 o 
  -1  12  10        6.80        3.79      0.98 o 
   0  12  10        2.97        4.15      1.00 o 
   1  12  10       25.91       27.50      1.48 o 
   2  12  10        1.85        2.88      0.98 o 
   3  12  10       12.61       15.60      1.28 o 
   4  12  10        7.08       13.57      1.32 o 
   5  12  10        0.18       -0.71      1.29 o 
   6  12  10        0.01       -1.76      1.76 o 
  -5  13  10       12.69       22.09      2.31 o 
  -4  13  10        1.78        2.31      1.99 o 
  -3  13  10        2.94        2.35      1.99 o 
  -2  13  10        0.85        1.47      1.67 o 
  -1  13  10       14.01       12.84      1.15 o 
   0  13  10       62.95       67.87      2.16 o 
   1  13  10       25.84       30.65      1.60 o 
   2  13  10        0.23       -0.17      0.93 o 
   3  13  10        2.81        4.66      1.28 o 
   4  13  10        0.99       -0.31      1.31 o 
   5  13  10        5.91        8.58      1.34 o 
  -5  14  10        2.52        6.54      3.49 o 
  -4  14  10        6.36       12.04      2.61 o 
  -3  14  10        0.23       -0.22      1.85 o 
  -2  14  10        0.03       -1.85      1.85 o 
  -1  14  10        0.14       -1.11      1.21 o 
   0  14  10        2.31        1.78      1.00 o 
   1  14  10        3.06        2.09      1.00 o 
   2  14  10        0.02       -0.93      0.93 o 
   3  14  10       12.97       13.12      1.36 o 
   4  14  10        3.08        1.84      1.39 o 
   5  14  10        8.76       10.56      1.38 o 
  -4  15  10        3.43        3.05      3.05 o 
  -3  15  10        1.73        0.77      1.99 o 
  -2  15  10        0.09        0.37      1.99 o 
  -1  15  10        0.61        0.40      1.99 o 
   0  15  10        0.43       -0.98      0.98 o 
   1  15  10        1.66        4.97      1.20 o 
   2  15  10        0.21       -1.06      1.06 o 
   3  15  10        0.64       -1.08      1.08 o 
   4  15  10        2.71        1.64      1.26 o 
  -3  16  10        0.08       -2.62      3.05 o 
  -2  16  10       17.56       19.03      2.77 o 
  -1  16  10        2.98        2.09      2.30 o 
   0  16  10        0.91       -0.63      1.22 o 
   1  16  10        0.33       -0.02      1.08 o 
   2  16  10        6.71        5.67      1.30 o 
   3  16  10        3.38        0.80      1.22 o 
  -2  17  10       21.77       27.90      3.92 o 
  -1  17  10        1.24       -0.75      2.09 o 
   0  17  10        0.86        0.37      1.66 o 
   1  17  10        2.56        2.53      1.22 o 
   2  17  10       27.52       34.18      1.95 o 
  -7   0  11        0.01       -1.71      1.99 o 
  -5   0  11       15.25       12.27      2.83 o 
  -3   0  11        0.90        1.21      1.31 o 
  -1   0  11        1.00        2.23      1.36 o 
   1   0  11      218.48      191.55      5.88 o 
   3   0  11       34.54       33.56      2.18 o 
   5   0  11        4.87        1.67      3.05 o 
   7   0  11        1.79       -0.20      1.96 o 
  -8   1  11        3.28        0.44      1.62 o 
  -7   1  11        1.26       -0.53      1.44 o 
  -6   1  11       35.55       31.57      2.03 o 
  -5   1  11        4.78        5.43      1.25 o 
  -4   1  11        0.00       -0.54      0.78 o 
  -3   1  11       39.51       38.76      1.44 o 
  -2   1  11       15.35       18.62      1.12 o 
  -1   1  11      177.86      167.87      3.26 o 
   0   1  11      638.22      608.20     10.29 o 
   1   1  11        8.10        4.46      1.64 o 
   2   1  11      110.31      106.21      2.63 o 
   3   1  11       50.11       43.98      2.61 o 
   4   1  11       34.44       30.89      1.24 o 
   5   1  11       14.16       14.30      1.79 o 
   6   1  11        1.99        1.61      1.58 o 
   7   1  11       13.23       14.24      2.50 o 
  -8   2  11        0.19       -0.09      1.79 o 
  -7   2  11        5.53        7.09      1.85 o 
  -6   2  11       36.04       36.06      2.57 o 
  -5   2  11        4.67        3.03      1.18 o 
  -4   2  11       91.83       73.30      2.91 o 
  -3   2  11       13.52       10.95      1.31 o 
  -2   2  11      231.91      235.13      4.20 o 
  -1   2  11        1.15        1.35      0.84 o 
   0   2  11      265.81      252.55      4.40 o 
   1   2  11       23.42       23.88      1.26 o 
   2   2  11      310.09      283.81      4.74 o 
   3   2  11        3.83        1.53      0.76 o 
   4   2  11       42.23       39.60      1.36 o 
   5   2  11        4.30        4.23      1.47 o 
   6   2  11      130.73      137.14      5.34 o 
   7   2  11        0.42        2.18      2.09 o 
  -8   3  11        0.02        0.39      1.79 o 
  -7   3  11        7.60       11.13      2.11 o 
  -6   3  11       55.45       60.82      3.07 o 
  -5   3  11       32.98       30.71      2.31 o 
  -4   3  11        0.35       -0.90      1.07 o 
  -3   3  11       20.40       19.88      1.33 o 
  -2   3  11      331.74      319.96      5.41 o 
  -1   3  11      145.64      126.76      2.80 o 
   0   3  11      113.62       99.44      2.76 o 
   1   3  11       31.84       30.18      1.46 o 
   2   3  11       73.60       59.82      2.32 o 
   3   3  11        0.06       -1.00      1.36 o 
   4   3  11       17.39       16.23      1.01 o 
   5   3  11       13.51       18.69      1.70 o 
   6   3  11        1.07        5.23      2.18 o 
   7   3  11       10.92       10.39      2.50 o 
  -7   4  11       25.13       28.58      2.57 o 
  -6   4  11        1.49        3.05      1.73 o 
  -5   4  11       19.25       20.46      2.01 o 
  -4   4  11        1.68       -0.92      1.03 o 
  -3   4  11       25.89       33.55      1.43 o 
  -2   4  11      224.59      213.63      4.01 o 
  -1   4  11       21.43       19.22      1.26 o 
   0   4  11        3.05        4.36      0.81 o 
   1   4  11      209.78      203.09      4.16 o 
   2   4  11       44.30       32.73      1.51 o 
   3   4  11      114.29      117.33      2.88 o 
   4   4  11       81.53       72.20      2.45 o 
   5   4  11       35.35       33.43      1.98 o 
   6   4  11       16.29       18.84      2.50 o 
   7   4  11        2.37        3.31      2.18 o 
  -7   5  11        6.88        4.36      1.79 o 
  -6   5  11        0.24        0.99      1.66 o 
  -5   5  11       36.30       34.24      1.99 o 
  -4   5  11       12.80       12.45      1.79 o 
  -3   5  11      335.69      333.33      8.49 o 
  -2   5  11       82.51       69.92      2.23 o 
  -1   5  11      480.57      468.34      6.63 o 
   0   5  11      301.59      302.61      4.80 o 
   1   5  11       86.89       83.63      2.00 o 
   2   5  11      428.28      391.03      6.30 o 
   3   5  11        1.20       -0.31      1.69 o 
   4   5  11        3.48        2.02      0.82 o 
   5   5  11       21.70       23.74      1.43 o 
   6   5  11        4.02        4.39      1.34 o 
   7   5  11        9.82       18.52      3.71 o 
  -7   6  11        3.35        1.52      2.21 o 
  -6   6  11        0.95       -2.02      2.02 o 
  -5   6  11       55.95       65.45      2.51 o 
  -4   6  11       11.78       13.72      1.79 o 
  -3   6  11       11.56       12.25      2.48 o 
  -2   6  11      187.85      182.43      3.73 o 
  -1   6  11       79.32       81.89      2.07 o 
   0   6  11        8.11        8.14      1.32 o 
   1   6  11      222.64      207.45      4.26 o 
   2   6  11        9.54        4.68      1.54 o 
   3   6  11       63.61       60.59      1.96 o 
   4   6  11        9.59        7.24      0.98 o 
   5   6  11       14.10       13.16      1.08 o 
   6   6  11        0.12       -0.53      1.02 o 
   7   6  11        1.98        1.06      1.21 o 
  -7   7  11        1.31        0.31      1.79 o 
  -6   7  11        0.63       -1.13      1.53 o 
  -5   7  11        8.41        7.47      1.76 o 
  -4   7  11        0.51        0.31      1.58 o 
  -3   7  11      130.66      133.51      4.09 o 
  -2   7  11       28.66       35.13      2.50 o 
  -1   7  11       32.08       29.25      1.70 o 
   0   7  11        0.06       -0.58      0.58 o 
   1   7  11        4.57        3.54      1.05 o 
   2   7  11       68.98       54.21      1.95 o 
   3   7  11       20.93       19.19      1.74 o 
   4   7  11        1.73        1.51      0.85 o 
   5   7  11        8.25        8.87      1.08 o 
   6   7  11        0.04       -0.79      0.79 o 
   7   7  11        0.00       -1.19      1.19 o 
  -7   8  11       11.57       15.47      2.37 o 
  -6   8  11        3.41        0.46      1.35 o 
  -5   8  11        1.69        1.64      1.53 o 
  -4   8  11       36.69       30.96      2.31 o 
  -3   8  11      187.83      199.20      5.65 o 
  -2   8  11       56.64       67.29      3.22 o 
  -1   8  11        8.96        9.01      1.17 o 
   0   8  11      109.51       94.98      2.18 o 
   1   8  11       27.98       27.60      1.50 o 
   2   8  11       38.08       35.76      1.66 o 
   3   8  11        2.21        2.56      0.94 o 
   4   8  11       28.03       28.00      1.56 o 
   5   8  11        1.96       -0.06      0.85 o 
   6   8  11        1.04       -0.86      0.86 o 
  -6   9  11        4.78        5.90      1.98 o 
  -5   9  11        0.26       -0.02      1.66 o 
  -4   9  11        6.00       10.08      1.92 o 
  -3   9  11       90.15       93.70      3.51 o 
  -2   9  11        0.02       -0.23      1.07 o 
  -1   9  11       27.11       27.40      1.44 o 
   0   9  11       40.90       48.56      2.62 o 
   1   9  11       10.32        9.04      1.09 o 
   2   9  11      107.68      107.84      2.70 o 
   3   9  11       21.06       21.82      1.35 o 
   4   9  11        2.78        1.54      1.11 o 
   5   9  11        0.03       -0.94      0.94 o 
   6   9  11        0.43        0.41      0.99 o 
  -6  10  11        3.23        3.34      1.92 o 
  -5  10  11       55.34       67.90      3.33 o 
  -4  10  11       33.80       41.21      2.75 o 
  -3  10  11       32.43       38.09      2.59 o 
  -2  10  11        8.92        8.79      1.44 o 
  -1  10  11       25.51       22.60      1.61 o 
   0  10  11       20.15       21.42      1.49 o 
   1  10  11        0.30       -0.86      0.86 o 
   2  10  11        6.43        8.08      1.10 o 
   3  10  11       17.91       21.75      1.42 o 
   4  10  11       30.64       32.15      1.72 o 
   5  10  11        4.35        5.20      1.19 o 
   6  10  11        5.45        8.04      1.29 o 
  -6  11  11        0.13       -0.87      2.26 o 
  -5  11  11       35.47       46.71      3.71 o 
  -4  11  11       49.88       66.82      3.25 o 
  -3  11  11       31.89       28.34      2.24 o 
  -2  11  11        5.68        5.22      1.47 o 
  -1  11  11       17.62       17.21      1.24 o 
   0  11  11        9.31        8.87      1.10 o 
   1  11  11       25.76       25.58      1.46 o 
   2  11  11        9.04        8.51      1.12 o 
   3  11  11        2.42        4.11      1.18 o 
   4  11  11        0.13        0.71      1.15 o 
   5  11  11        4.66        5.59      1.21 o 
  -5  12  11        1.33        4.04      1.92 o 
  -4  12  11       66.65       85.49      3.65 o 
  -3  12  11       21.90       26.97      2.92 o 
  -2  12  11        9.71       11.73      3.71 o 
  -1  12  11        9.31       11.26      1.17 o 
   0  12  11        0.92       -0.19      0.90 o 
   1  12  11        8.18        9.83      1.17 o 
   2  12  11        0.01        0.21      0.88 o 
   3  12  11        0.08       -0.82      1.00 o 
   4  12  11      111.97      131.42      3.22 o 
   5  12  11        0.00        0.42      1.17 o 
  -5  13  11        3.90        0.89      2.46 o 
  -4  13  11       66.38       76.61      4.28 o 
  -3  13  11        6.44        5.90      2.30 o 
  -2  13  11        2.81        1.34      1.77 o 
  -1  13  11        2.93        3.49      1.53 o 
   0  13  11       13.54       14.07      1.28 o 
   1  13  11        0.06       -0.86      0.86 o 
   2  13  11        6.01        5.32      1.10 o 
   3  13  11        0.02       -0.89      1.06 o 
   4  13  11        0.77        1.87      1.22 o 
  -4  14  11        0.09        4.80      2.47 o 
  -3  14  11        9.61        7.92      2.61 o 
  -2  14  11        0.49        1.04      1.99 o 
  -1  14  11        2.68        3.60      1.66 o 
   0  14  11        2.91        4.03      1.15 o 
   1  14  11        0.01       -0.92      0.92 o 
   2  14  11        0.02       -1.06      1.06 o 
   3  14  11        3.30        3.27      1.22 o 
   4  14  11        7.91       13.50      1.54 o 
  -3  15  11        4.08        6.32      4.14 o 
  -2  15  11        0.19       -2.28      4.14 o 
  -1  15  11        0.49       -0.87      3.05 o 
   0  15  11       18.31       23.74      1.62 o 
   1  15  11       11.13       10.58      1.38 o 
   2  15  11        8.14        9.54      1.46 o 
   3  15  11        6.62        9.54      1.42 o 
  -2  16  11        0.86       -0.46      2.30 o 
  -1  16  11        0.90       -1.99      1.99 o 
   0  16  11        1.78       -1.05      1.53 o 
   1  16  11        3.21        3.51      1.26 o 
   2  16  11        0.29        1.11      1.20 o 
   0  17  11        0.00       -1.03      1.63 o 
  -6   0  12       32.35       26.85      2.82 o 
  -4   0  12      193.34      180.47      9.15 o 
  -2   0  12       24.41       20.56      2.28 o 
   0   0  12     1970.02     1967.54     43.74 o 
   2   0  12      342.04      324.01      8.56 o 
   4   0  12       23.27       21.80      3.05 o 
   6   0  12       84.41       90.67      6.54 o 
  -7   1  12        3.41        0.47      1.48 o 
  -6   1  12       15.98       15.13      1.70 o 
  -5   1  12        3.40       -0.37      1.99 o 
  -4   1  12       42.90       42.12      2.43 o 
  -3   1  12       60.83       64.55      2.73 o 
  -2   1  12      120.28      108.53      2.45 o 
  -1   1  12       13.45       11.47      1.28 o 
   0   1  12       95.88       97.42      6.92 o 
   1   1  12        9.63        4.25      1.57 o 
   2   1  12       30.66       29.91      2.89 o 
   3   1  12       13.75       15.11      1.17 o 
   4   1  12       75.06       76.37      1.99 o 
   5   1  12       17.84       16.84      1.37 o 
   6   1  12        0.02       -1.08      1.53 o 
   7   1  12        0.03       -2.09      2.09 o 
  -7   2  12       14.55       12.60      2.09 o 
  -6   2  12        1.16        0.72      1.58 o 
  -5   2  12       10.94        6.83      2.30 o 
  -4   2  12        6.52        4.82      1.53 o 
  -3   2  12      259.60      228.04      4.91 o 
  -2   2  12      264.63      258.25      4.26 o 
  -1   2  12      786.85      752.98     11.26 o 
   0   2  12        5.88        2.89      1.13 o 
   1   2  12      409.33      374.37      6.79 o 
   2   2  12      165.67      148.29      3.13 o 
   3   2  12      311.73      283.01      4.87 o 
   4   2  12        9.48        7.86      0.96 o 
   5   2  12       35.49       34.04      2.96 o 
   6   2  12        1.42       -0.06      2.09 o 
   7   2  12        6.96        6.71      2.40 o 
  -7   3  12        9.01       10.36      2.05 o 
  -6   3  12       68.34       85.21      4.77 o 
  -5   3  12       14.30       12.35      2.47 o 
  -4   3  12        4.77        1.53      1.41 o 
  -3   3  12       25.81       22.01      1.55 o 
  -2   3  12       99.17      107.76      3.04 o 
  -1   3  12      100.99       90.89      2.72 o 
   0   3  12       63.67       62.14      2.20 o 
   1   3  12        0.94       -0.89      0.89 o 
   2   3  12      350.29      361.14      6.04 o 
   3   3  12        7.40        3.92      0.95 o 
   4   3  12        0.14       -0.74      0.76 o 
   5   3  12        6.44        6.62      1.16 o 
   6   3  12       44.81       54.77      4.25 o 
   7   3  12        1.55        0.52      2.18 o 
  -7   4  12        7.39        8.04      2.05 o 
  -6   4  12       11.08       12.43      2.77 o 
  -5   4  12       58.25       51.68      3.70 o 
  -4   4  12       56.12       50.05      2.63 o 
  -3   4  12      336.12      300.26      6.54 o 
  -2   4  12        5.03        1.77      1.44 o 
  -1   4  12      223.04      215.64      4.11 o 
   0   4  12      811.21      800.42     10.78 o 
   1   4  12      717.98      679.56      9.27 o 
   2   4  12      132.14      127.42      2.71 o 
   3   4  12      215.45      194.78      3.72 o 
   4   4  12        8.51        9.93      1.14 o 
   5   4  12       39.93       34.71      2.14 o 
   6   4  12       22.96       21.58      1.72 o 
   7   4  12        5.04        2.53      2.41 o 
  -7   5  12        0.95       -0.59      2.62 o 
  -6   5  12       55.28       54.09      4.01 o 
  -5   5  12        0.04       -0.09      1.66 o 
  -4   5  12       80.25       75.50      3.14 o 
  -3   5  12       34.38       38.46      2.65 o 
  -2   5  12      120.90      138.04      4.36 o 
  -1   5  12        8.86        5.91      1.18 o 
   0   5  12       11.11       13.61      1.12 o 
   1   5  12       32.48       40.57      1.95 o 
   2   5  12       19.52       30.47      2.01 o 
   3   5  12       14.53       17.76      1.28 o 
   4   5  12       43.78       42.95      1.85 o 
   5   5  12        5.13        6.48      1.06 o 
   6   5  12       21.78       24.72      1.44 o 
  -7   6  12        3.43        2.83      2.77 o 
  -6   6  12        1.25       -0.73      2.30 o 
  -5   6  12        4.42        4.60      1.73 o 
  -4   6  12       49.32       44.76      2.63 o 
  -3   6  12       49.42       51.90      2.75 o 
  -2   6  12      934.97      898.72     18.77 o 
  -1   6  12        8.15        7.38      1.06 o 
   0   6  12      111.19      103.91      2.39 o 
   1   6  12        2.22        0.82      0.66 o 
   2   6  12      591.09      561.35      8.67 o 
   3   6  12       12.45       12.81      1.20 o 
   4   6  12       77.38       68.80      2.04 o 
   5   6  12        0.17        0.44      0.85 o 
   6   6  12        0.03       -0.34      0.86 o 
  -6   7  12        0.62       -1.96      2.16 o 
  -5   7  12       19.82       25.45      2.37 o 
  -4   7  12       40.94       34.47      2.42 o 
  -3   7  12       15.36       19.60      2.17 o 
  -2   7  12        0.02        1.44      1.21 o 
  -1   7  12       19.91       21.70      1.29 o 
   0   7  12        9.23        6.92      1.08 o 
   1   7  12       20.99       20.13      1.29 o 
   2   7  12      137.28      145.65      3.19 o 
   3   7  12       48.67       61.44      2.03 o 
   4   7  12        5.67        4.31      1.14 o 
   5   7  12        4.22        6.61      1.07 o 
   6   7  12        2.93        4.08      0.99 o 
  -6   8  12        6.18        0.00      2.47 o 
  -5   8  12       10.27       12.38      2.05 o 
  -4   8  12       34.28       39.99      2.68 o 
  -3   8  12       17.40       19.00      2.10 o 
  -2   8  12      149.69      151.12      4.90 o 
  -1   8  12        6.05        4.24      1.03 o 
   0   8  12        2.55        1.66      1.14 o 
   1   8  12       72.50       66.69      2.11 o 
   2   8  12       49.56       45.78      1.85 o 
   3   8  12       66.29       72.20      2.20 o 
   4   8  12       22.25       24.59      1.45 o 
   5   8  12        8.81        5.00      1.29 o 
   6   8  12        0.94       -0.96      0.96 o 
  -6   9  12       16.06       21.81      2.43 o 
  -5   9  12        6.14        5.08      1.85 o 
  -4   9  12      131.88      133.67      4.34 o 
  -3   9  12        0.00       -1.51      1.51 o 
  -2   9  12        7.65        8.97      1.44 o 
  -1   9  12       12.14       10.89      1.20 o 
   0   9  12        0.05       -0.78      0.78 o 
   1   9  12       16.04       16.63      1.26 o 
   2   9  12       23.64       33.52      1.66 o 
   3   9  12       21.39       22.08      1.85 o 
   4   9  12      120.10      124.59      3.03 o 
   5   9  12        0.03        0.63      1.77 o 
   6   9  12       17.56       21.77      1.51 o 
  -6  10  12       16.29       17.90      2.57 o 
  -5  10  12        0.09       -0.60      1.73 o 
  -4  10  12        1.10        2.84      1.83 o 
  -3  10  12       32.38       33.99      2.49 o 
  -2  10  12       52.12       43.28      2.49 o 
  -1  10  12       24.51       20.91      1.39 o 
   0  10  12        0.62       -0.46      0.86 o 
   1  10  12        5.71        3.70      1.00 o 
   2  10  12       21.39       21.73      1.46 o 
   3  10  12        7.40        7.14      1.32 o 
   4  10  12       21.01       25.30      1.64 o 
   5  10  12        3.76        3.21      1.37 o 
  -5  11  12       28.53       42.77      3.00 o 
  -4  11  12       87.44       95.19      3.84 o 
  -3  11  12       12.90       18.55      2.72 o 
  -2  11  12        7.94       10.06      2.09 o 
  -1  11  12        2.99        1.11      1.24 o 
   0  11  12        1.83        3.32      0.93 o 
   1  11  12        2.02       -0.20      0.98 o 
   2  11  12        6.71        9.09      1.24 o 
   3  11  12      107.53      127.61      3.16 o 
   4  11  12       51.77       64.79      2.31 o 
   5  11  12       45.92       61.95      2.33 o 
  -5  12  12        0.15       -1.92      1.92 o 
  -4  12  12        4.23        4.87      2.61 o 
  -3  12  12        0.96       -1.04      1.99 o 
  -2  12  12       18.53       16.38      2.61 o 
  -1  12  12        0.78        1.95      1.22 o 
   0  12  12       14.43        9.03      1.21 o 
   1  12  12        1.95        2.50      1.06 o 
   2  12  12        4.56        2.48      1.06 o 
   3  12  12       11.21       15.69      1.48 o 
   4  12  12       14.88       21.89      1.62 o 
  -4  13  12        7.22        9.00      2.50 o 
  -3  13  12       31.68       35.68      3.35 o 
  -2  13  12        0.43       -1.99      1.99 o 
  -1  13  12        1.35        1.60      1.47 o 
   0  13  12        4.98        7.41      1.20 o 
   1  13  12        4.41        7.00      1.29 o 
   2  13  12        0.02       -0.27      1.06 o 
   3  13  12       28.55       38.08      1.97 o 
   4  13  12       32.24       45.01      2.21 o 
  -3  14  12        0.02       -1.99      2.83 o 
  -2  14  12        0.31       -2.16      2.16 o 
  -1  14  12       19.43       22.02      2.52 o 
   0  14  12        7.88        4.21      1.20 o 
   1  14  12        4.10        2.89      1.20 o 
   2  14  12        0.16       -0.68      1.15 o 
   3  14  12        0.04        0.64      1.28 o 
  -2  15  12        0.65       -1.25      2.30 o 
  -1  15  12        0.07       -0.25      2.09 o 
   0  15  12        2.25        4.05      1.77 o 
   1  15  12        0.00       -1.06      1.06 o 
   2  15  12        0.44       -0.95      1.13 o 
   0  16  12        0.63       -1.16      1.73 o 
  -7   0  13        0.64       -3.05      3.05 o 
  -5   0  13       21.12       20.05      4.36 o 
  -3   0  13      169.69      160.48      5.52 o 
  -1   0  13      122.53      121.43      3.67 o 
   1   0  13        0.12       -1.48      1.96 o 
   3   0  13      204.76      198.94      6.97 o 
   5   0  13       21.80       18.38      1.91 o 
  -7   1  13        6.24        1.44      2.61 o 
  -6   1  13        4.02        5.01      2.47 o 
  -5   1  13        2.99       -0.44      2.16 o 
  -4   1  13        0.03       -0.22      1.85 o 
  -3   1  13        9.39        9.73      2.01 o 
  -2   1  13       13.36        9.87      1.12 o 
  -1   1  13       44.91       51.86      1.98 o 
   0   1  13        4.60        2.20      1.18 o 
   1   1  13       90.86       89.74      2.65 o 
   2   1  13       36.11       35.08      1.93 o 
   3   1  13        5.51        2.79      1.03 o 
   4   1  13        0.29       -0.83      0.83 o 
   5   1  13        1.40        0.07      0.84 o 
   6   1  13        0.48        0.95      1.22 o 
  -7   2  13        1.54       -2.12      2.30 o 
  -6   2  13        0.54       -2.30      2.30 o 
  -5   2  13        0.15       -1.99      1.99 o 
  -4   2  13       20.49       21.43      2.05 o 
  -3   2  13       18.19       24.24      1.70 o 
  -2   2  13        6.62        1.64      0.98 o 
  -1   2  13       22.87       25.31      1.50 o 
   0   2  13        5.92        8.05      1.09 o 
   1   2  13        7.81        7.92      1.82 o 
   2   2  13       20.64       17.22      1.45 o 
   3   2  13        0.75        0.07      0.88 o 
   4   2  13        7.17        7.76      1.10 o 
   5   2  13       12.43       15.23      1.19 o 
   6   2  13        0.31        0.87      0.85 o 
  -7   3  13        1.79        3.05      2.77 o 
  -6   3  13        5.26        0.65      2.47 o 
  -5   3  13       27.93       23.92      3.08 o 
  -4   3  13        1.57       -0.76      1.62 o 
  -3   3  13        0.84        1.48      1.47 o 
  -2   3  13       12.30        8.71      1.24 o 
  -1   3  13      181.72      175.68      3.62 o 
   0   3  13        8.27        5.35      1.10 o 
   1   3  13      202.33      198.26      3.85 o 
   2   3  13       27.82       21.27      1.71 o 
   3   3  13       72.97       69.76      2.04 o 
   4   3  13        5.51        5.74      1.05 o 
   5   3  13       22.37       22.12      1.64 o 
   6   3  13        2.73        1.70      1.35 o 
  -6   4  13        3.34        0.44      2.47 o 
  -5   4  13        0.10       -1.96      2.83 o 
  -4   4  13        4.31        1.92      1.53 o 
  -3   4  13       82.40       73.56      3.93 o 
  -2   4  13       39.61       31.82      1.74 o 
  -1   4  13       58.15       54.03      2.53 o 
   0   4  13       23.26       24.48      2.37 o 
   1   4  13        1.32        0.71      0.89 o 
   2   4  13        5.69        4.65      0.93 o 
   3   4  13       26.20       24.01      1.35 o 
   4   4  13        9.43        8.87      1.14 o 
   5   4  13       34.49       31.98      1.68 o 
   6   4  13        0.25       -0.30      0.83 o 
  -6   5  13        3.67        4.10      4.36 o 
  -5   5  13        9.23       13.92      5.23 o 
  -4   5  13        7.15        5.58      1.79 o 
  -3   5  13        9.51        5.37      1.66 o 
  -2   5  13        0.72       -1.00      1.00 o 
  -1   5  13        4.13        3.11      1.83 o 
   0   5  13       40.11       42.16      1.64 o 
   1   5  13       53.59       48.62      1.72 o 
   2   5  13        1.08       -0.80      0.80 o 
   3   5  13        5.62        3.46      0.94 o 
   4   5  13        0.46        0.07      0.85 o 
   5   5  13        8.00        9.37      1.15 o 
   6   5  13        0.78        0.00      0.94 o 
  -6   6  13        3.36        3.87      2.61 o 
  -5   6  13       14.03        9.85      2.92 o 
  -4   6  13        0.05       -1.47      1.47 o 
  -3   6  13       33.25       36.48      2.49 o 
  -2   6  13       50.72       52.93      2.10 o 
  -1   6  13      116.52      109.53      2.91 o 
   0   6  13       18.76       21.46      1.27 o 
   1   6  13        9.30       10.47      1.08 o 
   2   6  13       16.81       16.86      1.26 o 
   3   6  13       33.44       30.31      1.57 o 
   4   6  13        5.92        7.18      1.07 o 
   5   6  13        5.71        3.50      1.05 o 
   6   6  13        8.63       11.60      1.42 o 
  -6   7  13       11.23       14.89      3.49 o 
  -5   7  13       14.12       18.03      2.31 o 
  -4   7  13        0.78        1.15      1.89 o 
  -3   7  13        0.38       -0.07      1.66 o 
  -2   7  13        7.08        8.95      1.42 o 
  -1   7  13       20.56       20.97      1.82 o 
   0   7  13        0.00       -0.77      0.77 o 
   1   7  13      140.62      124.80      2.86 o 
   2   7  13        2.08        0.59      0.94 o 
   3   7  13        2.66        0.41      1.35 o 
   4   7  13        0.72        1.04      0.94 o 
   5   7  13        3.03        3.50      1.05 o 
  -6   8  13        1.14        0.38      2.61 o 
  -5   8  13        1.01        2.14      1.79 o 
  -4   8  13        8.06        8.19      1.98 o 
  -3   8  13        1.08       -1.18      1.58 o 
  -2   8  13        6.90        8.40      1.84 o 
  -1   8  13       26.34       24.11      1.30 o 
   0   8  13        0.41       -0.16      0.86 o 
   1   8  13        7.77        9.77      1.12 o 
   2   8  13       24.18       30.17      1.60 o 
   3   8  13       13.03       11.91      1.24 o 
   4   8  13        0.45       -0.97      1.00 o 
   5   8  13       12.58       12.92      1.29 o 
  -5   9  13        4.51        7.45      2.05 o 
  -4   9  13        5.97        3.52      2.77 o 
  -3   9  13        7.46        4.57      1.83 o 
  -2   9  13        7.50        7.48      1.50 o 
  -1   9  13       19.06       22.73      1.44 o 
   0   9  13        2.11        1.68      0.98 o 
   1   9  13       29.49       29.06      1.51 o 
   2   9  13        0.14        0.49      1.06 o 
   3   9  13        0.11        0.23      1.02 o 
   4   9  13        0.53       -1.00      1.00 o 
   5   9  13        0.61       -0.69      1.07 o 
  -5  10  13        0.01       -1.90      1.90 o 
  -4  10  13       13.57       16.53      2.34 o 
  -3  10  13       44.91       44.39      2.91 o 
  -2  10  13       11.43       12.31      1.83 o 
  -1  10  13        9.06        6.25      1.18 o 
   0  10  13        3.20        3.19      0.98 o 
   1  10  13        7.06        9.33      1.28 o 
   2  10  13        8.18        8.67      1.24 o 
   3  10  13       81.08       78.70      2.51 o 
   4  10  13        0.31       -0.14      1.04 o 
   5  10  13        2.12        1.73      1.22 o 
  -4  11  13        1.98       -1.43      1.92 o 
  -3  11  13       25.50       27.46      3.23 o 
  -2  11  13        3.23        5.09      2.30 o 
  -1  11  13        1.50        0.82      1.22 o 
   0  11  13        4.70        4.42      1.13 o 
   1  11  13        5.18        3.66      1.09 o 
   2  11  13        0.87        0.85      1.06 o 
   3  11  13        1.12        0.11      1.12 o 
   4  11  13        1.40        1.55      1.25 o 
  -4  12  13        0.60       -2.01      2.30 o 
  -3  12  13        0.21        1.08      2.30 o 
  -2  12  13        0.01        0.20      1.99 o 
  -1  12  13        6.45       11.15      1.89 o 
   0  12  13        1.75        1.45      1.09 o 
   1  12  13        2.25        3.86      1.20 o 
   2  12  13       20.61       21.58      1.57 o 
   3  12  13        0.00       -1.12      1.12 o 
  -3  13  13        0.03       -1.16      2.30 o 
  -2  13  13        0.22       -1.53      2.16 o 
  -1  13  13        2.60        1.42      1.73 o 
   0  13  13        4.22        4.51      1.20 o 
   1  13  13       16.45       19.46      1.55 o 
   2  13  13        2.25        4.67      1.30 o 
   3  13  13        0.10       -0.75      1.17 o 
  -2  14  13        0.21       -2.16      2.16 o 
  -1  14  13        2.19        1.54      2.30 o 
   0  14  13        6.06        5.86      1.64 o 
   1  14  13        0.72       -0.76      1.15 o 
   2  14  13        5.61        5.72      1.35 o 
  -6   0  14        4.17        0.44      3.49 o 
  -4   0  14        1.02       -2.18      2.62 o 
  -2   0  14        2.31        0.18      1.33 o 
   0   0  14       18.49       21.73      2.30 o 
   2   0  14        0.47        1.22      1.45 o 
   4   0  14        0.59       -0.09      1.31 o 
   6   0  14        3.68        2.91      2.18 o 
  -6   1  14        0.01        0.65      2.47 o 
  -5   1  14        7.39        3.27      2.47 o 
  -4   1  14        1.78       -0.65      2.16 o 
  -3   1  14        3.47        1.04      1.25 o 
  -2   1  14        6.92        4.60      1.00 o 
  -1   1  14        7.66       11.13      1.11 o 
   0   1  14       14.56       10.61      1.18 o 
   1   1  14        5.09        4.83      1.18 o 
   2   1  14        0.75       -0.52      0.91 o 
   3   1  14       10.50        9.68      1.28 o 
   4   1  14        0.05       -0.51      0.83 o 
   5   1  14        2.77        1.83      0.95 o 
   6   1  14        1.78        1.92      2.22 o 
  -6   2  14        1.81       -2.01      2.30 o 
  -5   2  14        1.21       -1.53      2.16 o 
  -4   2  14        1.28       -2.16      2.16 o 
  -3   2  14       58.86       62.68      3.07 o 
  -2   2  14        0.16       -0.85      0.85 o 
  -1   2  14       22.23       23.84      1.53 o 
   0   2  14        4.25        3.42      1.08 o 
   1   2  14        3.33        3.01      0.98 o 
   2   2  14        2.88        2.31      1.03 o 
   3   2  14       13.26       17.25      1.37 o 
   4   2  14        1.05        0.38      1.05 o 
   5   2  14        4.45        3.56      1.06 o 
   6   2  14        1.33        0.48      1.76 o 
  -6   3  14        1.94        0.65      2.47 o 
  -5   3  14        1.48        0.44      2.30 o 
  -4   3  14        0.10       -1.41      1.41 o 
  -3   3  14        1.02       -1.47      1.50 o 
  -2   3  14        2.90       -0.10      0.89 o 
  -1   3  14        4.38        3.66      1.08 o 
   0   3  14        0.01       -0.90      0.90 o 
   1   3  14        0.28       -0.05      0.90 o 
   2   3  14       28.12       29.10      1.76 o 
   3   3  14        2.34        1.61      0.88 o 
   4   3  14        4.12        6.37      1.06 o 
   5   3  14        0.14        0.39      0.91 o 
   6   3  14        0.63       -0.39      0.94 o 
  -6   4  14        0.06       -1.95      2.30 o 
  -5   4  14        4.42        6.10      2.62 o 
  -4   4  14        6.24        1.83      1.73 o 
  -3   4  14        1.63       -0.63      1.58 o 
  -2   4  14        0.45       -0.98      0.98 o 
  -1   4  14       12.39       11.92      1.68 o 
   0   4  14        1.61       -0.90      0.90 o 
   1   4  14       16.78       16.54      1.30 o 
   2   4  14        0.26       -0.80      0.80 o 
   3   4  14        2.33        1.14      0.90 o 
   4   4  14        8.07        8.62      1.38 o 
   5   4  14        0.85        0.99      1.06 o 
  -6   5  14        0.10       -2.30      2.30 o 
  -5   5  14       13.10       11.80      3.05 o 
  -4   5  14        2.67        2.34      1.66 o 
  -3   5  14        1.35       -1.24      1.47 o 
  -2   5  14        0.01       -0.98      0.98 o 
  -1   5  14        0.97       -0.47      1.04 o 
   0   5  14        0.35       -0.90      0.90 o 
   1   5  14        8.56        6.39      0.98 o 
   2   5  14        2.18        1.67      0.98 o 
   3   5  14        4.27        2.07      0.94 o 
   4   5  14        2.46        2.57      1.05 o 
   5   5  14        6.66        7.69      1.15 o 
  -5   6  14        0.42       -2.16      2.16 o 
  -4   6  14        0.39       -1.58      1.58 o 
  -3   6  14        5.60        5.21      1.66 o 
  -2   6  14        0.01       -1.06      1.06 o 
  -1   6  14        0.38       -0.90      0.90 o 
   0   6  14        3.95        1.49      0.87 o 
   1   6  14        1.96        0.41      0.90 o 
   2   6  14        0.07       -0.88      0.88 o 
   3   6  14        0.39       -0.56      0.94 o 
   4   6  14        1.44        1.13      0.94 o 
   5   6  14        1.49        1.73      1.00 o 
  -5   7  14        3.31       -0.22      1.92 o 
  -4   7  14        0.31       -1.24      1.66 o 
  -3   7  14        2.98       -0.69      1.66 o 
  -2   7  14       12.52       14.05      1.41 o 
  -1   7  14        0.08       -1.01      1.01 o 
   0   7  14        0.42        0.82      0.93 o 
   1   7  14        0.71       -0.08      0.93 o 
   2   7  14       14.09       16.68      1.40 o 
   3   7  14        2.03        0.85      1.00 o 
   4   7  14        0.43        0.86      1.00 o 
   5   7  14        3.37        3.51      1.16 o 
  -5   8  14        0.34       -1.45      1.92 o 
  -4   8  14        8.38        6.12      1.92 o 
  -3   8  14        3.30       -1.38      1.66 o 
  -2   8  14        7.82       10.61      1.62 o 
  -1   8  14        4.81        2.45      0.98 o 
   0   8  14        0.11       -0.25      0.84 o 
   1   8  14        4.46        2.15      1.06 o 
   2   8  14        1.46        2.06      1.10 o 
   3   8  14        0.19       -0.90      0.90 o 
   4   8  14        1.90        0.27      1.09 o 
  -5   9  14        0.25       -1.79      1.79 o 
  -4   9  14        1.67       -1.74      1.76 o 
  -3   9  14        9.81        4.50      1.92 o 
  -2   9  14        0.07       -1.41      1.41 o 
  -1   9  14        7.01        6.55      1.15 o 
   0   9  14        3.47        2.34      1.04 o 
   1   9  14        0.58        0.26      1.00 o 
   2   9  14        5.07        3.87      1.15 o 
   3   9  14       20.44       19.45      2.16 o 
   4   9  14        0.13       -1.08      1.08 o 
  -4  10  14        0.45       -1.83      1.83 o 
  -3  10  14        4.12       -1.53      2.16 o 
  -2  10  14        0.00       -1.85      1.85 o 
  -1  10  14        1.06        1.56      1.28 o 
   0  10  14        1.59        1.91      1.04 o 
   1  10  14        0.49        0.23      1.04 o 
   2  10  14        1.77        1.24      1.10 o 
   3  10  14        1.49        2.05      1.15 o 
   4  10  14        5.13        6.53      1.37 o 
  -3  11  14        2.19        3.90      2.41 o 
  -2  11  14       16.56       15.09      2.61 o 
  -1  11  14        2.42        1.10      1.32 o 
   0  11  14        9.33       12.78      1.90 o 
   1  11  14        3.74        2.15      1.18 o 
   2  11  14        8.07        8.20      1.38 o 
   3  11  14        0.51       -0.48      1.10 o 
  -3  12  14        0.01       -2.40      2.40 o 
  -2  12  14        6.41        5.88      2.47 o 
  -1  12  14        3.97        1.74      1.66 o 
   0  12  14        0.00        0.83      1.20 o 
   1  12  14        1.37        2.47      1.18 o 
   2  12  14        1.15        3.00      1.29 o 
  -2  13  14        3.02        0.67      2.30 o 
  -1  13  14        1.01        2.35      1.73 o 
   0  13  14       13.34       15.66      1.95 o 
   1  13  14        0.31        0.94      1.20 o 
  -5   0  15       14.54       20.05      4.36 o 
  -3   0  15        4.16        7.92      2.09 o 
  -1   0  15        0.16        2.04      1.41 o 
   1   0  15        3.81        2.38      1.51 o 
   3   0  15        0.54       -0.87      1.45 o 
   5   0  15        0.57        1.16      1.56 o 
  -5   1  15        2.70        3.80      2.61 o 
  -4   1  15       12.93       19.84      3.08 o 
  -3   1  15        0.35       -1.47      1.47 o 
  -2   1  15        1.06       -0.84      0.89 o 
  -1   1  15       13.64       14.02      1.19 o 
   0   1  15       27.78       34.89      1.77 o 
   1   1  15       19.88       23.02      1.70 o 
   2   1  15        0.90       -0.86      0.99 o 
   3   1  15       10.17       10.43      1.39 o 
   4   1  15        5.58        7.47      1.31 o 
   5   1  15       14.78       17.07      2.04 o 
  -5   2  15        5.33        7.63      3.27 o 
  -4   2  15        1.34       -1.74      2.16 o 
  -3   2  15        0.61       -0.71      1.47 o 
  -2   2  15        4.43        4.78      1.04 o 
  -1   2  15        6.12        8.00      1.24 o 
   0   2  15       24.73       23.64      1.71 o 
   1   2  15        3.61        1.79      1.04 o 
   2   2  15        1.69        0.14      1.11 o 
   3   2  15        0.62        0.89      1.05 o 
   4   2  15        2.62        4.90      1.41 o 
   5   2  15        0.82       -0.52      1.16 o 
  -5   3  15        1.65       -2.30      2.30 o 
  -4   3  15       13.58       10.71      2.77 o 
  -3   3  15        2.84        1.12      1.66 o 
  -2   3  15       21.95       23.96      1.46 o 
  -1   3  15        8.93        8.00      1.24 o 
   0   3  15       22.11       26.83      1.66 o 
   1   3  15        0.73       -0.01      1.01 o 
   2   3  15       12.81       17.85      1.38 o 
   3   3  15        0.35       -0.87      1.13 o 
   4   3  15        1.96        1.24      1.14 o 
   5   3  15        0.88        1.35      1.11 o 
  -5   4  15        0.46       -2.30      2.30 o 
  -4   4  15        0.03       -1.53      1.53 o 
  -3   4  15        0.31        0.76      1.66 o 
  -2   4  15       16.63       17.88      1.53 o 
  -1   4  15        2.09        2.13      1.10 o 
   0   4  15        2.97        2.70      1.06 o 
   1   4  15        3.36        2.57      1.10 o 
   2   4  15        1.62        0.50      1.03 o 
   3   4  15        0.10       -0.93      0.93 o 
   4   4  15        2.05        0.59      1.03 o 
   5   4  15        0.50       -1.03      1.03 o 
  -5   5  15        0.23        0.65      2.47 o 
  -4   5  15        0.06       -1.66      1.66 o 
  -3   5  15        1.69        0.39      1.66 o 
  -2   5  15        0.32       -1.06      1.06 o 
  -1   5  15        1.76       -0.87      1.08 o 
   0   5  15        6.42        9.38      1.30 o 
   1   5  15       16.50       20.03      1.50 o 
   2   5  15        5.78        2.80      1.09 o 
   3   5  15        3.85        2.13      1.06 o 
   4   5  15        0.69        0.41      1.03 o 
  -5   6  15        9.73       10.46      3.08 o 
  -4   6  15        4.88        5.21      1.92 o 
  -3   6  15        0.32       -1.51      1.51 o 
  -2   6  15        0.06       -1.18      1.18 o 
  -1   6  15       13.62       17.46      1.50 o 
   0   6  15        0.20       -1.16      1.16 o 
   1   6  15       18.16       23.09      1.48 o 
   2   6  15        0.23        0.63      1.03 o 
   3   6  15        1.57       -0.03      0.96 o 
   4   6  15        2.40        2.27      1.14 o 
  -4   7  15        0.22       -1.73      1.73 o 
  -3   7  15        0.62        0.11      1.66 o 
  -2   7  15       10.52       14.15      1.68 o 
  -1   7  15        0.52       -1.05      1.15 o 
   0   7  15        0.52       -0.63      1.18 o 
   1   7  15        4.11        3.09      1.18 o 
   2   7  15        5.94        7.12      1.38 o 
   3   7  15        7.82        7.78      1.31 o 
   4   7  15        6.92        9.69      1.35 o 
  -4   8  15        0.22       -1.73      1.73 o 
  -3   8  15        4.08        2.48      1.83 o 
  -2   8  15        1.33       -0.05      1.66 o 
  -1   8  15        1.48        3.37      1.32 o 
   0   8  15        0.19        0.07      1.02 o 
   1   8  15        0.86        1.45      1.10 o 
   2   8  15        3.21        4.23      1.20 o 
   3   8  15        7.29        7.10      1.29 o 
   4   8  15        0.25        1.40      1.32 o 
  -4   9  15        0.66       -1.83      1.83 o 
  -3   9  15        5.06        1.55      1.92 o 
  -2   9  15        0.20       -1.99      1.99 o 
  -1   9  15        0.96       -1.09      1.51 o 
   0   9  15       15.35       25.73      1.66 o 
   1   9  15        0.06       -1.01      1.04 o 
   2   9  15        2.56        2.24      1.15 o 
   3   9  15        0.39       -1.18      1.18 o 
  -3  10  15        0.58        0.76      2.41 o 
  -2  10  15        0.10       -0.35      2.30 o 
  -1  10  15        0.03        0.65      1.40 o 
   0  10  15        2.44        3.34      1.30 o 
   1  10  15        5.19        5.59      1.26 o 
   2  10  15        5.09        7.11      1.35 o 
  -2  11  15        0.91       -1.48      2.62 o 
  -1  11  15        0.25        0.89      1.66 o 
   0  11  15        0.30       -1.15      1.15 o 
   1  11  15        0.36        0.07      1.17 o 
   2  11  15        0.33       -1.12      1.20 o 
   0  12  15        0.15       -0.14      1.70 o 
  -4   0  16        1.74        2.62      3.49 o 
  -2   0  16        2.67        3.81      1.82 o 
   0   0  16        0.92        3.11      1.47 o 
   2   0  16        3.71        1.24      1.77 o 
   4   0  16       12.05       14.39      2.18 o 
  -4   1  16        0.45       -1.09      2.47 o 
  -3   1  16        1.82        1.25      1.73 o 
  -2   1  16        9.77       12.61      1.30 o 
  -1   1  16        0.04       -0.98      0.98 o 
   0   1  16        0.02       -0.93      0.93 o 
   1   1  16        0.62        0.02      1.05 o 
   2   1  16       10.99       16.60      1.58 o 
   3   1  16        0.48       -1.05      1.05 o 
   4   1  16        0.20       -0.88      1.15 o 
  -4   2  16        0.08       -2.30      2.30 o 
  -3   2  16        0.02       -0.16      1.66 o 
  -2   2  16        0.38        0.61      1.08 o 
  -1   2  16        1.44       -0.97      0.98 o 
   0   2  16        5.52        7.04      1.28 o 
   1   2  16        3.64        2.48      1.13 o 
   2   2  16        0.03       -0.97      0.97 o 
   3   2  16        0.00       -1.10      1.10 o 
   4   2  16        0.02       -0.72      1.27 o 
  -4   3  16        2.28        3.51      3.27 o 
  -3   3  16        0.79       -1.58      1.58 o 
  -2   3  16        0.47       -0.97      0.97 o 
  -1   3  16        0.57        0.11      1.13 o 
   0   3  16        3.84        2.97      1.13 o 
   1   3  16        1.56        3.90      1.28 o 
   2   3  16        2.95        2.01      1.16 o 
   3   3  16        1.57        0.45      1.22 o 
   4   3  16        1.05        0.62      1.41 o 
  -4   4  16        1.04       -2.30      2.30 o 
  -3   4  16        0.23       -1.54      1.66 o 
  -2   4  16        0.45        0.57      1.18 o 
  -1   4  16       15.34       26.83      1.77 o 
   0   4  16        9.47       15.56      2.08 o 
   1   4  16        0.92        1.25      1.13 o 
   2   4  16        1.70        0.39      1.31 o 
   3   4  16        2.51        3.92      1.25 o 
   4   4  16        2.34        1.71      1.28 o 
  -4   5  16        0.17        0.44      1.79 o 
  -3   5  16        1.83        2.44      1.83 o 
  -2   5  16        2.65        2.97      1.44 o 
  -1   5  16        7.39        5.83      1.35 o 
   0   5  16        0.00       -0.94      1.10 o 
   1   5  16        3.16        3.64      1.44 o 
   2   5  16        0.95        1.91      1.28 o 
   3   5  16        0.58       -1.06      1.06 o 
  -4   6  16        0.75        0.26      1.92 o 
  -3   6  16        0.00       -1.73      1.73 o 
  -2   6  16        3.88        5.16      1.50 o 
  -1   6  16        7.90       12.46      1.50 o 
   0   6  16        2.10        2.68      1.57 o 
   1   6  16        2.01        1.36      1.32 o 
   2   6  16        1.00        0.69      1.13 o 
   3   6  16        0.88       -0.28      1.15 o 
  -3   7  16        1.62        0.87      1.79 o 
  -2   7  16        2.91        5.17      1.92 o 
  -1   7  16        0.00       -1.28      1.28 o 
   0   7  16        5.43       11.26      1.66 o 
   1   7  16        6.45        9.58      1.35 o 
   2   7  16        1.18        1.72      1.35 o 
   3   7  16        2.88        0.39      1.22 o 
  -3   8  16        1.75       -1.29      1.95 o 
  -2   8  16        1.63        2.56      2.30 o 
  -1   8  16        7.86       15.11      1.72 o 
   0   8  16        9.44       17.56      1.88 o 
   1   8  16        3.59        3.15      1.29 o 
   2   8  16        2.62        2.38      1.26 o 
  -2   9  16        3.72        4.82      2.61 o 
  -1   9  16        6.62        7.30      1.66 o 
   0   9  16        0.02        0.99      1.22 o 
   1   9  16        0.29       -0.57      1.20 o 
  -1  10  16        0.75       -1.73      1.73 o 
   0  10  16        0.25        0.64      1.26 o 
  -3   0  17        0.02       -2.18      3.49 o 
  -1   0  17       32.58       48.68      2.91 o 
   1   0  17       20.67       26.53      2.72 o 
   3   0  17       20.74       29.33      2.90 o 
  -3   1  17       15.62       19.72      3.23 o 
  -2   1  17        3.47        5.21      1.40 o 
  -1   1  17        0.23        0.22      1.16 o 
   0   1  17        3.64        3.57      1.20 o 
   1   1  17       10.12       14.21      1.53 o 
   2   1  17        7.48       12.26      1.73 o 
   3   1  17       14.10       22.89      2.58 o 
  -3   2  17        0.41        3.49      1.90 o 
  -2   2  17       15.94       23.56      2.10 o 
  -1   2  17        0.60        0.40      1.12 o 
   0   2  17       19.33       31.09      1.93 o 
   1   2  17        0.04       -0.01      1.18 o 
   2   2  17        0.67       -1.00      1.18 o 
   3   2  17        0.64       -0.38      1.51 o 
  -3   3  17        3.40        3.53      2.05 o 
  -2   3  17        2.75        1.09      1.92 o 
  -1   3  17        5.91        7.82      1.35 o 
   0   3  17        7.57       10.70      1.40 o 
   1   3  17        9.82       11.45      1.54 o 
   2   3  17        2.93        1.06      1.44 o 
  -3   4  17        0.73       -0.85      1.92 o 
  -2   4  17        2.85        1.03      1.92 o 
  -1   4  17       23.30       31.29      1.95 o 
   0   4  17        3.06        2.42      1.26 o 
   1   4  17       10.23        9.73      1.66 o 
   2   4  17        3.03        1.53      1.48 o 
  -2   5  17        2.40        7.22      2.17 o 
  -1   5  17        0.98        0.72      1.33 o 
   0   5  17        1.74       -0.53      1.44 o 
   1   5  17       10.73       13.64      1.80 o 
   2   5  17        5.04       10.35      1.69 o 
  -2   6  17       30.94       44.99      4.40 o 
  -1   6  17        0.02       -0.72      1.44 o 
   0   6  17        6.66        6.29      1.64 o 
   1   6  17        0.55        2.53      1.51 o 
  -1   7  17       17.84       30.81      2.27 o 
   0   7  17        6.15       10.89      1.77 o 
   1   7  17       23.78       39.84      2.47 o 
   0   0  18        1.31        1.48      2.10 o 
  -1   1  18        2.81        2.31      1.32 o 
   0   1  18       15.69       20.14      1.70 o 
   1   1  18        4.57        3.26      1.36 o 
  -1   2  18        8.17        7.65      1.40 o 
   0   2  18        0.08       -1.12      1.12 o 
                                                 
